# Supplementary material for: Widespread Adaptive Introgression of Major Histocompatibility Complex Genes across Vertebrate Hybrid Zones
Source: Mol Biol Evol. 2024 Sep 26;41(10):msae201. doi: 10.1093/molbev/msae201 (PMC11472244; doi:10.1093/molbev/msae201)
Supplement: msae201_Supplementary_Data [file msae201_supplementary_data.zip]

Archive with 3 entries (3 files):
- Gaczorek_et_al_MHC_introgression_Datasets.xlsx
- Gaczorek_et_al_MHC_introgression_Supplementary_Materials_Rev1.pdf
- Gaczorek_et_al_MHC_introgression_Supplementary_Tables.xlsx
