# Supplementary material for: Widespread Adaptive Introgression of Major Histocompatibility Complex Genes across Vertebrate Hybrid Zones
Source: Mol Biol Evol. 2024 Sep 26;41(10):msae201. doi: 10.1093/molbev/msae201 (PMC11472244; doi:10.1093/molbev/msae201)
Supplement: msae201_Supplementary_Data [file msae201_supplementary_data.zip › Gaczorek_et_al_MHC_introgression_Datasets.xlsx]

## Sheet: sampleList
The complete list of all samples, including all individuals genotyped for MHC.
INDIVIDUAL_ID	LOCALITY	COUNTRY	LATITUDE	N_S	LONGITUDE	E_W	TAXON
20960	Northeast-Placentia-River	Canada	47.2653	N	-53.907	W	Salmo
20961	Northeast-Placentia-River	Canada	47.2653	N	-53.907	W	Salmo
20962	Northeast-Placentia-River	Canada	47.2653	N	-53.907	W	Salmo
20963	Northeast-Placentia-River	Canada	47.2653	N	-53.907	W	Salmo
20964	Northeast-Placentia-River	Canada	47.2653	N	-53.907	W	Salmo
20965	Northeast-Placentia-River	Canada	47.2653	N	-53.907	W	Salmo
20966	Northeast-Placentia-River	Canada	47.2653	N	-53.907	W	Salmo
20967	Northeast-Placentia-River	Canada	47.2653	N	-53.907	W	Salmo
20968	Northeast-Placentia-River	Canada	47.2653	N	-53.907	W	Salmo
20969	Northeast-Placentia-River	Canada	47.2653	N	-53.907	W	Salmo
20970	Salmonier-River	Canada	47.201	N	-53.373	W	Salmo
20971	Salmonier-River	Canada	47.201	N	-53.373	W	Salmo
20972	Salmonier-River	Canada	47.201	N	-53.373	W	Salmo
20973	Salmonier-River	Canada	47.201	N	-53.373	W	Salmo
20974	Salmonier-River	Canada	47.201	N	-53.373	W	Salmo
20975	Salmonier-River	Canada	47.201	N	-53.373	W	Salmo
20976	Salmonier-River	Canada	47.201	N	-53.373	W	Salmo
20977	Salmonier-River	Canada	47.201	N	-53.373	W	Salmo
20978	Salmonier-River	Canada	47.201	N	-53.373	W	Salmo
20979	Salmonier-River	Canada	47.201	N	-53.373	W	Salmo
20980	Collinet-River	Canada	47.2187	N	-53.5506	W	Salmo
20981	Collinet-River	Canada	47.2187	N	-53.5506	W	Salmo
20982	Collinet-River	Canada	47.2187	N	-53.5506	W	Salmo
20983	Collinet-River	Canada	47.2187	N	-53.5506	W	Salmo
20984	Collinet-River	Canada	47.2187	N	-53.5506	W	Salmo
20985	Collinet-River	Canada	47.2187	N	-53.5506	W	Salmo
20986	Collinet-River	Canada	47.2187	N	-53.5506	W	Salmo
20987	Collinet-River	Canada	47.2187	N	-53.5506	W	Salmo
20988	Collinet-River	Canada	47.2187	N	-53.5506	W	Salmo
20989	Collinet-River	Canada	47.2187	N	-53.5506	W	Salmo
20990	Renews-River	Canada	46.9334	N	-52.9495	W	Salmo
20991	Renews-River	Canada	46.9334	N	-52.9495	W	Salmo
20992	Renews-River	Canada	46.9334	N	-52.9495	W	Salmo
20993	Renews-River	Canada	46.9334	N	-52.9495	W	Salmo
20994	Renews-River	Canada	46.9334	N	-52.9495	W	Salmo
20995	Renews-River	Canada	46.9334	N	-52.9495	W	Salmo
20996	Renews-River	Canada	46.9334	N	-52.9495	W	Salmo
20997	Renews-River	Canada	46.9334	N	-52.9495	W	Salmo
20998	Renews-River	Canada	46.9334	N	-52.9495	W	Salmo
20999	Renews-River	Canada	46.9334	N	-52.9495	W	Salmo
21000	Mobile-River	Canada	47.2487	N	-52.8431	W	Salmo
21001	Mobile-River	Canada	47.2487	N	-52.8431	W	Salmo
21002	Mobile-River	Canada	47.2487	N	-52.8431	W	Salmo
21003	Mobile-River	Canada	47.2487	N	-52.8431	W	Salmo
21004	Mobile-River	Canada	47.2487	N	-52.8431	W	Salmo
21005	Mobile-River	Canada	47.2487	N	-52.8431	W	Salmo
21006	Mobile-River	Canada	47.2487	N	-52.8431	W	Salmo
21007	Mobile-River	Canada	47.2487	N	-52.8431	W	Salmo
21008	Mobile-River	Canada	47.2487	N	-52.8431	W	Salmo
21009	Mobile-River	Canada	47.2487	N	-52.8431	W	Salmo
21010	LaPoile-River	Canada	47.8181	N	-58.3076	W	Salmo
21011	LaPoile-River	Canada	47.8181	N	-58.3076	W	Salmo
21012	LaPoile-River	Canada	47.8181	N	-58.3076	W	Salmo
21013	LaPoile-River	Canada	47.8181	N	-58.3076	W	Salmo
21014	LaPoile-River	Canada	47.8181	N	-58.3076	W	Salmo
21015	LaPoile-River	Canada	47.8181	N	-58.3076	W	Salmo
21016	LaPoile-River	Canada	47.8181	N	-58.3076	W	Salmo
21017	LaPoile-River	Canada	47.8181	N	-58.3076	W	Salmo
21018	LaPoile-River	Canada	47.8181	N	-58.3076	W	Salmo
21019	LaPoile-River	Canada	47.8181	N	-58.3076	W	Salmo
21020	Isle-aux-Morte	Canada	47.5952	N	-58.9721	W	Salmo
21021	Isle-aux-Morte	Canada	47.5952	N	-58.9721	W	Salmo
21022	Isle-aux-Morte	Canada	47.5952	N	-58.9721	W	Salmo
21023	Isle-aux-Morte	Canada	47.5952	N	-58.9721	W	Salmo
21024	Isle-aux-Morte	Canada	47.5952	N	-58.9721	W	Salmo
21025	Isle-aux-Morte	Canada	47.5952	N	-58.9721	W	Salmo
21026	Isle-aux-Morte	Canada	47.5952	N	-58.9721	W	Salmo
21027	Isle-aux-Morte	Canada	47.5952	N	-58.9721	W	Salmo
21028	Isle-aux-Morte	Canada	47.5952	N	-58.9721	W	Salmo
21029	Isle-aux-Morte	Canada	47.5952	N	-58.9721	W	Salmo
21030	Grand-Codroy-River	Canada	47.849	N	-59.2599	W	Salmo
21031	Grand-Codroy-River	Canada	47.849	N	-59.2599	W	Salmo
21032	Grand-Codroy-River	Canada	47.849	N	-59.2599	W	Salmo
21033	Grand-Codroy-River	Canada	47.849	N	-59.2599	W	Salmo
21034	Grand-Codroy-River	Canada	47.849	N	-59.2599	W	Salmo
21035	Grand-Codroy-River	Canada	47.849	N	-59.2599	W	Salmo
21036	Grand-Codroy-River	Canada	47.849	N	-59.2599	W	Salmo
21037	Grand-Codroy-River	Canada	47.849	N	-59.2599	W	Salmo
21038	Grand-Codroy-River	Canada	47.849	N	-59.2599	W	Salmo
21039	Grand-Codroy-River	Canada	47.849	N	-59.2599	W	Salmo
21040	White-Bear-River	Canada	47.7775	N	-57.2703	W	Salmo
21041	White-Bear-River	Canada	47.7775	N	-57.2703	W	Salmo
21042	White-Bear-River	Canada	47.7775	N	-57.2703	W	Salmo
21043	White-Bear-River	Canada	47.7775	N	-57.2703	W	Salmo
21044	White-Bear-River	Canada	47.7775	N	-57.2703	W	Salmo
21045	White-Bear-River	Canada	47.7775	N	-57.2703	W	Salmo
21046	White-Bear-River	Canada	47.7775	N	-57.2703	W	Salmo
21047	White-Bear-River	Canada	47.7775	N	-57.2703	W	Salmo
21048	White-Bear-River	Canada	47.7775	N	-57.2703	W	Salmo
21049	White-Bear-River	Canada	47.7775	N	-57.2703	W	Salmo
21050	Grey-River	Canada	47.5878	N	-57.0979	W	Salmo
21051	Grey-River	Canada	47.5878	N	-57.0979	W	Salmo
21052	Grey-River	Canada	47.5878	N	-57.0979	W	Salmo
21053	Grey-River	Canada	47.5878	N	-57.0979	W	Salmo
21054	Grey-River	Canada	47.5878	N	-57.0979	W	Salmo
21055	Grey-River	Canada	47.5878	N	-57.0979	W	Salmo
16939	Cottoners1	Ireland	52.0403	N	-9.79574	W	Salmo
16940	Cottoners1	Ireland	52.0403	N	-9.79574	W	Salmo
16941	Cottoners1	Ireland	52.0403	N	-9.79574	W	Salmo
16942	Cottoners1	Ireland	52.0403	N	-9.79574	W	Salmo
16943	Cottoners1	Ireland	52.0403	N	-9.79574	W	Salmo
16944	Cottoners1	Ireland	52.0403	N	-9.79574	W	Salmo
16945	Cottoners1	Ireland	52.0403	N	-9.79574	W	Salmo
16946	Cottoners1	Ireland	52.0403	N	-9.79574	W	Salmo
16947	Cottoners1	Ireland	52.0403	N	-9.79574	W	Salmo
16948	Cottoners1	Ireland	52.0403	N	-9.79574	W	Salmo
16949	Cottoners1	Ireland	52.0403	N	-9.79574	W	Salmo
16950	Cottoners1	Ireland	52.0403	N	-9.79574	W	Salmo
16951	Cottoners2	Ireland	52.0159	N	-9.79086	W	Salmo
16952	Cottoners2	Ireland	52.0159	N	-9.79086	W	Salmo
16953	Cottoners2	Ireland	52.0159	N	-9.79086	W	Salmo
16954	Cottoners2	Ireland	52.0159	N	-9.79086	W	Salmo
16955	Cottoners2	Ireland	52.0159	N	-9.79086	W	Salmo
16956	Cottoners2	Ireland	52.0159	N	-9.79086	W	Salmo
16957	Cottoners2	Ireland	52.0159	N	-9.79086	W	Salmo
16958	Cottoners2	Ireland	52.0159	N	-9.79086	W	Salmo
16959	Cottoners2	Ireland	52.0159	N	-9.79086	W	Salmo
16960	Cottoners2	Ireland	52.0159	N	-9.79086	W	Salmo
16961	Cottoners2	Ireland	52.0159	N	-9.79086	W	Salmo
16962	Cottoners2	Ireland	52.0159	N	-9.79086	W	Salmo
16963	Gweebara1	Ireland	54.8851	N	-8.15162	W	Salmo
16964	Gweebara1	Ireland	54.8851	N	-8.15162	W	Salmo
16965	Gweebara1	Ireland	54.8851	N	-8.15162	W	Salmo
16966	Gweebara1	Ireland	54.8851	N	-8.15162	W	Salmo
16967	Gweebara1	Ireland	54.8851	N	-8.15162	W	Salmo
16968	Gweebara1	Ireland	54.8851	N	-8.15162	W	Salmo
16969	Gweebara1	Ireland	54.8851	N	-8.15162	W	Salmo
16970	Gweebara1	Ireland	54.8851	N	-8.15162	W	Salmo
16971	Gweebara1	Ireland	54.8851	N	-8.15162	W	Salmo
16972	Gweebara1	Ireland	54.8851	N	-8.15162	W	Salmo
16973	Gweebara1	Ireland	54.8851	N	-8.15162	W	Salmo
16974	Gweebara1	Ireland	54.8851	N	-8.15162	W	Salmo
16975	Gweebara2	Ireland	54.8693	N	-8.16692	W	Salmo
16976	Gweebara2	Ireland	54.8693	N	-8.16692	W	Salmo
16977	Gweebara2	Ireland	54.8693	N	-8.16692	W	Salmo
16978	Gweebara2	Ireland	54.8693	N	-8.16692	W	Salmo
16979	Gweebara2	Ireland	54.8693	N	-8.16692	W	Salmo
16980	Gweebara2	Ireland	54.8693	N	-8.16692	W	Salmo
16981	Gweebara2	Ireland	54.8693	N	-8.16692	W	Salmo
16982	Gweebara2	Ireland	54.8693	N	-8.16692	W	Salmo
16983	Gweebara2	Ireland	54.8693	N	-8.16692	W	Salmo
16984	Gweebara2	Ireland	54.8693	N	-8.16692	W	Salmo
16985	Gweebara2	Ireland	54.8693	N	-8.16692	W	Salmo
16986	Gweebara2	Ireland	54.8693	N	-8.16692	W	Salmo
16938	Erriff2	Ireland	53.6314	N	-9.6093	W	Salmo
16927	Erriff2	Ireland	53.6314	N	-9.6093	W	Salmo
16931	Erriff2	Ireland	53.6314	N	-9.6093	W	Salmo
16930	Erriff2	Ireland	53.6314	N	-9.6093	W	Salmo
16933	Erriff2	Ireland	53.6314	N	-9.6093	W	Salmo
16932	Erriff2	Ireland	53.6314	N	-9.6093	W	Salmo
16918	Erriff1	Ireland	53.6751	N	-9.496	W	Salmo
16917	Erriff1	Ireland	53.6751	N	-9.496	W	Salmo
16916	Erriff1	Ireland	53.6751	N	-9.496	W	Salmo
16915	Erriff1	Ireland	53.6751	N	-9.496	W	Salmo
16934	Erriff2	Ireland	53.6314	N	-9.6093	W	Salmo
16935	Erriff2	Ireland	53.6314	N	-9.6093	W	Salmo
16936	Erriff2	Ireland	53.6314	N	-9.6093	W	Salmo
16926	Erriff1	Ireland	53.6751	N	-9.496	W	Salmo
16925	Erriff1	Ireland	53.6751	N	-9.496	W	Salmo
16924	Erriff1	Ireland	53.6751	N	-9.496	W	Salmo
16923	Erriff1	Ireland	53.6751	N	-9.496	W	Salmo
16922	Erriff1	Ireland	53.6751	N	-9.496	W	Salmo
16921	Erriff1	Ireland	53.6751	N	-9.496	W	Salmo
16920	Erriff1	Ireland	53.6751	N	-9.496	W	Salmo
16919	Erriff1	Ireland	53.6751	N	-9.496	W	Salmo
16929	Erriff2	Ireland	53.6314	N	-9.6093	W	Salmo
16928	Erriff2	Ireland	53.6314	N	-9.6093	W	Salmo
16997	Ballintra1	Ireland	54.5833	N	-8.1463	W	Salmo
16996	Ballintra1	Ireland	54.5833	N	-8.1463	W	Salmo
16995	Ballintra1	Ireland	54.5833	N	-8.1463	W	Salmo
16994	Ballintra1	Ireland	54.5833	N	-8.1463	W	Salmo
16993	Ballintra1	Ireland	54.5833	N	-8.1463	W	Salmo
16992	Ballintra1	Ireland	54.5833	N	-8.1463	W	Salmo
17002	Ballintra2	Ireland	54.5799	N	-8.0958	W	Salmo
17000	Ballintra2	Ireland	54.5799	N	-8.0958	W	Salmo
17010	Ballintra2	Ireland	54.5799	N	-8.0958	W	Salmo
17009	Ballintra2	Ireland	54.5799	N	-8.0958	W	Salmo
17008	Ballintra2	Ireland	54.5799	N	-8.0958	W	Salmo
16991	Ballintra1	Ireland	54.5833	N	-8.1463	W	Salmo
16990	Ballintra1	Ireland	54.5833	N	-8.1463	W	Salmo
17007	Ballintra2	Ireland	54.5799	N	-8.0958	W	Salmo
17006	Ballintra2	Ireland	54.5799	N	-8.0958	W	Salmo
17005	Ballintra2	Ireland	54.5799	N	-8.0958	W	Salmo
17003	Ballintra2	Ireland	54.5799	N	-8.0958	W	Salmo
16999	Ballintra2	Ireland	54.5799	N	-8.0958	W	Salmo
16989	Ballintra1	Ireland	54.5833	N	-8.1463	W	Salmo
16988	Ballintra1	Ireland	54.5833	N	-8.1463	W	Salmo
16987	Ballintra1	Ireland	54.5833	N	-8.1463	W	Salmo
17001	Ballintra2	Ireland	54.5799	N	-8.0958	W	Salmo
17004	Ballintra2	Ireland	54.5799	N	-8.0958	W	Salmo
16998	Ballintra1	Ireland	54.5833	N	-8.1463	W	Salmo
22765	Gweebarra3	Ireland	54.914	N	-8.169	W	Salmo
22766	Gweebarra3	Ireland	54.914	N	-8.169	W	Salmo
22767	Gweebarra3	Ireland	54.914	N	-8.169	W	Salmo
22768	Gweebarra3	Ireland	54.914	N	-8.169	W	Salmo
22769	Gweebarra3	Ireland	54.914	N	-8.169	W	Salmo
22770	Gweebarra3	Ireland	54.914	N	-8.169	W	Salmo
22771	Gweebarra3	Ireland	54.914	N	-8.169	W	Salmo
22772	Gweebarra3	Ireland	54.914	N	-8.169	W	Salmo
22773	Gweebarra3	Ireland	54.914	N	-8.169	W	Salmo
22774	Gweebarra3	Ireland	54.914	N	-8.169	W	Salmo
22775	Gweebarra3	Ireland	54.914	N	-8.169	W	Salmo
22776	Gweebarra3	Ireland	54.914	N	-8.169	W	Salmo
22777	Gweebarra3	Ireland	54.914	N	-8.169	W	Salmo
22778	Gweebarra3	Ireland	54.914	N	-8.169	W	Salmo
22779	Gweebarra3	Ireland	54.914	N	-8.169	W	Salmo
22780	Gweebarra3	Ireland	54.914	N	-8.169	W	Salmo
22781	Gweebarra3	Ireland	54.914	N	-8.169	W	Salmo
22782	Gweebarra3	Ireland	54.914	N	-8.169	W	Salmo
22783	Gweebarra3	Ireland	54.914	N	-8.169	W	Salmo
22784	Gweebarra3	Ireland	54.914	N	-8.169	W	Salmo
22785	Gweebarra3	Ireland	54.914	N	-8.169	W	Salmo
22786	Gweebarra3	Ireland	54.914	N	-8.169	W	Salmo
22787	Gweebarra3	Ireland	54.914	N	-8.169	W	Salmo
22788	Gweebarra3	Ireland	54.914	N	-8.169	W	Salmo
22789	Clydagh-River	Ireland	51.998	N	-9.253	W	Salmo
22790	Clydagh-River	Ireland	51.998	N	-9.253	W	Salmo
22791	Clydagh-River	Ireland	51.998	N	-9.253	W	Salmo
22792	Clydagh-River	Ireland	51.998	N	-9.253	W	Salmo
22793	Clydagh-River	Ireland	51.998	N	-9.253	W	Salmo
22794	Clydagh-River	Ireland	51.998	N	-9.253	W	Salmo
22795	Clydagh-River	Ireland	51.998	N	-9.253	W	Salmo
22796	Clydagh-River	Ireland	51.998	N	-9.253	W	Salmo
22797	Clydagh-River	Ireland	51.998	N	-9.253	W	Salmo
22798	Clydagh-River	Ireland	51.998	N	-9.253	W	Salmo
22799	Clydagh-River	Ireland	51.998	N	-9.253	W	Salmo
22800	Clydagh-River	Ireland	51.998	N	-9.253	W	Salmo
22801	Cumeenduff	Ireland	51.972	N	-9.715	W	Salmo
22802	Cumeenduff	Ireland	51.972	N	-9.715	W	Salmo
22803	Cumeenduff	Ireland	51.972	N	-9.715	W	Salmo
22804	Cumeenduff	Ireland	51.972	N	-9.715	W	Salmo
22805	Cumeenduff	Ireland	51.972	N	-9.715	W	Salmo
22806	Cumeenduff	Ireland	51.972	N	-9.715	W	Salmo
22807	Cumeenduff	Ireland	51.972	N	-9.715	W	Salmo
22808	Cumeenduff	Ireland	51.972	N	-9.715	W	Salmo
22809	Cumeenduff	Ireland	51.972	N	-9.715	W	Salmo
22810	Cumeenduff	Ireland	51.972	N	-9.715	W	Salmo
22811	Cumeenduff	Ireland	51.972	N	-9.715	W	Salmo
22812	Cumeenduff	Ireland	51.972	N	-9.715	W	Salmo
22813	Ovenmore-River	Ireland	53.702	N	-9.627	W	Salmo
22814	Ovenmore-River	Ireland	53.702	N	-9.627	W	Salmo
22815	Ovenmore-River	Ireland	53.702	N	-9.627	W	Salmo
22816	Ovenmore-River	Ireland	53.702	N	-9.627	W	Salmo
22817	Ovenmore-River	Ireland	53.702	N	-9.627	W	Salmo
22818	Ovenmore-River	Ireland	53.702	N	-9.627	W	Salmo
22819	Ovenmore-River	Ireland	53.702	N	-9.627	W	Salmo
22820	Ovenmore-River	Ireland	53.702	N	-9.627	W	Salmo
22821	Ovenmore-River	Ireland	53.702	N	-9.627	W	Salmo
22822	Ovenmore-River	Ireland	53.702	N	-9.627	W	Salmo
22823	Ovenmore-River	Ireland	53.702	N	-9.627	W	Salmo
22824	Ovenmore-River	Ireland	53.702	N	-9.627	W	Salmo
22826	Erriff3	Ireland	53.664	N	-9.638	W	Salmo
22827	Erriff3	Ireland	53.664	N	-9.638	W	Salmo
22828	Erriff3	Ireland	53.664	N	-9.638	W	Salmo
22829	Erriff3	Ireland	53.664	N	-9.638	W	Salmo
22830	Erriff3	Ireland	53.664	N	-9.638	W	Salmo
22831	Erriff3	Ireland	53.664	N	-9.638	W	Salmo
22832	Erriff3	Ireland	53.664	N	-9.638	W	Salmo
22833	Erriff3	Ireland	53.664	N	-9.638	W	Salmo
22834	Erriff3	Ireland	53.664	N	-9.638	W	Salmo
22835	Erriff3	Ireland	53.664	N	-9.638	W	Salmo
22836	Erriff3	Ireland	53.664	N	-9.638	W	Salmo
22837	Ballintra3	Ireland	54.594	N	-8.147	W	Salmo
22838	Ballintra3	Ireland	54.594	N	-8.147	W	Salmo
22839	Ballintra3	Ireland	54.594	N	-8.147	W	Salmo
22840	Ballintra3	Ireland	54.594	N	-8.147	W	Salmo
22841	Ballintra3	Ireland	54.594	N	-8.147	W	Salmo
22842	Ballintra3	Ireland	54.594	N	-8.147	W	Salmo
22843	Ballintra3	Ireland	54.594	N	-8.147	W	Salmo
22844	Ballintra3	Ireland	54.594	N	-8.147	W	Salmo
22845	Ballintra3	Ireland	54.594	N	-8.147	W	Salmo
22846	Ballintra3	Ireland	54.594	N	-8.147	W	Salmo
22847	Ballintra3	Ireland	54.594	N	-8.147	W	Salmo
22848	Ballintra3	Ireland	54.594	N	-8.147	W	Salmo
22849	Ballintra3	Ireland	54.594	N	-8.147	W	Salmo
22850	Ballintra3	Ireland	54.594	N	-8.147	W	Salmo
22851	Ballintra3	Ireland	54.594	N	-8.147	W	Salmo
22852	Ballintra3	Ireland	54.594	N	-8.147	W	Salmo
22853	Ballintra3	Ireland	54.594	N	-8.147	W	Salmo
22854	Ballintra3	Ireland	54.594	N	-8.147	W	Salmo
22855	Ballintra3	Ireland	54.594	N	-8.147	W	Salmo
22856	Ballintra3	Ireland	54.594	N	-8.147	W	Salmo
22857	Ballintra3	Ireland	54.594	N	-8.147	W	Salmo
22858	Ballintra3	Ireland	54.594	N	-8.147	W	Salmo
22859	Ballintra3	Ireland	54.594	N	-8.147	W	Salmo
22860	Ballintra3	Ireland	54.594	N	-8.147	W	Salmo
16563	Bardawil	Egypt	31.102	N	33.2074	E	Solea
16564	Bardawil	Egypt	31.102	N	33.2074	E	Solea
16565	Bardawil	Egypt	31.102	N	33.2074	E	Solea
16566	Bardawil	Egypt	31.102	N	33.2074	E	Solea
16567	Bardawil	Egypt	31.102	N	33.2074	E	Solea
16568	Bardawil	Egypt	31.102	N	33.2074	E	Solea
16569	Bardawil	Egypt	31.102	N	33.2074	E	Solea
16570	Bardawil	Egypt	31.102	N	33.2074	E	Solea
16571	Bardawil	Egypt	31.102	N	33.2074	E	Solea
16572	Bardawil	Egypt	31.102	N	33.2074	E	Solea
16573	Lake-Mellah	Algeria	36.891	N	8.3292	E	Solea
16574	Lake-Mellah	Algeria	36.891	N	8.3292	E	Solea
16575	Lake-Mellah	Algeria	36.891	N	8.3292	E	Solea
16576	Lake-Mellah	Algeria	36.891	N	8.3292	E	Solea
16577	Lake-Mellah	Algeria	36.891	N	8.3292	E	Solea
16578	Lake-Mellah	Algeria	36.891	N	8.3292	E	Solea
16579	Lake-Mellah	Algeria	36.891	N	8.3292	E	Solea
16580	Lake-Mellah	Algeria	36.891	N	8.3292	E	Solea
16581	Dakar	Senegal	14.6847	N	-17.4077	W	Solea
16583	Dakar	Senegal	14.6847	N	-17.4077	W	Solea
16584	Dakar	Senegal	14.6847	N	-17.4077	W	Solea
16585	Dakar	Senegal	14.6847	N	-17.4077	W	Solea
16586	Dakar	Senegal	14.6847	N	-17.4077	W	Solea
16587	Tabarka	Tunisia	36.9739	N	8.761	E	Solea
16588	Tabarka	Tunisia	36.9739	N	8.761	E	Solea
16589	Tabarka	Tunisia	36.9739	N	8.761	E	Solea
16590	Tabarka	Tunisia	36.9739	N	8.761	E	Solea
16591	Tabarka	Tunisia	36.9739	N	8.761	E	Solea
16592	Tabarka	Tunisia	36.9739	N	8.761	E	Solea
16593	Tabarka	Tunisia	36.9739	N	8.761	E	Solea
16594	Tabarka	Tunisia	36.9739	N	8.761	E	Solea
16595	Tunis	Tunisia	36.8217	N	10.3749	E	Solea
16596	Tunis	Tunisia	36.8217	N	10.3749	E	Solea
16597	Tunis	Tunisia	36.8217	N	10.3749	E	Solea
16598	Tunis	Tunisia	36.8217	N	10.3749	E	Solea
16599	Tunis	Tunisia	36.8217	N	10.3749	E	Solea
16600	Tunis	Tunisia	36.8217	N	10.3749	E	Solea
16601	Tunis2	Tunisia	37.087	N	10.2085	E	Solea
16602	Bardawil	Egypt	31.102	N	33.2074	E	Solea
16603	Bardawil	Egypt	31.102	N	33.2074	E	Solea
16604	Bardawil	Egypt	31.102	N	33.2074	E	Solea
16605	Bardawil	Egypt	31.102	N	33.2074	E	Solea
16606	Bardawil	Egypt	31.102	N	33.2074	E	Solea
16607	Bardawil	Egypt	31.102	N	33.2074	E	Solea
16608	Bardawil	Egypt	31.102	N	33.2074	E	Solea
16609	Bardawil	Egypt	31.102	N	33.2074	E	Solea
16611	Lake-Mellah	Algeria	36.891	N	8.3292	E	Solea
16612	Dakar	Senegal	14.6847	N	-17.4077	W	Solea
16613	Dakar	Senegal	14.6847	N	-17.4077	W	Solea
16614	Dakar	Senegal	14.6847	N	-17.4077	W	Solea
16615	Tabarka	Tunisia	36.9739	N	8.761	E	Solea
16616	Tabarka	Tunisia	36.9739	N	8.761	E	Solea
16617	Tabarka	Tunisia	36.9739	N	8.761	E	Solea
16618	Tabarka	Tunisia	36.9739	N	8.761	E	Solea
16619	Tabarka	Tunisia	36.9739	N	8.761	E	Solea
16620	Tabarka	Tunisia	36.9739	N	8.761	E	Solea
16621	Tabarka	Tunisia	36.9739	N	8.761	E	Solea
16622	Tabarka	Tunisia	36.9739	N	8.761	E	Solea
16623	Tabarka	Tunisia	36.9739	N	8.761	E	Solea
16624	Tabarka	Tunisia	36.9739	N	8.761	E	Solea
16625	Tabarka	Tunisia	36.9739	N	8.761	E	Solea
16626	Tabarka	Tunisia	36.9739	N	8.761	E	Solea
16627	Tunis2	Tunisia	37.087	N	10.2085	E	Solea
16628	Tunis2	Tunisia	37.087	N	10.2085	E	Solea
16629	Tunis2	Tunisia	37.087	N	10.2085	E	Solea
16630	Tunis2	Tunisia	37.087	N	10.2085	E	Solea
16631	Tunis2	Tunisia	37.087	N	10.2085	E	Solea
16632	Tunis2	Tunisia	37.087	N	10.2085	E	Solea
16636	Tunis2	Tunisia	37.087	N	10.2085	E	Solea
16637	Tunis2	Tunisia	37.087	N	10.2085	E	Solea
16638	Tunis2	Tunisia	37.087	N	10.2085	E	Solea
16639	Tunis2	Tunisia	37.087	N	10.2085	E	Solea
16640	Tunis2	Tunisia	37.087	N	10.2085	E	Solea
16641	Tunis2	Tunisia	37.087	N	10.2085	E	Solea
16642	Tunis2	Tunisia	37.087	N	10.2085	E	Solea
16643	Tunis2	Tunisia	37.087	N	10.2085	E	Solea
16644	Tunis2	Tunisia	37.087	N	10.2085	E	Solea
16645	Tunis2	Tunisia	37.087	N	10.2085	E	Solea
16646	Tunis2	Tunisia	37.087	N	10.2085	E	Solea
16647	Tunis2	Tunisia	37.087	N	10.2085	E	Solea
16648	Tunis2	Tunisia	37.087	N	10.2085	E	Solea
16649	Rabat	Morocco	34.0011	N	-6.8934	W	Solea
16650	Tabarka	Tunisia	36.9739	N	8.761	E	Solea
16651	Tabarka	Tunisia	36.9739	N	8.761	E	Solea
16652	Tabarka	Tunisia	36.9739	N	8.761	E	Solea
16653	Tabarka	Tunisia	36.9739	N	8.761	E	Solea
16654	Tabarka	Tunisia	36.9739	N	8.761	E	Solea
16655	Tabarka	Tunisia	36.9739	N	8.761	E	Solea
16656	Tabarka	Tunisia	36.9739	N	8.761	E	Solea
16657	Tabarka	Tunisia	36.9739	N	8.761	E	Solea
16658	Tabarka	Tunisia	36.9739	N	8.761	E	Solea
16659	Bizerte	Tunisia	37.1879	N	9.854	E	Solea
16660	Bizerte	Tunisia	37.1879	N	9.854	E	Solea
16661	Bizerte	Tunisia	37.1879	N	9.854	E	Solea
16662	Bizerte	Tunisia	37.1879	N	9.854	E	Solea
16663	Bizerte	Tunisia	37.1879	N	9.854	E	Solea
16664	Bizerte	Tunisia	37.1879	N	9.854	E	Solea
16665	Bizerte	Tunisia	37.1879	N	9.854	E	Solea
16666	Bizerte	Tunisia	37.1879	N	9.854	E	Solea
16667	Bizerte	Tunisia	37.1879	N	9.854	E	Solea
16669	Bizerte	Tunisia	37.1879	N	9.854	E	Solea
16670	Bizerte	Tunisia	37.1879	N	9.854	E	Solea
16671	Bahiret-el-Bibane	Tunisia	33.2682	N	11.301	E	Solea
16672	Bahiret-el-Bibane	Tunisia	33.2682	N	11.301	E	Solea
16673	Bahiret-el-Bibane	Tunisia	33.2682	N	11.301	E	Solea
16674	Bahiret-el-Bibane	Tunisia	33.2682	N	11.301	E	Solea
16675	Bahiret-el-Bibane	Tunisia	33.2682	N	11.301	E	Solea
16676	Bahiret-el-Bibane	Tunisia	33.2682	N	11.301	E	Solea
16677	Kerkennah	Tunisia	34.7768	N	11.175	E	Solea
16678	Kerkennah	Tunisia	34.7768	N	11.175	E	Solea
16679	Kerkennah	Tunisia	34.7768	N	11.175	E	Solea
16680	Kerkennah	Tunisia	34.7768	N	11.175	E	Solea
16681	Kerkennah	Tunisia	34.7768	N	11.175	E	Solea
16682	Kerkennah	Tunisia	34.7768	N	11.175	E	Solea
16683	Kerkennah	Tunisia	34.7768	N	11.175	E	Solea
16684	Kerkennah	Tunisia	34.7768	N	11.175	E	Solea
16685	Kerkennah	Tunisia	34.7768	N	11.175	E	Solea
16686	Kerkennah	Tunisia	34.7768	N	11.175	E	Solea
16687	Kerkennah	Tunisia	34.7768	N	11.175	E	Solea
16688	Kerkennah	Tunisia	34.7768	N	11.175	E	Solea
16689	Kerkennah	Tunisia	34.7768	N	11.175	E	Solea
16690	Kerkennah	Tunisia	34.7768	N	11.175	E	Solea
16691	Bizerte	Tunisia	37.1879	N	9.854	E	Solea
16692	Bizerte	Tunisia	37.1879	N	9.854	E	Solea
16693	Bizerte	Tunisia	37.1879	N	9.854	E	Solea
16694	Bizerte	Tunisia	37.1879	N	9.854	E	Solea
16695	Bizerte	Tunisia	37.1879	N	9.854	E	Solea
16696	Bizerte	Tunisia	37.1879	N	9.854	E	Solea
16697	Bizerte	Tunisia	37.1879	N	9.854	E	Solea
16698	Bizerte	Tunisia	37.1879	N	9.854	E	Solea
16699	Bizerte	Tunisia	37.1879	N	9.854	E	Solea
16700	Bizerte	Tunisia	37.1879	N	9.854	E	Solea
16701	Bizerte	Tunisia	37.1879	N	9.854	E	Solea
16702	Bizerte	Tunisia	37.1879	N	9.854	E	Solea
16703	Bizerte	Tunisia	37.1879	N	9.854	E	Solea
16704	Bizerte	Tunisia	37.1879	N	9.854	E	Solea
16705	Bizerte	Tunisia	37.1879	N	9.854	E	Solea
16706	Bizerte	Tunisia	37.1879	N	9.854	E	Solea
16707	Bizerte	Tunisia	37.1879	N	9.854	E	Solea
16708	Bizerte	Tunisia	37.1879	N	9.854	E	Solea
16709	Bahiret-el-Bibane	Tunisia	33.2682	N	11.301	E	Solea
16710	Bahiret-el-Bibane	Tunisia	33.2682	N	11.301	E	Solea
16712	Bahiret-el-Bibane	Tunisia	33.2682	N	11.301	E	Solea
16713	Bahiret-el-Bibane	Tunisia	33.2682	N	11.301	E	Solea
16714	Bahiret-el-Bibane	Tunisia	33.2682	N	11.301	E	Solea
16715	Bahiret-el-Bibane	Tunisia	33.2682	N	11.301	E	Solea
16716	Bahiret-el-Bibane	Tunisia	33.2682	N	11.301	E	Solea
16717	Bahiret-el-Bibane	Tunisia	33.2682	N	11.301	E	Solea
16718	Bahiret-el-Bibane	Tunisia	33.2682	N	11.301	E	Solea
16720	Tunis2	Tunisia	37.087	N	10.2085	E	Solea
16721	Dakar	Senegal	14.6847	N	-17.4077	W	Solea
16722	Tabarka	Tunisia	36.9739	N	8.761	E	Solea
16723	Annaba	Algeria	36.8992	N	7.785	E	Solea
16724	Annaba	Algeria	36.8992	N	7.785	E	Solea
16725	Annaba	Algeria	36.8992	N	7.785	E	Solea
16726	Annaba	Algeria	36.8992	N	7.785	E	Solea
16727	Annaba	Algeria	36.8992	N	7.785	E	Solea
16728	Annaba	Algeria	36.8992	N	7.785	E	Solea
16729	Annaba	Algeria	36.8992	N	7.785	E	Solea
16730	Annaba	Algeria	36.8992	N	7.785	E	Solea
16731	Annaba	Algeria	36.8992	N	7.785	E	Solea
16732	Annaba	Algeria	36.8992	N	7.785	E	Solea
16733	Annaba	Algeria	36.8992	N	7.785	E	Solea
16734	Annaba	Algeria	36.8992	N	7.785	E	Solea
16735	Annaba	Algeria	36.8992	N	7.785	E	Solea
16736	Annaba	Algeria	36.8992	N	7.785	E	Solea
16737	Annaba	Algeria	36.8992	N	7.785	E	Solea
22372	Shalanka_2	Ukraine	48.4423	N	22.9182	E	Bombina
22374	Shalanka_2	Ukraine	48.4423	N	22.9182	E	Bombina
22379	Shalanka_2	Ukraine	48.4423	N	22.9182	E	Bombina
22380	Shalanka_2	Ukraine	48.4423	N	22.9182	E	Bombina
22415	Shalanka_2	Ukraine	48.4423	N	22.9182	E	Bombina
22703	Lipnica_Murowana	Poland	49.8489	N	20.5257	E	Bombina
22704	Lipnica_Murowana	Poland	49.8489	N	20.5257	E	Bombina
22706	Lipnica_Murowana	Poland	49.8489	N	20.5257	E	Bombina
22707	Kopaliny	Poland	49.9374	N	20.4377	E	Bombina
22709	Kopaliny	Poland	49.9374	N	20.4377	E	Bombina
22710	Kopaliny	Poland	49.9374	N	20.4377	E	Bombina
22177	Chernivtsi	Ukraine	48.3061	N	25.8474	E	Bombina
22178	Chernivtsi	Ukraine	48.3061	N	25.8474	E	Bombina
22179	Chernivtsi	Ukraine	48.3061	N	25.8474	E	Bombina
22180	Chernivtsi	Ukraine	48.3061	N	25.8474	E	Bombina
22181	Chernivtsi	Ukraine	48.3061	N	25.8474	E	Bombina
22182	Chernivtsi	Ukraine	48.3061	N	25.8474	E	Bombina
22183	Zavoloka	Ukraine	48.2477	N	25.8886	E	Bombina
22184	Zavoloka	Ukraine	48.2477	N	25.8886	E	Bombina
22185	Zavoloka	Ukraine	48.2477	N	25.8886	E	Bombina
22186	Zavoloka	Ukraine	48.2477	N	25.8886	E	Bombina
22187	Zavoloka	Ukraine	48.2477	N	25.8886	E	Bombina
22188	Zavoloka	Ukraine	48.2477	N	25.8886	E	Bombina
22189	Zavoloka	Ukraine	48.2477	N	25.8886	E	Bombina
22190	Zavoloka	Ukraine	48.2477	N	25.8886	E	Bombina
22191	Zavoloka	Ukraine	48.2477	N	25.8886	E	Bombina
22192	Zavoloka	Ukraine	48.2477	N	25.8886	E	Bombina
22193	Zavoloka	Ukraine	48.2477	N	25.8886	E	Bombina
22194	Zavoloka	Ukraine	48.2477	N	25.8886	E	Bombina
22195	Chernivtsi_Sadhora_Forest	Ukraine	48.334	N	26.0001	E	Bombina
22196	Chernivtsi_Sadhora_Forest	Ukraine	48.334	N	26.0001	E	Bombina
22197	Chernivtsi_Sadhora_Forest	Ukraine	48.334	N	26.0001	E	Bombina
22198	Chernivtsi_Sadhora_Forest	Ukraine	48.334	N	26.0001	E	Bombina
22199	Chernivtsi_Sadhora_Forest	Ukraine	48.334	N	26.0001	E	Bombina
22200	Chernivtsi_Sadhora_Forest	Ukraine	48.334	N	26.0001	E	Bombina
22201	Shypyntsi	Ukraine	48.3717	N	25.7351	E	Bombina
22202	Valia_Kuzmyna	Ukraine	48.1543	N	25.9861	E	Bombina
22203	Valia_Kuzmyna	Ukraine	48.1543	N	25.9861	E	Bombina
22204	Valia_Kuzmyna	Ukraine	48.1543	N	25.9861	E	Bombina
22205	Valia_Kuzmyna	Ukraine	48.1543	N	25.9861	E	Bombina
22206	Valia_Kuzmyna	Ukraine	48.1543	N	25.9861	E	Bombina
22207	Valia_Kuzmyna	Ukraine	48.1543	N	25.9861	E	Bombina
22208	Valia_Kuzmyna	Ukraine	48.1543	N	25.9861	E	Bombina
22209	Valia_Kuzmyna	Ukraine	48.1543	N	25.9861	E	Bombina
22210	Valia_Kuzmyna	Ukraine	48.1543	N	25.9861	E	Bombina
22211	Valia_Kuzmyna	Ukraine	48.1543	N	25.9861	E	Bombina
22212	Valia_Kuzmyna	Ukraine	48.1543	N	25.9861	E	Bombina
22213	Valia_Kuzmyna	Ukraine	48.1543	N	25.9861	E	Bombina
22214	Mala_Buda	Ukraine	48.1798	N	26.1078	E	Bombina
22215	Shypyntsi	Ukraine	48.3717	N	25.7351	E	Bombina
22216	Shypyntsi	Ukraine	48.3717	N	25.7351	E	Bombina
22217	Shypyntsi	Ukraine	48.3717	N	25.7351	E	Bombina
22218	Shypyntsi	Ukraine	48.3717	N	25.7351	E	Bombina
22219	Krupianske	Ukraine	48.1714	N	26.0447	E	Bombina
22220	Krupianske	Ukraine	48.1714	N	26.0447	E	Bombina
22221	Krupianske	Ukraine	48.1714	N	26.0447	E	Bombina
22222	Krupianske	Ukraine	48.1714	N	26.0447	E	Bombina
22223	Krupianske	Ukraine	48.1714	N	26.0447	E	Bombina
22224	Krupianske	Ukraine	48.1714	N	26.0447	E	Bombina
22225	Krupianske	Ukraine	48.1714	N	26.0447	E	Bombina
22226	Krupianske	Ukraine	48.1714	N	26.0447	E	Bombina
22227	Krupianske	Ukraine	48.1714	N	26.0447	E	Bombina
22228	Krupianske	Ukraine	48.1714	N	26.0447	E	Bombina
22229	Shypyntsi	Ukraine	48.3717	N	25.7351	E	Bombina
22230	Shypyntsi	Ukraine	48.3717	N	25.7351	E	Bombina
22231	Shypyntsi	Ukraine	48.3717	N	25.7351	E	Bombina
22232	Chornivka	Ukraine	48.4173	N	26.0415	E	Bombina
22233	Chornivka	Ukraine	48.4173	N	26.0415	E	Bombina
22234	Chornivka	Ukraine	48.4173	N	26.0415	E	Bombina
22711	Kopaliny	Poland	49.9374	N	20.4377	E	Bombina
22235	Chornivka	Ukraine	48.4173	N	26.0415	E	Bombina
22236	Chornivka	Ukraine	48.4173	N	26.0415	E	Bombina
22237	Chornivka	Ukraine	48.4173	N	26.0415	E	Bombina
22238	Chornivka	Ukraine	48.4173	N	26.0415	E	Bombina
22239	Chornivka	Ukraine	48.4173	N	26.0415	E	Bombina
22240	Chornivka	Ukraine	48.4173	N	26.0415	E	Bombina
22241	Shypyntsi	Ukraine	48.3717	N	25.7351	E	Bombina
22242	Shypyntsi	Ukraine	48.3717	N	25.7351	E	Bombina
22243	Shypyntsi	Ukraine	48.3717	N	25.7351	E	Bombina
22244	Shypyntsi	Ukraine	48.3717	N	25.7351	E	Bombina
22245	Shypyntsi	Ukraine	48.3717	N	25.7351	E	Bombina
22246	Shypyntsi	Ukraine	48.3717	N	25.7351	E	Bombina
22247	Shypyntsi	Ukraine	48.3717	N	25.7351	E	Bombina
22248	Malyi_Kuchuriv	Ukraine	48.4562	N	25.9233	E	Bombina
22249	Malyi_Kuchuriv	Ukraine	48.4562	N	25.9233	E	Bombina
22254	Baia_de_Arama_1	Romania	44.59	N	22.47	E	Bombina
22255	Baia_de_Arama_1	Romania	44.59	N	22.47	E	Bombina
22256	Baia_de_Arama_1	Romania	44.59	N	22.47	E	Bombina
22258	Baia_de_Arama_3	Romania	45	N	22.47	E	Bombina
22259	Baia_de_Arama_3	Romania	45	N	22.47	E	Bombina
22260	Skopów_1	Poland	49.841	N	22.5056	E	Bombina
22261	Skopów_1	Poland	49.841	N	22.5056	E	Bombina
22262	Skopów_1	Poland	49.841	N	22.5056	E	Bombina
22264	Skopów_1	Poland	49.841	N	22.5056	E	Bombina
22266	Skopów_2	Poland	49.8452	N	22.4861	E	Bombina
22267	Skopów_2	Poland	49.8452	N	22.4861	E	Bombina
22268	Skopów_2	Poland	49.8452	N	22.4861	E	Bombina
22269	Kramarzówka	Poland	49.8481	N	22.5246	E	Bombina
22270	Budy_Głogowskie	Poland	50.1555	N	21.8334	E	Bombina
22271	Budy_Głogowskie	Poland	50.1555	N	21.8334	E	Bombina
22272	Olszyny	Poland	50.0783	N	20.398	E	Bombina
22273	Olszyny	Poland	50.0783	N	20.398	E	Bombina
22274	Olszyny	Poland	50.0783	N	20.398	E	Bombina
22276	Olszyny	Poland	50.0783	N	20.398	E	Bombina
22712	Kopaliny	Poland	49.9374	N	20.4377	E	Bombina
22277	Olszyny	Poland	50.0783	N	20.398	E	Bombina
22278	Olszyny	Poland	50.0783	N	20.398	E	Bombina
22279	Olszyny	Poland	50.0783	N	20.398	E	Bombina
22280	Olszyny	Poland	50.0783	N	20.398	E	Bombina
22281	Olszyny	Poland	50.0783	N	20.398	E	Bombina
22282	Olszyny	Poland	50.0783	N	20.398	E	Bombina
22283	Olszyny	Poland	50.0783	N	20.398	E	Bombina
22284	Olszyny	Poland	50.0783	N	20.398	E	Bombina
22285	Olszyny	Poland	50.0783	N	20.398	E	Bombina
22286	Bochnia_1	Poland	49.94	N	20.4164	E	Bombina
22287	Bochnia_1	Poland	49.94	N	20.4164	E	Bombina
22288	Bochnia_1	Poland	49.94	N	20.4164	E	Bombina
22289	Bochnia_2	Poland	49.9337	N	20.4227	E	Bombina
22290	Bochnia_2	Poland	49.9337	N	20.4227	E	Bombina
22291	Bochnia_2	Poland	49.9337	N	20.4227	E	Bombina
22292	Bochnia_2	Poland	49.9337	N	20.4227	E	Bombina
22293	Bochnia_2	Poland	49.9337	N	20.4227	E	Bombina
22294	Bochnia_2	Poland	49.9337	N	20.4227	E	Bombina
22295	Bochnia_2	Poland	49.9337	N	20.4227	E	Bombina
22296	Bochnia_2	Poland	49.9337	N	20.4227	E	Bombina
22297	Bochnia_2	Poland	49.9337	N	20.4227	E	Bombina
22298	Bochnia_3	Poland	49.9507	N	20.3983	E	Bombina
22301	Bochnia_3	Poland	49.9507	N	20.3983	E	Bombina
22302	Bochnia_3	Poland	49.9507	N	20.3983	E	Bombina
22303	Bochnia_3	Poland	49.9507	N	20.3983	E	Bombina
22304	Bochnia_4	Poland	49.9244	N	20.423	E	Bombina
22306	Bochnia_4	Poland	49.9244	N	20.423	E	Bombina
22307	Bochnia_4	Poland	49.9244	N	20.423	E	Bombina
22308	Bochnia_4	Poland	49.9244	N	20.423	E	Bombina
22309	Bochnia_4	Poland	49.9244	N	20.423	E	Bombina
22310	Bochnia_4	Poland	49.9244	N	20.423	E	Bombina
22311	Bochnia_4	Poland	49.9244	N	20.423	E	Bombina
22312	Drwinia	Poland	50.0985	N	20.4301	E	Bombina
22313	Drwinia	Poland	50.0985	N	20.4301	E	Bombina
22314	Drwinia	Poland	50.0985	N	20.4301	E	Bombina
22315	Drwinia	Poland	50.0985	N	20.4301	E	Bombina
22317	Drwinia	Poland	50.0985	N	20.4301	E	Bombina
22318	Drwinia	Poland	50.0985	N	20.4301	E	Bombina
22319	Drwinia	Poland	50.0985	N	20.4301	E	Bombina
22320	Drwinia	Poland	50.0985	N	20.4301	E	Bombina
22321	Drwinia	Poland	50.0985	N	20.4301	E	Bombina
22322	Drwinia	Poland	50.0985	N	20.4301	E	Bombina
22323	Bochnia_5	Poland	49.974	N	20.3883	E	Bombina
22324	Bochnia_5	Poland	49.974	N	20.3883	E	Bombina
22325	Bochnia_5	Poland	49.974	N	20.3883	E	Bombina
22326	Bochnia_5	Poland	49.974	N	20.3883	E	Bombina
22328	Bochnia_5	Poland	49.974	N	20.3883	E	Bombina
22329	Bochnia_5	Poland	49.974	N	20.3883	E	Bombina
22330	Bochnia_5	Poland	49.974	N	20.3883	E	Bombina
22331	Bochnia_5	Poland	49.974	N	20.3883	E	Bombina
22332	Rajbrot	Poland	49.819	N	20.5255	E	Bombina
22333	Rajbrot	Poland	49.819	N	20.5255	E	Bombina
22334	Rajbrot	Poland	49.819	N	20.5255	E	Bombina
22335	Rajbrot	Poland	49.819	N	20.5255	E	Bombina
22336	Rajbrot	Poland	49.819	N	20.5255	E	Bombina
22337	Rajbrot	Poland	49.819	N	20.5255	E	Bombina
22338	Rajbrot	Poland	49.819	N	20.5255	E	Bombina
22339	Rajbrot	Poland	49.819	N	20.5255	E	Bombina
22363	Chervona_Gusarivka	Ukraine	49.4167	N	36.8667	E	Bombina
22367	Chervona_Gusarivka	Ukraine	49.4167	N	36.8667	E	Bombina
22369	Chervona_Gusarivka	Ukraine	49.4167	N	36.8667	E	Bombina
22370	Chervona_Gusarivka	Ukraine	49.4167	N	36.8667	E	Bombina
22371	Chervona_Gusarivka	Ukraine	49.4167	N	36.8667	E	Bombina
22699	Żegocina	Poland	49.8071	N	20.4578	E	Bombina
22387	Chinadievo	Ukraine	48.492	N	22.81	E	Bombina
22390	Chinadievo	Ukraine	48.492	N	22.81	E	Bombina
22391	Chinadievo	Ukraine	48.492	N	22.81	E	Bombina
22392	Chinadievo	Ukraine	48.492	N	22.81	E	Bombina
22400	Khmelnik	Ukraine	48.2667	N	22.8833	E	Bombina
22401	Khmelnik	Ukraine	48.2667	N	22.8833	E	Bombina
22402	Khmelnik	Ukraine	48.2667	N	22.8833	E	Bombina
22404	Khmelnik	Ukraine	48.2667	N	22.8833	E	Bombina
22406	Khmelnik	Ukraine	48.2667	N	22.8833	E	Bombina
22408	Korolevo	Ukraine	48.1667	N	23.15	E	Bombina
22419	Kamenskoe	Ukraine	48.2833	N	22.9333	E	Bombina
22422	Kamenskoe	Ukraine	48.2833	N	22.9333	E	Bombina
22423	Kamenskoe	Ukraine	48.2833	N	22.9333	E	Bombina
22424	Kamenskoe	Ukraine	48.2833	N	22.9333	E	Bombina
22427	Karpaty	Ukraine	48.525	N	22.888	E	Bombina
22428	Karpaty	Ukraine	48.525	N	22.888	E	Bombina
22429	Karpaty	Ukraine	48.525	N	22.888	E	Bombina
22431	Karpaty	Ukraine	48.525	N	22.888	E	Bombina
22434	Chinadievo	Ukraine	48.492	N	22.81	E	Bombina
22435	Kolochava	Ukraine	48.399	N	23.79	E	Bombina
22437	Kolochava_2	Ukraine	48.4176	N	23.744	E	Bombina
22438	Kolochava_2	Ukraine	48.4176	N	23.744	E	Bombina
22439	Kolochava_2	Ukraine	48.4176	N	23.744	E	Bombina
22442	Kolochava_2	Ukraine	48.4176	N	23.744	E	Bombina
22443	Kolochava_2	Ukraine	48.4176	N	23.744	E	Bombina
22446	Svyatogorsk	Ukraine	49.05	N	37.55	E	Bombina
22450	Svyatogorsk	Ukraine	49.05	N	37.55	E	Bombina
22451	Svyatogorsk	Ukraine	49.05	N	37.55	E	Bombina
22452	Svyatogorsk	Ukraine	49.05	N	37.55	E	Bombina
22453	Svyatogorsk	Ukraine	49.05	N	37.55	E	Bombina
22457	Baranovichi	Belarus	53.1333	N	26.0333	E	Bombina
22458	Baranovichi	Belarus	53.1333	N	26.0333	E	Bombina
22463	Baranovichi	Belarus	53.1333	N	26.0333	E	Bombina
22470	Baranovichi	Belarus	53.1333	N	26.0333	E	Bombina
22471	Baranovichi	Belarus	53.1333	N	26.0333	E	Bombina
22472	Khust_2	Ukraine	48.1572	N	23.296	E	Bombina
22473	Klyucharka	Ukraine	48.4172	N	22.6517	E	Bombina
22475	Nizhnee_Solotvino	Ukraine	48.54	N	22.444	E	Bombina
22476	Drisina	Ukraine	48.3333	N	22.65	E	Bombina
22477	Drisina	Ukraine	48.3333	N	22.65	E	Bombina
22478	Drisina	Ukraine	48.3333	N	22.65	E	Bombina
22479	Drisina	Ukraine	48.3333	N	22.65	E	Bombina
22480	Veryatsa	Ukraine	48.15	N	23.1833	E	Bombina
22481	Karpaty	Ukraine	48.525	N	22.888	E	Bombina
22493	Dobroselie	Ukraine	48.163	N	22.771	E	Bombina
22498	Kvasovo	Ukraine	48.1979	N	22.7672	E	Bombina
22495	Dobroselie	Ukraine	48.163	N	22.771	E	Bombina
22497	Kvasovo	Ukraine	48.1979	N	22.7672	E	Bombina
22500	Gudya	Ukraine	48.1333	N	23.1333	E	Bombina
22492	Dobroselie	Ukraine	48.163	N	22.771	E	Bombina
22494	Dobroselie	Ukraine	48.163	N	22.771	E	Bombina
22496	Kvasovo	Ukraine	48.1979	N	22.7672	E	Bombina
22502	Gudya	Ukraine	48.1333	N	23.1333	E	Bombina
22523	Mukachevo	Ukraine	48.4333	N	22.7167	E	Bombina
22530	Belki	Ukraine	48.3	N	23.153	E	Bombina
22526	Paseka	Czech Republic	49.797	N	17.247	E	Bombina
22518	Mukachevo	Ukraine	48.4333	N	22.7167	E	Bombina
22527	Paseka	Czech Republic	49.797	N	17.247	E	Bombina
22529	Paseka	Czech Republic	49.797	N	17.247	E	Bombina
22528	Paseka	Czech Republic	49.797	N	17.247	E	Bombina
22534	Belki	Ukraine	48.3	N	23.153	E	Bombina
22533	Belki	Ukraine	48.3	N	23.153	E	Bombina
22531	Belki	Ukraine	48.3	N	23.153	E	Bombina
22535	Belki	Ukraine	48.3	N	23.153	E	Bombina
22558	Kamenskoe	Ukraine	48.2833	N	22.9333	E	Bombina
22577	Bahna	Ukraine	48.2311	N	25.1889	E	Bombina
22578	Bahna	Ukraine	48.2311	N	25.1889	E	Bombina
22579	Bahna	Ukraine	48.2311	N	25.1889	E	Bombina
22580	Bahna	Ukraine	48.2311	N	25.1889	E	Bombina
22581	Bahna	Ukraine	48.2311	N	25.1889	E	Bombina
22582	Bahna	Ukraine	48.2311	N	25.1889	E	Bombina
22583	Bahna	Ukraine	48.2311	N	25.1889	E	Bombina
22589	Bahna	Ukraine	48.2311	N	25.1889	E	Bombina
22592	Bahna	Ukraine	48.2311	N	25.1889	E	Bombina
22603	Bahna	Ukraine	48.2311	N	25.1889	E	Bombina
22623	Bahna	Ukraine	48.2311	N	25.1889	E	Bombina
22634	Mossieres	Switzerland	46.5355	N	6.36217	E	Bombina
22639	Mossieres	Switzerland	46.5355	N	6.36217	E	Bombina
22648	Mossieres	Switzerland	46.5355	N	6.36217	E	Bombina
22650	Mossieres	Switzerland	46.5355	N	6.36217	E	Bombina
22654	Mossieres	Switzerland	46.5355	N	6.36217	E	Bombina
22673	Skopów_1	Poland	49.841	N	22.5056	E	Bombina
22674	Kobylec	Poland	49.8934	N	20.2806	E	Bombina
22675	Kobylec	Poland	49.8934	N	20.2806	E	Bombina
22676	Kobylec	Poland	49.8934	N	20.2806	E	Bombina
22677	Kobylec	Poland	49.8934	N	20.2806	E	Bombina
22678	Kobylec	Poland	49.8934	N	20.2806	E	Bombina
22679	Chrostowa	Poland	49.9021	N	20.2952	E	Bombina
22680	Chrostowa	Poland	49.9021	N	20.2952	E	Bombina
22681	Chrostowa	Poland	49.9021	N	20.2952	E	Bombina
22682	Chrostowa	Poland	49.9021	N	20.2952	E	Bombina
22683	Chrostowa	Poland	49.9021	N	20.2952	E	Bombina
22684	Sobolów	Poland	49.8969	N	20.3515	E	Bombina
22685	Sobolów	Poland	49.8969	N	20.3515	E	Bombina
22686	Sobolów	Poland	49.8969	N	20.3515	E	Bombina
22687	Sobolów	Poland	49.8969	N	20.3515	E	Bombina
22688	Sobolów	Poland	49.8969	N	20.3515	E	Bombina
22691	Sobolów	Poland	49.8969	N	20.3515	E	Bombina
22693	Sobolów	Poland	49.8969	N	20.3515	E	Bombina
22695	Cichawka	Poland	49.8827	N	20.3697	E	Bombina
22696	Cichawka	Poland	49.8827	N	20.3697	E	Bombina
22697	Cichawka	Poland	49.8827	N	20.3697	E	Bombina
22698	Żegocina	Poland	49.8071	N	20.4578	E	Bombina
22700	Lipnica_Murowana	Poland	49.8489	N	20.5257	E	Bombina
22701	Lipnica_Murowana	Poland	49.8489	N	20.5257	E	Bombina
22702	Lipnica_Murowana	Poland	49.8489	N	20.5257	E	Bombina
22345	Shalanka_1	Ukraine	48.2326	N	22.8967	E	Bombina
22491	Seltse_2	Ukraine	48.287	N	22.981	E	Bombina
22727	Cikowice_1	Poland	49.9739	N	20.3882	E	Bombina
22728	Cikowice_1	Poland	49.9739	N	20.3882	E	Bombina
22729	Cikowice_2	Poland	49.973	N	20.3877	E	Bombina
22730	Cikowice_2	Poland	49.973	N	20.3877	E	Bombina
22731	Cikowice_2	Poland	49.973	N	20.3877	E	Bombina
22732	Cikowice_2	Poland	49.973	N	20.3877	E	Bombina
22733	Cikowice_2	Poland	49.973	N	20.3877	E	Bombina
22734	Cikowice_3	Poland	49.9715	N	20.3859	E	Bombina
22735	Cikowice_3	Poland	49.9715	N	20.3859	E	Bombina
22736	Cikowice_3	Poland	49.9715	N	20.3859	E	Bombina
22737	Kłaj	Poland	50.0044	N	20.3005	E	Bombina
22738	Kłaj	Poland	50.0044	N	20.3005	E	Bombina
22746	Buk	Poland	49.2498	N	22.3947	E	Bombina
22743	Podlas	Poland	50.4498	N	22.9472	E	Bombina
22750	Zakopane	Poland	49.3017	N	19.9506	E	Bombina
22745	Buk	Poland	49.2498	N	22.3947	E	Bombina
22744	Podlas	Poland	50.4498	N	22.9472	E	Bombina
22747	Smerek	Poland	49.1624	N	22.436	E	Bombina
22739	Jankowice	Poland	52.4492	N	16.594	E	Bombina
22749	Zakopane	Poland	49.3017	N	19.9506	E	Bombina
22742	Komorowo	Poland	52.5188	N	16.5157	E	Bombina
22753	Kołatka	Poland	52.5028	N	17.1565	E	Bombina
22754	Pomarzanki	Poland	52.5324	N	17.2722	E	Bombina
22756	Swaryczów	Poland	50.6532	N	23.5676	E	Bombina
22757	Łosie	Poland	49.5634	N	21.1054	E	Bombina
22758	Dwerniczek	Poland	49.2095	N	22.6504	E	Bombina
22761	Teleśnica_Oszwarowa	Poland	49.3747	N	22.5204	E	Bombina
22762	Zakopane	Poland	49.3017	N	19.9506	E	Bombina
22763	Banica	Poland	49.524	N	21.313	E	Bombina
22764	Topornica	Poland	50.6606	N	23.1854	E	Bombina
22741	Komorowo	Poland	52.5188	N	16.5157	E	Bombina
22748	Smerek	Poland	49.1624	N	22.436	E	Bombina
22760	Manasterzec	Poland	49.5287	N	22.3309	E	Bombina
22755	Podlas	Poland	50.4498	N	22.9472	E	Bombina
22382	Shalanka_1	Ukraine	48.2326	N	22.8967	E	Bombina
22486	Chornyi_Potok	Ukraine	48.2	N	22.9167	E	Bombina
22490	Seltse_2	Ukraine	48.287	N	22.981	E	Bombina
22482	Kriva	Ukraine	48.1667	N	23.2333	E	Bombina
22489	Seltse_2	Ukraine	48.287	N	22.981	E	Bombina
22483	Kriva	Ukraine	48.1667	N	23.2333	E	Bombina
22484	Kriva	Ukraine	48.1667	N	23.2333	E	Bombina
22509	Mukachevo	Ukraine	48.4333	N	22.7167	E	Bombina
22508	Khust_2	Ukraine	48.1572	N	23.296	E	Bombina
22506	Khust_2	Ukraine	48.1572	N	23.296	E	Bombina
22503	Gudya	Ukraine	48.1333	N	23.1333	E	Bombina
22516	Mukachevo	Ukraine	48.4333	N	22.7167	E	Bombina
22507	Khust_2	Ukraine	48.1572	N	23.296	E	Bombina
22505	Gudya	Ukraine	48.1333	N	23.1333	E	Bombina
22512	Mukachevo	Ukraine	48.4333	N	22.7167	E	Bombina
22536	Gudya	Ukraine	48.1333	N	23.1333	E	Bombina
22570	Shalanka_1	Ukraine	48.2326	N	22.8967	E	Bombina
22568	Shalanka_1	Ukraine	48.2326	N	22.8967	E	Bombina
22740	Jankowice	Poland	52.4492	N	16.594	E	Bombina
6274	Padurea-Raioasa	Romania	44.5447	N	25.8992	E	Lissotriton
6037	Olaszliszka	Hungary	48.2299	N	21.4139	E	Lissotriton
6078	Harsany	Hungary	48.0133	N	20.7628	E	Lissotriton
6079	Harsany	Hungary	48.0133	N	20.7628	E	Lissotriton
6089	Harsany	Hungary	48.0133	N	20.7628	E	Lissotriton
6285	Salicea3	Romania	46.66	N	23.51	E	Lissotriton
6007	Erdohorvati	Hungary	48.2754	N	21.3469	E	Lissotriton
6003	Erdohorvati	Hungary	48.2754	N	21.3469	E	Lissotriton
6000	Erdohorvati	Hungary	48.2754	N	21.3469	E	Lissotriton
6290	Casele-Micesti	Romania	46.7	N	23.57	E	Lissotriton
6934	Frasin	Romania	47.5185	N	25.7685	E	Lissotriton
6246	Padurea-Scrovistea	Romania	44.7072	N	26.0161	E	Lissotriton
6247	Padurea-Scrovistea	Romania	44.7072	N	26.0161	E	Lissotriton
6248	Padurea-Scrovistea	Romania	44.7072	N	26.0161	E	Lissotriton
6249	Padurea-Scrovistea	Romania	44.7072	N	26.0161	E	Lissotriton
1857	Łopuszna	Poland	49.5149	N	20.1408	E	Lissotriton
6039	Tiszacsege	Hungary	47.7074	N	20.9493	E	Lissotriton
6040	Tiszacsege	Hungary	47.7074	N	20.9493	E	Lissotriton
6041	Tiszacsege	Hungary	47.7074	N	20.9493	E	Lissotriton
6042	Tiszacsege	Hungary	47.7074	N	20.9493	E	Lissotriton
6043	Tiszacsege	Hungary	47.7074	N	20.9493	E	Lissotriton
6045	Pecica1	Romania	46.134	N	21.0522	E	Lissotriton
6046	Pecica1	Romania	46.134	N	21.0522	E	Lissotriton
6047	Pecica1	Romania	46.134	N	21.0522	E	Lissotriton
6048	Pecica2	Romania	46.1544	N	21.1425	E	Lissotriton
6049	Pecica2	Romania	46.1544	N	21.1425	E	Lissotriton
6050	Pecica2	Romania	46.1544	N	21.1425	E	Lissotriton
6051	Pecica2	Romania	46.1544	N	21.1425	E	Lissotriton
6052	Pecica2	Romania	46.1544	N	21.1425	E	Lissotriton
2272	Łopuszna	Poland	49.5149	N	20.1408	E	Lissotriton
2517	Łopuszna	Poland	49.5149	N	20.1408	E	Lissotriton
2518	Łopuszna	Poland	49.5149	N	20.1408	E	Lissotriton
9103	Bronytsya3	Ukraine	49.431	N	23.411	E	Lissotriton
6080	Harsany	Hungary	48.0133	N	20.7628	E	Lissotriton
10628	Banatsko-Veliko-Selo	Serbia	45.827	N	20.594	E	Lissotriton
1543	Predeal	Romania	45.4895	N	25.5587	E	Lissotriton
1544	Predeal	Romania	45.4895	N	25.5587	E	Lissotriton
1496	Predeal	Romania	45.4895	N	25.5587	E	Lissotriton
1522	Predeal	Romania	45.4895	N	25.5587	E	Lissotriton
5616	Zeicani	Romania	45.506	N	22.709	E	Lissotriton
2507	Bolătău	Romania	46.6418	N	26.3763	E	Lissotriton
2508	Bolătău	Romania	46.6418	N	26.3763	E	Lissotriton
2509	Bolătău	Romania	46.6418	N	26.3763	E	Lissotriton
1622	Lacu-Roşu	Romania	46.7772	N	25.7709	E	Lissotriton
1840	Smerek	Poland	49.1624	N	22.436	E	Lissotriton
2050	Săcele	Romania	45.5452	N	25.8192	E	Lissotriton
2267	Lunca-Ilvei	Romania	47.3308	N	24.9746	N	Lissotriton
2320	Voroneţ	Romania	47.5089	N	25.8705	E	Lissotriton
2447	Cuejdiu	Romania	46.9954	N	26.2742	E	Lissotriton
2888	Rakovets	Ukraine	49.6349	N	24.0396	E	Lissotriton
8791	Medvezhyi4	Ukraine	48.338	N	23.431	E	Lissotriton
2936	Vuchkove	Ukraine	48.4384	N	23.5672	E	Lissotriton
2984	Sihelne	Slovakia	49.5107	N	19.3866	E	Lissotriton
2983	Lachowice	Poland	49.6832	N	19.4188	E	Lissotriton
2985	Sihelne	Slovakia	49.5107	N	19.3866	E	Lissotriton
2986	Sihelne	Slovakia	49.5107	N	19.3866	E	Lissotriton
2987	Sihelne	Slovakia	49.5107	N	19.3866	E	Lissotriton
2988	Sihelne	Slovakia	49.5107	N	19.3866	E	Lissotriton
2989	Sihelne	Slovakia	49.5107	N	19.3866	E	Lissotriton
2990	Sihelne	Slovakia	49.5107	N	19.3866	E	Lissotriton
2991	Sihelne	Slovakia	49.5107	N	19.3866	E	Lissotriton
2992	Sihelne	Slovakia	49.5107	N	19.3866	E	Lissotriton
2993	Sihelne	Slovakia	49.5107	N	19.3866	E	Lissotriton
3765	Rzyki	Poland	49.7756	N	19.3952	E	Lissotriton
7702	Tazlău2	Romania	46.7321	N	26.3348	E	Lissotriton
1286	Dzembronia	Ukraine	48.07	N	24.62	E	Lissotriton
1214	Krempna	Poland	49.4736	N	21.4752	E	Lissotriton
7037	Tazlău5	Romania	46.7171	N	26.3845	E	Lissotriton
7040	Tazlău6	Romania	46.7131	N	26.3881	E	Lissotriton
1339	Pasul-Gutai	Romania	47.7	N	23.78	E	Lissotriton
1396	Pasul-Musat1	Romania	45.9633	N	26.3969	E	Lissotriton
1441	Voina	Romania	45.4394	N	25.0464	E	Lissotriton
1436	Voina	Romania	45.4394	N	25.0464	E	Lissotriton
1437	Voina	Romania	45.4394	N	25.0464	E	Lissotriton
6803	Ilişeşti3	Romania	47.59	N	26.0224	E	Lissotriton
9496	Vargatac7	Romania	46.764	N	25.661	E	Lissotriton
9240	Voloshcha1	Ukraine	49.502	N	23.57	E	Lissotriton
6865	Păltinoasa2	Romania	47.5721	N	25.9448	E	Lissotriton
6987	Tazlău2	Romania	46.7321	N	26.3348	E	Lissotriton
1482	Carpeniş	Romania	46.3296	N	23.0618	E	Lissotriton
9215	Medvezha5	Ukraine	49.398	N	23.405	E	Lissotriton
2687	Dertsen	Ukraine	48.3548	N	22.6497	E	Lissotriton
9195	Medvezha5	Ukraine	49.398	N	23.405	E	Lissotriton
6227	Salicea	Romania	46.6767	N	23.5261	E	Lissotriton
7382	Arşiţa1	Romania	46.788	N	25.0045	E	Lissotriton
7383	Arşiţa1	Romania	46.788	N	25.0045	E	Lissotriton
7385	Arşiţa1	Romania	46.788	N	25.0045	E	Lissotriton
7386	Arşiţa1	Romania	46.788	N	25.0045	E	Lissotriton
7387	Arşiţa1	Romania	46.788	N	25.0045	E	Lissotriton
7388	Arşiţa1	Romania	46.788	N	25.0045	E	Lissotriton
7389	Arşiţa1	Romania	46.788	N	25.0045	E	Lissotriton
7505	Remetea6	Romania	46.7634	N	25.5148	E	Lissotriton
7506	Remetea6	Romania	46.7634	N	25.5148	E	Lissotriton
7507	Remetea6	Romania	46.7634	N	25.5148	E	Lissotriton
6754	Ilişeşti2	Romania	47.5975	N	26.0177	E	Lissotriton
6952	Comăneşti	Romania	47.6697	N	26.0159	E	Lissotriton
6953	Comăneşti	Romania	47.6697	N	26.0159	E	Lissotriton
6954	Comăneşti	Romania	47.6697	N	26.0159	E	Lissotriton
6965	Costâna	Romania	47.6807	N	26.1388	E	Lissotriton
6966	Costâna	Romania	47.6807	N	26.1388	E	Lissotriton
6967	Costâna	Romania	47.6807	N	26.1388	E	Lissotriton
6968	Costâna	Romania	47.6807	N	26.1388	E	Lissotriton
6969	Costâna	Romania	47.6807	N	26.1388	E	Lissotriton
6970	Costâna	Romania	47.6807	N	26.1388	E	Lissotriton
6971	Costâna	Romania	47.6807	N	26.1388	E	Lissotriton
6992	Tazlău3	Romania	46.7212	N	26.3729	E	Lissotriton
9242	Voloshcha2	Ukraine	49.5	N	23.568	E	Lissotriton
9284	Zubrytsya	Ukraine	49.09	N	23.194	E	Lissotriton
9326	Remetea7	Romania	46.811	N	25.394	E	Lissotriton
9327	Remetea7	Romania	46.811	N	25.394	E	Lissotriton
9758	Tazlău12	Romania	46.71	N	26.404	E	Lissotriton
9761	Tazlău12	Romania	46.71	N	26.404	E	Lissotriton
9764	Tazlău12	Romania	46.71	N	26.404	E	Lissotriton
10032	Ciprian-Porumbescu1	Romania	47.581	N	26.062	E	Lissotriton
1527	Plopu1	Romania	45.054	N	26.1484	E	Lissotriton
8844	Osava1	Ukraine	48.279	N	23.365	E	Lissotriton
8846	Osava1	Ukraine	48.279	N	23.365	E	Lissotriton
8848	Osava1	Ukraine	48.279	N	23.365	E	Lissotriton
8849	Osava1	Ukraine	48.279	N	23.365	E	Lissotriton
8889	Osava4	Ukraine	48.295	N	23.332	E	Lissotriton
7589	Remetea1	Romania	46.7901	N	25.4246	E	Lissotriton
6272	Padurea-Raioasa	Romania	44.5447	N	25.8992	E	Lissotriton
8904	Krainje1	Ukraine	48.28	N	23.401	E	Lissotriton
8909	Krainje1	Ukraine	48.28	N	23.401	E	Lissotriton
8910	Krainje1	Ukraine	48.28	N	23.401	E	Lissotriton
8911	Krainje1	Ukraine	48.28	N	23.401	E	Lissotriton
8912	Krainje1	Ukraine	48.28	N	23.401	E	Lissotriton
8913	Krainje2	Ukraine	48.287	N	23.4	E	Lissotriton
8914	Krainje2	Ukraine	48.287	N	23.4	E	Lissotriton
8938	Krainje3	Ukraine	48.288	N	23.399	E	Lissotriton
8939	Krainje3	Ukraine	48.288	N	23.399	E	Lissotriton
8940	Krainje3	Ukraine	48.288	N	23.399	E	Lissotriton
8942	Krainje3	Ukraine	48.288	N	23.399	E	Lissotriton
8945	Krainje3	Ukraine	48.288	N	23.399	E	Lissotriton
8946	Krainje3	Ukraine	48.288	N	23.399	E	Lissotriton
8798	Medvezhyi5	Ukraine	48.331	N	23.424	E	Lissotriton
8799	Medvezhyi5	Ukraine	48.331	N	23.424	E	Lissotriton
8800	Medvezhyi5	Ukraine	48.331	N	23.424	E	Lissotriton
8803	Medvezhyi5	Ukraine	48.331	N	23.424	E	Lissotriton
8804	Medvezhyi5	Ukraine	48.331	N	23.424	E	Lissotriton
8806	Medvezhyi5	Ukraine	48.331	N	23.424	E	Lissotriton
8807	Medvezhyi5	Ukraine	48.331	N	23.424	E	Lissotriton
8808	Medvezhyi5	Ukraine	48.331	N	23.424	E	Lissotriton
8890	Osava4	Ukraine	48.295	N	23.332	E	Lissotriton
8891	Krainje1	Ukraine	48.28	N	23.401	E	Lissotriton
8893	Krainje1	Ukraine	48.28	N	23.401	E	Lissotriton
8894	Krainje1	Ukraine	48.28	N	23.401	E	Lissotriton
8895	Krainje1	Ukraine	48.28	N	23.401	E	Lissotriton
8896	Krainje1	Ukraine	48.28	N	23.401	E	Lissotriton
8898	Krainje1	Ukraine	48.28	N	23.401	E	Lissotriton
8901	Krainje1	Ukraine	48.28	N	23.401	E	Lissotriton
8903	Krainje1	Ukraine	48.28	N	23.401	E	Lissotriton
8524	Lypcha2	Ukraine	48.281	N	23.376	E	Lissotriton
8601	Lypcha6	Ukraine	48.296	N	23.383	E	Lissotriton
8603	Lypcha6	Ukraine	48.296	N	23.383	E	Lissotriton
8604	Lypcha6	Ukraine	48.296	N	23.383	E	Lissotriton
8606	Lypcha6	Ukraine	48.296	N	23.383	E	Lissotriton
8607	Lypcha6	Ukraine	48.296	N	23.383	E	Lissotriton
8610	Lypcha7	Ukraine	48.295	N	23.379	E	Lissotriton
8611	Lypcha7	Ukraine	48.295	N	23.379	E	Lissotriton
8612	Lypcha7	Ukraine	48.295	N	23.379	E	Lissotriton
8642	Lypetska-Polyana	Ukraine	48.349	N	23.356	E	Lissotriton
1926	Brădeţelu1	Romania	46.7555	N	25.0606	E	Lissotriton
9148	Medvezha1	Ukraine	49.419	N	23.349	E	Lissotriton
9034	Lishnya2	Ukraine	49.408	N	23.452	E	Lissotriton
7240	Solovăstru1	Romania	46.7611	N	24.7882	E	Lissotriton
7241	Solovăstru1	Romania	46.7611	N	24.7882	E	Lissotriton
7242	Solovăstru1	Romania	46.7611	N	24.7882	E	Lissotriton
7243	Solovăstru1	Romania	46.7611	N	24.7882	E	Lissotriton
6991	Tazlău3	Romania	46.7212	N	26.3729	E	Lissotriton
6994	Tazlău3	Romania	46.7212	N	26.3729	E	Lissotriton
6995	Tazlău3	Romania	46.7212	N	26.3729	E	Lissotriton
7378	Arşiţa1	Romania	46.788	N	25.0045	E	Lissotriton
9170	Medvezha3	Ukraine	49.418	N	23.364	E	Lissotriton
9172	Medvezha4	Ukraine	49.424	N	23.395	E	Lissotriton
9174	Medvezha4	Ukraine	49.424	N	23.395	E	Lissotriton
9293	Zubrytsya	Ukraine	49.09	N	23.194	E	Lissotriton
9295	Zubrytsya	Ukraine	49.09	N	23.194	E	Lissotriton
9296	Zubrytsya	Ukraine	49.09	N	23.194	E	Lissotriton
9297	Zubrytsya	Ukraine	49.09	N	23.194	E	Lissotriton
7494	Joseni1	Romania	46.7308	N	25.4343	E	Lissotriton
7663	Ghiduţ1	Romania	46.7796	N	25.5365	E	Lissotriton
7686	Ghiduţ2	Romania	46.7622	N	25.5388	E	Lissotriton
7687	Ghiduţ2	Romania	46.7622	N	25.5388	E	Lissotriton
7688	Ghiduţ2	Romania	46.7622	N	25.5388	E	Lissotriton
7689	Ghiduţ2	Romania	46.7622	N	25.5388	E	Lissotriton
7690	Ghiduţ2	Romania	46.7622	N	25.5388	E	Lissotriton
7691	Ghiduţ2	Romania	46.7622	N	25.5388	E	Lissotriton
6778	Păltinoasa1	Romania	47.577	N	25.9835	E	Lissotriton
6784	Păltinoasa1	Romania	47.577	N	25.9835	E	Lissotriton
8811	Zalom	Ukraine	48.259	N	23.317	E	Lissotriton
8812	Zalom	Ukraine	48.259	N	23.317	E	Lissotriton
8813	Zalom	Ukraine	48.259	N	23.317	E	Lissotriton
8827	Lypovets	Ukraine	48.298	N	23.314	E	Lissotriton
8828	Lypovets	Ukraine	48.298	N	23.314	E	Lissotriton
8830	Osava1	Ukraine	48.279	N	23.365	E	Lissotriton
8832	Osava1	Ukraine	48.279	N	23.365	E	Lissotriton
8833	Osava1	Ukraine	48.279	N	23.365	E	Lissotriton
8834	Osava1	Ukraine	48.279	N	23.365	E	Lissotriton
8835	Osava1	Ukraine	48.279	N	23.365	E	Lissotriton
8836	Osava1	Ukraine	48.279	N	23.365	E	Lissotriton
8865	Osava3	Ukraine	48.288	N	23.363	E	Lissotriton
8866	Osava3	Ukraine	48.288	N	23.363	E	Lissotriton
8867	Osava3	Ukraine	48.288	N	23.363	E	Lissotriton
8868	Osava3	Ukraine	48.288	N	23.363	E	Lissotriton
8882	Osava4	Ukraine	48.295	N	23.332	E	Lissotriton
8883	Osava4	Ukraine	48.295	N	23.332	E	Lissotriton
8884	Osava4	Ukraine	48.295	N	23.332	E	Lissotriton
8869	Osava3	Ukraine	48.288	N	23.363	E	Lissotriton
8870	Osava3	Ukraine	48.288	N	23.363	E	Lissotriton
8885	Osava4	Ukraine	48.295	N	23.332	E	Lissotriton
8886	Osava4	Ukraine	48.295	N	23.332	E	Lissotriton
8887	Osava4	Ukraine	48.295	N	23.332	E	Lissotriton
8888	Osava4	Ukraine	48.295	N	23.332	E	Lissotriton
7562	Joseni2	Romania	46.7314	N	25.3607	E	Lissotriton
8916	Krainje2	Ukraine	48.287	N	23.4	E	Lissotriton
8597	Lypcha6	Ukraine	48.296	N	23.383	E	Lissotriton
8598	Lypcha6	Ukraine	48.296	N	23.383	E	Lissotriton
2622	Bronytsya1	Ukraine	49.4293	N	23.4125	E	Lissotriton
8599	Lypcha6	Ukraine	48.296	N	23.383	E	Lissotriton
8648	Karpovtlash	Ukraine	48.207	N	23.379	E	Lissotriton
8649	Karpovtlash	Ukraine	48.207	N	23.379	E	Lissotriton
8650	Karpovtlash	Ukraine	48.207	N	23.379	E	Lissotriton
8651	Karpovtlash	Ukraine	48.207	N	23.379	E	Lissotriton
8652	Karpovtlash	Ukraine	48.207	N	23.379	E	Lissotriton
8653	Karpovtlash	Ukraine	48.207	N	23.379	E	Lissotriton
8654	Karpovtlash	Ukraine	48.207	N	23.379	E	Lissotriton
2699	Lypcha	Ukraine	48.279	N	23.3797	E	Lissotriton
2708	Lypcha	Ukraine	48.279	N	23.3797	E	Lissotriton
2075	Strâmba	Romania	47.2476	N	24.6531	E	Lissotriton
9097	Lishnya6	Ukraine	49.427	N	23.429	E	Lissotriton
8647	Karpovtlash	Ukraine	48.207	N	23.379	E	Lissotriton
8700	Posich5	Ukraine	48.255	N	23.411	E	Lissotriton
8701	Posich5	Ukraine	48.255	N	23.411	E	Lissotriton
8702	Posich5	Ukraine	48.255	N	23.411	E	Lissotriton
8703	Posich5	Ukraine	48.255	N	23.411	E	Lissotriton
8704	Posich5	Ukraine	48.255	N	23.411	E	Lissotriton
8705	Posich5	Ukraine	48.255	N	23.411	E	Lissotriton
8706	Posich5	Ukraine	48.255	N	23.411	E	Lissotriton
8707	Posich5	Ukraine	48.255	N	23.411	E	Lissotriton
8708	Posich5	Ukraine	48.255	N	23.411	E	Lissotriton
8709	Posich5	Ukraine	48.255	N	23.411	E	Lissotriton
8710	Posich5	Ukraine	48.255	N	23.411	E	Lissotriton
8711	Posich5	Ukraine	48.255	N	23.411	E	Lissotriton
8712	Posich5	Ukraine	48.255	N	23.411	E	Lissotriton
8714	Medvezhyi1	Ukraine	48.347	N	23.432	E	Lissotriton
8716	Medvezhyi1	Ukraine	48.347	N	23.432	E	Lissotriton
8717	Medvezhyi1	Ukraine	48.347	N	23.432	E	Lissotriton
8718	Medvezhyi1	Ukraine	48.347	N	23.432	E	Lissotriton
8720	Medvezhyi1	Ukraine	48.347	N	23.432	E	Lissotriton
8721	Medvezhyi1	Ukraine	48.347	N	23.432	E	Lissotriton
8722	Medvezhyi1	Ukraine	48.347	N	23.432	E	Lissotriton
8723	Medvezhyi1	Ukraine	48.347	N	23.432	E	Lissotriton
8724	Medvezhyi1	Ukraine	48.347	N	23.432	E	Lissotriton
8725	Medvezhyi1	Ukraine	48.347	N	23.432	E	Lissotriton
9098	Lishnya6	Ukraine	49.427	N	23.429	E	Lissotriton
9099	Lishnya6	Ukraine	49.427	N	23.429	E	Lissotriton
8737	Medvezhyi2	Ukraine	48.375	N	23.444	E	Lissotriton
8738	Medvezhyi2	Ukraine	48.375	N	23.444	E	Lissotriton
9254	Voloshcha2	Ukraine	49.5	N	23.568	E	Lissotriton
2529	Łopuszna	Poland	49.5149	N	20.1408	E	Lissotriton
9256	Voloshcha2	Ukraine	49.5	N	23.568	E	Lissotriton
9257	Voloshcha2	Ukraine	49.5	N	23.568	E	Lissotriton
9258	Voloshcha2	Ukraine	49.5	N	23.568	E	Lissotriton
9259	Voloshcha2	Ukraine	49.5	N	23.568	E	Lissotriton
9261	Voloshcha2	Ukraine	49.5	N	23.568	E	Lissotriton
9262	Zaluzhany	Ukraine	49.507	N	23.443	E	Lissotriton
9263	Zaluzhany	Ukraine	49.507	N	23.443	E	Lissotriton
9264	Zaluzhany	Ukraine	49.507	N	23.443	E	Lissotriton
9095	Lishnya6	Ukraine	49.427	N	23.429	E	Lissotriton
3059	Valea-Ierii	Romania	46.6504	N	23.3554	E	Lissotriton
9134	Medvezha1	Ukraine	49.419	N	23.349	E	Lissotriton
9767	Tazlău12	Romania	46.71	N	26.404	E	Lissotriton
9768	Tazlău12	Romania	46.71	N	26.404	E	Lissotriton
9769	Tazlău12	Romania	46.71	N	26.404	E	Lissotriton
9770	Tazlău12	Romania	46.71	N	26.404	E	Lissotriton
9771	Tazlău12	Romania	46.71	N	26.404	E	Lissotriton
10077	Păltinoasa10	Romania	47.576	N	25.952	E	Lissotriton
7710	Tazlău3	Romania	46.7212	N	26.3729	E	Lissotriton
7713	Tazlău3	Romania	46.7212	N	26.3729	E	Lissotriton
7714	Tazlău4	Romania	46.7307	N	26.3714	E	Lissotriton
7715	Tazlău4	Romania	46.7307	N	26.3714	E	Lissotriton
7716	Tazlău4	Romania	46.7307	N	26.3714	E	Lissotriton
7720	Tazlău4	Romania	46.7307	N	26.3714	E	Lissotriton
7721	Tazlău4	Romania	46.7307	N	26.3714	E	Lissotriton
7722	Tazlău4	Romania	46.7307	N	26.3714	E	Lissotriton
7723	Tazlău5	Romania	46.7171	N	26.3845	E	Lissotriton
7724	Tazlău5	Romania	46.7171	N	26.3845	E	Lissotriton
7727	Tazlău6	Romania	46.7131	N	26.3881	E	Lissotriton
7728	Tazlău6	Romania	46.7131	N	26.3881	E	Lissotriton
7729	Tazlău6	Romania	46.7131	N	26.3881	E	Lissotriton
7731	Tazlău6	Romania	46.7131	N	26.3881	E	Lissotriton
7762	Tazlău10	Romania	46.7039	N	26.3523	E	Lissotriton
7763	Tazlău10	Romania	46.7039	N	26.3523	E	Lissotriton
7764	Tazlău10	Romania	46.7039	N	26.3523	E	Lissotriton
7765	Tazlău10	Romania	46.7039	N	26.3523	E	Lissotriton
7766	Tazlău10	Romania	46.7039	N	26.3523	E	Lissotriton
7767	Tazlău10	Romania	46.7039	N	26.3523	E	Lissotriton
7768	Tazlău10	Romania	46.7039	N	26.3523	E	Lissotriton
7769	Tazlău10	Romania	46.7039	N	26.3523	E	Lissotriton
7770	Tazlău10	Romania	46.7039	N	26.3523	E	Lissotriton
7771	Tazlău10	Romania	46.7039	N	26.3523	E	Lissotriton
7772	Tazlău10	Romania	46.7039	N	26.3523	E	Lissotriton
7773	Tazlău10	Romania	46.7039	N	26.3523	E	Lissotriton
7774	Tazlău10	Romania	46.7039	N	26.3523	E	Lissotriton
7775	Tazlău10	Romania	46.7039	N	26.3523	E	Lissotriton
7776	Tazlău10	Romania	46.7039	N	26.3523	E	Lissotriton
7777	Tazlău10	Romania	46.7039	N	26.3523	E	Lissotriton
7778	Tazlău10	Romania	46.7039	N	26.3523	E	Lissotriton
7779	Tazlău10	Romania	46.7039	N	26.3523	E	Lissotriton
7780	Tazlău10	Romania	46.7039	N	26.3523	E	Lissotriton
7217	Brădeţelu4	Romania	46.753	N	25.114	E	Lissotriton
7218	Brădeţelu4	Romania	46.753	N	25.114	E	Lissotriton
7219	Brădeţelu4	Romania	46.753	N	25.114	E	Lissotriton
7220	Brădeţelu4	Romania	46.753	N	25.114	E	Lissotriton
7221	Brădeţelu4	Romania	46.753	N	25.114	E	Lissotriton
7222	Brădeţelu4	Romania	46.753	N	25.114	E	Lissotriton
7223	Brădeţelu4	Romania	46.753	N	25.114	E	Lissotriton
7224	Brădeţelu4	Romania	46.753	N	25.114	E	Lissotriton
7225	Brădeţelu4	Romania	46.753	N	25.114	E	Lissotriton
7226	Brădeţelu4	Romania	46.753	N	25.114	E	Lissotriton
7227	Brădeţelu4	Romania	46.753	N	25.114	E	Lissotriton
7228	Brădeţelu4	Romania	46.753	N	25.114	E	Lissotriton
7229	Brădeţelu4	Romania	46.753	N	25.114	E	Lissotriton
7230	Brădeţelu4	Romania	46.753	N	25.114	E	Lissotriton
7231	Brădeţelu4	Romania	46.753	N	25.114	E	Lissotriton
7340	Brădeţelu3	Romania	46.7586	N	25.1293	E	Lissotriton
7346	Brădeţelu3	Romania	46.7586	N	25.1293	E	Lissotriton
7347	Brădeţelu3	Romania	46.7586	N	25.1293	E	Lissotriton
7357	Brădeţelu3	Romania	46.7586	N	25.1293	E	Lissotriton
7358	Brădeţelu3	Romania	46.7586	N	25.1293	E	Lissotriton
7359	Brădeţelu3	Romania	46.7586	N	25.1293	E	Lissotriton
7360	Brădeţelu3	Romania	46.7586	N	25.1293	E	Lissotriton
7307	Lăpuşna1	Romania	46.7661	N	25.2206	E	Lissotriton
7308	Lăpuşna1	Romania	46.7661	N	25.2206	E	Lissotriton
7309	Lăpuşna1	Romania	46.7661	N	25.2206	E	Lissotriton
7311	Lăpuşna1	Romania	46.7661	N	25.2206	E	Lissotriton
7312	Lăpuşna1	Romania	46.7661	N	25.2206	E	Lissotriton
7313	Lăpuşna1	Romania	46.7661	N	25.2206	E	Lissotriton
7314	Lăpuşna1	Romania	46.7661	N	25.2206	E	Lissotriton
7315	Lăpuşna1	Romania	46.7661	N	25.2206	E	Lissotriton
7316	Lăpuşna1	Romania	46.7661	N	25.2206	E	Lissotriton
7318	Lăpuşna1	Romania	46.7661	N	25.2206	E	Lissotriton
7362	Lăpuşna2	Romania	46.7677	N	25.2434	E	Lissotriton
7363	Lăpuşna2	Romania	46.7677	N	25.2434	E	Lissotriton
7364	Lăpuşna2	Romania	46.7677	N	25.2434	E	Lissotriton
7365	Lăpuşna2	Romania	46.7677	N	25.2434	E	Lissotriton
7366	Lăpuşna2	Romania	46.7677	N	25.2434	E	Lissotriton
7367	Lăpuşna2	Romania	46.7677	N	25.2434	E	Lissotriton
7368	Lăpuşna2	Romania	46.7677	N	25.2434	E	Lissotriton
7369	Lăpuşna2	Romania	46.7677	N	25.2434	E	Lissotriton
7244	Lăpuşna3	Romania	46.771	N	25.2715	E	Lissotriton
7245	Lăpuşna3	Romania	46.771	N	25.2715	E	Lissotriton
7246	Lăpuşna3	Romania	46.771	N	25.2715	E	Lissotriton
7247	Lăpuşna3	Romania	46.771	N	25.2715	E	Lissotriton
7248	Lăpuşna3	Romania	46.771	N	25.2715	E	Lissotriton
7249	Lăpuşna3	Romania	46.771	N	25.2715	E	Lissotriton
7250	Lăpuşna3	Romania	46.771	N	25.2715	E	Lissotriton
7251	Lăpuşna3	Romania	46.771	N	25.2715	E	Lissotriton
7252	Lăpuşna3	Romania	46.771	N	25.2715	E	Lissotriton
7253	Lăpuşna3	Romania	46.771	N	25.2715	E	Lissotriton
7254	Lăpuşna3	Romania	46.771	N	25.2715	E	Lissotriton
7255	Lăpuşna3	Romania	46.771	N	25.2715	E	Lissotriton
7256	Lăpuşna3	Romania	46.771	N	25.2715	E	Lissotriton
7257	Lăpuşna3	Romania	46.771	N	25.2715	E	Lissotriton
7258	Lăpuşna3	Romania	46.771	N	25.2715	E	Lissotriton
7259	Lăpuşna3	Romania	46.771	N	25.2715	E	Lissotriton
7260	Lăpuşna3	Romania	46.771	N	25.2715	E	Lissotriton
7261	Lăpuşna3	Romania	46.771	N	25.2715	E	Lissotriton
7262	Lăpuşna3	Romania	46.771	N	25.2715	E	Lissotriton
2628	Bronytsya1	Ukraine	49.4293	N	23.4125	E	Lissotriton
1552	Budeni	Romania	45.768	N	26.839	E	Lissotriton
1553	Budeni	Romania	45.768	N	26.839	E	Lissotriton
8907	Krainje1	Ukraine	48.28	N	23.401	E	Lissotriton
8908	Krainje1	Ukraine	48.28	N	23.401	E	Lissotriton
8531	Lypcha2	Ukraine	48.281	N	23.376	E	Lissotriton
8585	Lypcha5	Ukraine	48.295	N	23.385	E	Lissotriton
8586	Lypcha5	Ukraine	48.295	N	23.385	E	Lissotriton
8587	Lypcha5	Ukraine	48.295	N	23.385	E	Lissotriton
7263	Lăpuşna3	Romania	46.771	N	25.2715	E	Lissotriton
7532	Remetea2	Romania	46.8089	N	25.3724	E	Lissotriton
7538	Remetea2	Romania	46.8089	N	25.3724	E	Lissotriton
7470	Remetea4	Romania	46.8031	N	25.3473	E	Lissotriton
7471	Remetea4	Romania	46.8031	N	25.3473	E	Lissotriton
7472	Remetea4	Romania	46.8031	N	25.3473	E	Lissotriton
8640	Lypetska-Polyana	Ukraine	48.349	N	23.356	E	Lissotriton
8641	Lypetska-Polyana	Ukraine	48.349	N	23.356	E	Lissotriton
8985	Krainykovo	Ukraine	48.125	N	23.436	E	Lissotriton
8661	Posich2	Ukraine	48.24	N	23.403	E	Lissotriton
7473	Remetea4	Romania	46.8031	N	25.3473	E	Lissotriton
7474	Remetea4	Romania	46.8031	N	25.3473	E	Lissotriton
7554	Joseni2	Romania	46.7314	N	25.3607	E	Lissotriton
7555	Joseni2	Romania	46.7314	N	25.3607	E	Lissotriton
7556	Joseni2	Romania	46.7314	N	25.3607	E	Lissotriton
7563	Joseni2	Romania	46.7314	N	25.3607	E	Lissotriton
7601	Hagota1	Romania	46.8664	N	25.654	E	Lissotriton
7602	Hagota1	Romania	46.8664	N	25.654	E	Lissotriton
7603	Hagota1	Romania	46.8664	N	25.654	E	Lissotriton
7613	Hagota1	Romania	46.8664	N	25.654	E	Lissotriton
7614	Hagota1	Romania	46.8664	N	25.654	E	Lissotriton
7615	Hagota1	Romania	46.8664	N	25.654	E	Lissotriton
7616	Hagota1	Romania	46.8664	N	25.654	E	Lissotriton
7617	Hagota1	Romania	46.8664	N	25.654	E	Lissotriton
7618	Hagota1	Romania	46.8664	N	25.654	E	Lissotriton
7619	Hagota1	Romania	46.8664	N	25.654	E	Lissotriton
2602	Maćkowice	Poland	49.8568	N	22.7156	E	Lissotriton
9090	Lishnya6	Ukraine	49.427	N	23.429	E	Lissotriton
9091	Lishnya6	Ukraine	49.427	N	23.429	E	Lissotriton
9092	Lishnya6	Ukraine	49.427	N	23.429	E	Lissotriton
9093	Lishnya6	Ukraine	49.427	N	23.429	E	Lissotriton
9094	Lishnya6	Ukraine	49.427	N	23.429	E	Lissotriton
9177	Medvezha4	Ukraine	49.424	N	23.395	E	Lissotriton
7623	Hagota1	Romania	46.8664	N	25.654	E	Lissotriton
7626	Hagota1	Romania	46.8664	N	25.654	E	Lissotriton
7627	Hagota1	Romania	46.8664	N	25.654	E	Lissotriton
7629	Hagota1	Romania	46.8664	N	25.654	E	Lissotriton
7631	Hagota1	Romania	46.8664	N	25.654	E	Lissotriton
7665	Vargatac1	Romania	46.7473	N	25.6721	E	Lissotriton
7666	Vargatac1	Romania	46.7473	N	25.6721	E	Lissotriton
7667	Vargatac1	Romania	46.7473	N	25.6721	E	Lissotriton
7668	Vargatac1	Romania	46.7473	N	25.6721	E	Lissotriton
7670	Vargatac1	Romania	46.7473	N	25.6721	E	Lissotriton
7671	Vargatac1	Romania	46.7473	N	25.6721	E	Lissotriton
7672	Vargatac1	Romania	46.7473	N	25.6721	E	Lissotriton
7673	Vargatac1	Romania	46.7473	N	25.6721	E	Lissotriton
7674	Vargatac1	Romania	46.7473	N	25.6721	E	Lissotriton
7675	Vargatac1	Romania	46.7473	N	25.6721	E	Lissotriton
7681	Vargatac1	Romania	46.7473	N	25.6721	E	Lissotriton
7683	Vargatac1	Romania	46.7473	N	25.6721	E	Lissotriton
7684	Vargatac1	Romania	46.7473	N	25.6721	E	Lissotriton
2273	Spytkowice	Poland	49.9963	N	19.4765	E	Lissotriton
7685	Vargatac1	Romania	46.7473	N	25.6721	E	Lissotriton
6633	Varvata	Romania	47.6066	N	26.0035	E	Lissotriton
6634	Varvata	Romania	47.6066	N	26.0035	E	Lissotriton
2629	Bronytsya1	Ukraine	49.4293	N	23.4125	E	Lissotriton
6711	Deleni	Romania	47.6126	N	25.98	E	Lissotriton
6712	Deleni	Romania	47.6126	N	25.98	E	Lissotriton
6713	Deleni	Romania	47.6126	N	25.98	E	Lissotriton
6714	Deleni	Romania	47.6126	N	25.98	E	Lissotriton
6715	Deleni	Romania	47.6126	N	25.98	E	Lissotriton
6716	Deleni	Romania	47.6126	N	25.98	E	Lissotriton
6717	Deleni	Romania	47.6126	N	25.98	E	Lissotriton
6722	Deleni	Romania	47.6126	N	25.98	E	Lissotriton
6725	Deleni	Romania	47.6126	N	25.98	E	Lissotriton
6727	Deleni	Romania	47.6126	N	25.98	E	Lissotriton
6728	Deleni	Romania	47.6126	N	25.98	E	Lissotriton
6729	Deleni	Romania	47.6126	N	25.98	E	Lissotriton
6738	Ilişeşti1	Romania	47.5993	N	26.0157	E	Lissotriton
6737	Ilişeşti1	Romania	47.5993	N	26.0157	E	Lissotriton
6736	Ilişeşti1	Romania	47.5993	N	26.0157	E	Lissotriton
6732	Ilişeşti1	Romania	47.5993	N	26.0157	E	Lissotriton
6733	Ilişeşti1	Romania	47.5993	N	26.0157	E	Lissotriton
6731	Ilişeşti1	Romania	47.5993	N	26.0157	E	Lissotriton
6750	Ilişeşti2	Romania	47.5975	N	26.0177	E	Lissotriton
6751	Ilişeşti2	Romania	47.5975	N	26.0177	E	Lissotriton
6749	Ilişeşti2	Romania	47.5975	N	26.0177	E	Lissotriton
6747	Ilişeşti2	Romania	47.5975	N	26.0177	E	Lissotriton
6746	Ilişeşti2	Romania	47.5975	N	26.0177	E	Lissotriton
6744	Ilişeşti2	Romania	47.5975	N	26.0177	E	Lissotriton
6745	Ilişeşti2	Romania	47.5975	N	26.0177	E	Lissotriton
6743	Ilişeşti2	Romania	47.5975	N	26.0177	E	Lissotriton
6742	Ilişeşti2	Romania	47.5975	N	26.0177	E	Lissotriton
6741	Ilişeşti2	Romania	47.5975	N	26.0177	E	Lissotriton
6777	Păltinoasa1	Romania	47.577	N	25.9835	E	Lissotriton
6291	Casele-Micesti	Romania	46.7	N	23.57	E	Lissotriton
6849	Capu-Cămpului2	Romania	47.5002	N	25.9469	E	Lissotriton
6853	Capu-Cămpului2	Romania	47.5002	N	25.9469	E	Lissotriton
6854	Capu-Cămpului2	Romania	47.5002	N	25.9469	E	Lissotriton
6855	Capu-Cămpului2	Romania	47.5002	N	25.9469	E	Lissotriton
6856	Capu-Cămpului2	Romania	47.5002	N	25.9469	E	Lissotriton
6858	Capu-Cămpului2	Romania	47.5002	N	25.9469	E	Lissotriton
6859	Capu-Cămpului2	Romania	47.5002	N	25.9469	E	Lissotriton
6860	Capu-Cămpului2	Romania	47.5002	N	25.9469	E	Lissotriton
6861	Capu-Cămpului2	Romania	47.5002	N	25.9469	E	Lissotriton
6863	Capu-Cămpului2	Romania	47.5002	N	25.9469	E	Lissotriton
6864	Păltinoasa2	Romania	47.5721	N	25.9448	E	Lissotriton
6866	Păltinoasa2	Romania	47.5721	N	25.9448	E	Lissotriton
6867	Păltinoasa2	Romania	47.5721	N	25.9448	E	Lissotriton
6868	Păltinoasa2	Romania	47.5721	N	25.9448	E	Lissotriton
6869	Păltinoasa2	Romania	47.5721	N	25.9448	E	Lissotriton
6870	Păltinoasa2	Romania	47.5721	N	25.9448	E	Lissotriton
6871	Păltinoasa2	Romania	47.5721	N	25.9448	E	Lissotriton
6885	Păltinoasa3	Romania	47.5793	N	25.9298	E	Lissotriton
6886	Păltinoasa3	Romania	47.5793	N	25.9298	E	Lissotriton
6887	Păltinoasa3	Romania	47.5793	N	25.9298	E	Lissotriton
6888	Păltinoasa3	Romania	47.5793	N	25.9298	E	Lissotriton
6889	Păltinoasa3	Romania	47.5793	N	25.9298	E	Lissotriton
6890	Păltinoasa3	Romania	47.5793	N	25.9298	E	Lissotriton
6891	Păltinoasa3	Romania	47.5793	N	25.9298	E	Lissotriton
6892	Păltinoasa3	Romania	47.5793	N	25.9298	E	Lissotriton
6893	Păltinoasa3	Romania	47.5793	N	25.9298	E	Lissotriton
6894	Păltinoasa3	Romania	47.5793	N	25.9298	E	Lissotriton
6895	Păltinoasa3	Romania	47.5793	N	25.9298	E	Lissotriton
6896	Păltinoasa3	Romania	47.5793	N	25.9298	E	Lissotriton
6897	Păltinoasa3	Romania	47.5793	N	25.9298	E	Lissotriton
6900	Păltinoasa4	Romania	47.5649	N	25.9505	E	Lissotriton
6901	Păltinoasa4	Romania	47.5649	N	25.9505	E	Lissotriton
6902	Păltinoasa4	Romania	47.5649	N	25.9505	E	Lissotriton
6903	Păltinoasa4	Romania	47.5649	N	25.9505	E	Lissotriton
6904	Păltinoasa4	Romania	47.5649	N	25.9505	E	Lissotriton
6905	Păltinoasa4	Romania	47.5649	N	25.9505	E	Lissotriton
6906	Păltinoasa4	Romania	47.5649	N	25.9505	E	Lissotriton
6907	Păltinoasa4	Romania	47.5649	N	25.9505	E	Lissotriton
6908	Păltinoasa4	Romania	47.5649	N	25.9505	E	Lissotriton
6909	Păltinoasa4	Romania	47.5649	N	25.9505	E	Lissotriton
6910	Păltinoasa4	Romania	47.5649	N	25.9505	E	Lissotriton
6911	Păltinoasa4	Romania	47.5649	N	25.9505	E	Lissotriton
6935	Frasin	Romania	47.5185	N	25.7685	E	Lissotriton
6936	Frasin	Romania	47.5185	N	25.7685	E	Lissotriton
6937	Frasin	Romania	47.5185	N	25.7685	E	Lissotriton
6938	Frasin	Romania	47.5185	N	25.7685	E	Lissotriton
6939	Frasin	Romania	47.5185	N	25.7685	E	Lissotriton
6940	Frasin	Romania	47.5185	N	25.7685	E	Lissotriton
6941	Frasin	Romania	47.5185	N	25.7685	E	Lissotriton
6942	Frasin	Romania	47.5185	N	25.7685	E	Lissotriton
6943	Frasin	Romania	47.5185	N	25.7685	E	Lissotriton
6944	Frasin	Romania	47.5185	N	25.7685	E	Lissotriton
6978	Tazlău2	Romania	46.7321	N	26.3348	E	Lissotriton
6981	Tazlău2	Romania	46.7321	N	26.3348	E	Lissotriton
6986	Tazlău2	Romania	46.7321	N	26.3348	E	Lissotriton
6988	Tazlău2	Romania	46.7321	N	26.3348	E	Lissotriton
6996	Tazlău3	Romania	46.7212	N	26.3729	E	Lissotriton
6997	Tazlău3	Romania	46.7212	N	26.3729	E	Lissotriton
6998	Tazlău3	Romania	46.7212	N	26.3729	E	Lissotriton
6273	Padurea-Raioasa	Romania	44.5447	N	25.8992	E	Lissotriton
8782	Medvezhyi4	Ukraine	48.338	N	23.431	E	Lissotriton
6999	Tazlău3	Romania	46.7212	N	26.3729	E	Lissotriton
7000	Tazlău3	Romania	46.7212	N	26.3729	E	Lissotriton
7001	Tazlău3	Romania	46.7212	N	26.3729	E	Lissotriton
7002	Tazlău3	Romania	46.7212	N	26.3729	E	Lissotriton
7003	Tazlău3	Romania	46.7212	N	26.3729	E	Lissotriton
7004	Tazlău3	Romania	46.7212	N	26.3729	E	Lissotriton
7006	Tazlău3	Romania	46.7212	N	26.3729	E	Lissotriton
7015	Tazlău4	Romania	46.7307	N	26.3714	E	Lissotriton
7016	Tazlău4	Romania	46.7307	N	26.3714	E	Lissotriton
7019	Tazlău4	Romania	46.7307	N	26.3714	E	Lissotriton
7020	Tazlău4	Romania	46.7307	N	26.3714	E	Lissotriton
7022	Tazlău5	Romania	46.7171	N	26.3845	E	Lissotriton
7023	Tazlău5	Romania	46.7171	N	26.3845	E	Lissotriton
7024	Tazlău5	Romania	46.7171	N	26.3845	E	Lissotriton
7026	Tazlău5	Romania	46.7171	N	26.3845	E	Lissotriton
7027	Tazlău5	Romania	46.7171	N	26.3845	E	Lissotriton
7028	Tazlău5	Romania	46.7171	N	26.3845	E	Lissotriton
7030	Tazlău5	Romania	46.7171	N	26.3845	E	Lissotriton
7031	Tazlău5	Romania	46.7171	N	26.3845	E	Lissotriton
7032	Tazlău5	Romania	46.7171	N	26.3845	E	Lissotriton
7034	Tazlău5	Romania	46.7171	N	26.3845	E	Lissotriton
7036	Tazlău5	Romania	46.7171	N	26.3845	E	Lissotriton
7041	Tazlău6	Romania	46.7131	N	26.3881	E	Lissotriton
7042	Tazlău6	Romania	46.7131	N	26.3881	E	Lissotriton
7044	Tazlău6	Romania	46.7131	N	26.3881	E	Lissotriton
7045	Tazlău6	Romania	46.7131	N	26.3881	E	Lissotriton
7046	Tazlău6	Romania	46.7131	N	26.3881	E	Lissotriton
7047	Tazlău6	Romania	46.7131	N	26.3881	E	Lissotriton
9066	Lishnya4	Ukraine	49.413	N	23.442	E	Lissotriton
3012	Bogdana	Romania	47.0275	N	23.0307	E	Lissotriton
3013	Bogdana	Romania	47.0275	N	23.0307	E	Lissotriton
6735	Ilişeşti1	Romania	47.5993	N	26.0157	E	Lissotriton
6929	Frasin	Romania	47.5185	N	25.7685	E	Lissotriton
9359	Lăzarea1	Romania	46.756	N	25.584	E	Lissotriton
9371	Lăzarea1	Romania	46.756	N	25.584	E	Lissotriton
9377	Vargatac2	Romania	46.751	N	25.669	E	Lissotriton
9379	Vargatac2	Romania	46.751	N	25.669	E	Lissotriton
9380	Vargatac2	Romania	46.751	N	25.669	E	Lissotriton
9381	Vargatac2	Romania	46.751	N	25.669	E	Lissotriton
9383	Vargatac2	Romania	46.751	N	25.669	E	Lissotriton
9385	Vargatac2	Romania	46.751	N	25.669	E	Lissotriton
9386	Vargatac2	Romania	46.751	N	25.669	E	Lissotriton
9387	Vargatac2	Romania	46.751	N	25.669	E	Lissotriton
9388	Vargatac2	Romania	46.751	N	25.669	E	Lissotriton
9389	Vargatac2	Romania	46.751	N	25.669	E	Lissotriton
9391	Vargatac2	Romania	46.751	N	25.669	E	Lissotriton
9392	Vargatac2	Romania	46.751	N	25.669	E	Lissotriton
9393	Vargatac2	Romania	46.751	N	25.669	E	Lissotriton
9394	Vargatac2	Romania	46.751	N	25.669	E	Lissotriton
9395	Vargatac2	Romania	46.751	N	25.669	E	Lissotriton
9398	Vargatac3	Romania	46.751	N	25.688	E	Lissotriton
9399	Vargatac3	Romania	46.751	N	25.688	E	Lissotriton
9400	Vargatac3	Romania	46.751	N	25.688	E	Lissotriton
9401	Vargatac3	Romania	46.751	N	25.688	E	Lissotriton
9402	Vargatac3	Romania	46.751	N	25.688	E	Lissotriton
9403	Vargatac3	Romania	46.751	N	25.688	E	Lissotriton
9404	Vargatac3	Romania	46.751	N	25.688	E	Lissotriton
9405	Vargatac3	Romania	46.751	N	25.688	E	Lissotriton
9406	Vargatac3	Romania	46.751	N	25.688	E	Lissotriton
9407	Vargatac3	Romania	46.751	N	25.688	E	Lissotriton
9408	Vargatac3	Romania	46.751	N	25.688	E	Lissotriton
9409	Vargatac3	Romania	46.751	N	25.688	E	Lissotriton
9410	Vargatac3	Romania	46.751	N	25.688	E	Lissotriton
9411	Vargatac3	Romania	46.751	N	25.688	E	Lissotriton
9412	Vargatac3	Romania	46.751	N	25.688	E	Lissotriton
9413	Vargatac4	Romania	46.761	N	25.699	E	Lissotriton
9414	Vargatac4	Romania	46.761	N	25.699	E	Lissotriton
9415	Vargatac4	Romania	46.761	N	25.699	E	Lissotriton
9417	Vargatac4	Romania	46.761	N	25.699	E	Lissotriton
9418	Vargatac4	Romania	46.761	N	25.699	E	Lissotriton
9420	Vargatac4	Romania	46.761	N	25.699	E	Lissotriton
9329	Remetea7	Romania	46.811	N	25.394	E	Lissotriton
9422	Vargatac4	Romania	46.761	N	25.699	E	Lissotriton
9426	Vargatac4	Romania	46.761	N	25.699	E	Lissotriton
9427	Vargatac4	Romania	46.761	N	25.699	E	Lissotriton
9428	Vargatac4	Romania	46.761	N	25.699	E	Lissotriton
9430	Vargatac4	Romania	46.761	N	25.699	E	Lissotriton
9431	Vargatac4	Romania	46.761	N	25.699	E	Lissotriton
9432	Vargatac4	Romania	46.761	N	25.699	E	Lissotriton
9433	Vargatac4	Romania	46.761	N	25.699	E	Lissotriton
9435	Vargatac4	Romania	46.761	N	25.699	E	Lissotriton
9437	Vargatac5	Romania	46.779	N	25.689	E	Lissotriton
9438	Vargatac5	Romania	46.779	N	25.689	E	Lissotriton
9439	Vargatac5	Romania	46.779	N	25.689	E	Lissotriton
9440	Vargatac5	Romania	46.779	N	25.689	E	Lissotriton
9441	Vargatac5	Romania	46.779	N	25.689	E	Lissotriton
9442	Vargatac5	Romania	46.779	N	25.689	E	Lissotriton
9443	Vargatac5	Romania	46.779	N	25.689	E	Lissotriton
9446	Vargatac5	Romania	46.779	N	25.689	E	Lissotriton
9447	Vargatac5	Romania	46.779	N	25.689	E	Lissotriton
9448	Vargatac5	Romania	46.779	N	25.689	E	Lissotriton
9451	Vargatac5	Romania	46.779	N	25.689	E	Lissotriton
9454	Vargatac5	Romania	46.779	N	25.689	E	Lissotriton
9455	Vargatac5	Romania	46.779	N	25.689	E	Lissotriton
9456	Vargatac5	Romania	46.779	N	25.689	E	Lissotriton
9458	Vargatac5	Romania	46.779	N	25.689	E	Lissotriton
9460	Vargatac6	Romania	46.803	N	25.678	E	Lissotriton
9461	Vargatac6	Romania	46.803	N	25.678	E	Lissotriton
9463	Vargatac6	Romania	46.803	N	25.678	E	Lissotriton
9467	Vargatac6	Romania	46.803	N	25.678	E	Lissotriton
9470	Vargatac6	Romania	46.803	N	25.678	E	Lissotriton
9473	Vargatac6	Romania	46.803	N	25.678	E	Lissotriton
9474	Vargatac6	Romania	46.803	N	25.678	E	Lissotriton
9475	Vargatac6	Romania	46.803	N	25.678	E	Lissotriton
9476	Vargatac6	Romania	46.803	N	25.678	E	Lissotriton
9479	Vargatac6	Romania	46.803	N	25.678	E	Lissotriton
9480	Vargatac6	Romania	46.803	N	25.678	E	Lissotriton
9482	Vargatac6	Romania	46.803	N	25.678	E	Lissotriton
9483	Vargatac6	Romania	46.803	N	25.678	E	Lissotriton
9484	Vargatac6	Romania	46.803	N	25.678	E	Lissotriton
9485	Vargatac6	Romania	46.803	N	25.678	E	Lissotriton
9486	Vargatac7	Romania	46.764	N	25.661	E	Lissotriton
9487	Vargatac7	Romania	46.764	N	25.661	E	Lissotriton
9489	Vargatac7	Romania	46.764	N	25.661	E	Lissotriton
9490	Vargatac7	Romania	46.764	N	25.661	E	Lissotriton
9493	Vargatac7	Romania	46.764	N	25.661	E	Lissotriton
9494	Vargatac7	Romania	46.764	N	25.661	E	Lissotriton
9497	Vargatac7	Romania	46.764	N	25.661	E	Lissotriton
9498	Vargatac7	Romania	46.764	N	25.661	E	Lissotriton
9499	Vargatac7	Romania	46.764	N	25.661	E	Lissotriton
9500	Vargatac7	Romania	46.764	N	25.661	E	Lissotriton
9501	Vargatac7	Romania	46.764	N	25.661	E	Lissotriton
9502	Vargatac7	Romania	46.764	N	25.661	E	Lissotriton
9504	Vargatac7	Romania	46.764	N	25.661	E	Lissotriton
9505	Vargatac7	Romania	46.764	N	25.661	E	Lissotriton
9507	Ditrău	Romania	46.854	N	25.583	E	Lissotriton
9508	Ditrău	Romania	46.854	N	25.583	E	Lissotriton
9509	Ditrău	Romania	46.854	N	25.583	E	Lissotriton
9510	Ditrău	Romania	46.854	N	25.583	E	Lissotriton
9511	Ditrău	Romania	46.854	N	25.583	E	Lissotriton
9512	Ditrău	Romania	46.854	N	25.583	E	Lissotriton
9513	Ditrău	Romania	46.854	N	25.583	E	Lissotriton
9514	Ditrău	Romania	46.854	N	25.583	E	Lissotriton
9515	Ditrău	Romania	46.854	N	25.583	E	Lissotriton
9516	Ditrău	Romania	46.854	N	25.583	E	Lissotriton
9517	Ditrău	Romania	46.854	N	25.583	E	Lissotriton
9518	Ditrău	Romania	46.854	N	25.583	E	Lissotriton
9519	Ditrău	Romania	46.854	N	25.583	E	Lissotriton
9520	Dămuc	Romania	46.714	N	25.924	E	Lissotriton
9521	Dămuc	Romania	46.714	N	25.924	E	Lissotriton
9524	Dămuc	Romania	46.714	N	25.924	E	Lissotriton
9525	Dămuc	Romania	46.714	N	25.924	E	Lissotriton
9526	Dămuc	Romania	46.714	N	25.924	E	Lissotriton
9527	Dămuc	Romania	46.714	N	25.924	E	Lissotriton
9528	Dămuc	Romania	46.714	N	25.924	E	Lissotriton
9532	Dămuc	Romania	46.714	N	25.924	E	Lissotriton
9067	Lishnya4	Ukraine	49.413	N	23.442	E	Lissotriton
9147	Medvezha1	Ukraine	49.419	N	23.349	E	Lissotriton
6269	Lacul-Sf.-Ana	Romania	46.1266	N	25.8897	E	Lissotriton
6281	Salicea2	Romania	46.68	N	23.53	E	Lissotriton
6282	Salicea2	Romania	46.68	N	23.53	E	Lissotriton
6283	Salicea2	Romania	46.68	N	23.53	E	Lissotriton
6284	Salicea2	Romania	46.68	N	23.53	E	Lissotriton
1614	Tazlău	Romania	46.7318	N	26.4748	E	Lissotriton
8920	Krainje2	Ukraine	48.287	N	23.4	E	Lissotriton
8921	Krainje2	Ukraine	48.287	N	23.4	E	Lissotriton
8922	Krainje2	Ukraine	48.287	N	23.4	E	Lissotriton
8923	Krainje2	Ukraine	48.287	N	23.4	E	Lissotriton
8924	Krainje2	Ukraine	48.287	N	23.4	E	Lissotriton
8926	Krainje2	Ukraine	48.287	N	23.4	E	Lissotriton
8927	Krainje2	Ukraine	48.287	N	23.4	E	Lissotriton
8757	Medvezhyi3	Ukraine	48.354	N	23.431	E	Lissotriton
1925	Brădeţelu1	Romania	46.7555	N	25.0606	E	Lissotriton
2189	Pokrzywna	Poland	50.293	N	17.4541	E	Lissotriton
2359	Iorcani	Romania	47.3607	N	26.5266	E	Lissotriton
9535	Dămuc	Romania	46.714	N	25.924	E	Lissotriton
9536	Dămuc	Romania	46.714	N	25.924	E	Lissotriton
9538	Dămuc	Romania	46.714	N	25.924	E	Lissotriton
9539	Dămuc	Romania	46.714	N	25.924	E	Lissotriton
9540	Dămuc	Romania	46.714	N	25.924	E	Lissotriton
9541	Dămuc	Romania	46.714	N	25.924	E	Lissotriton
9542	Dămuc	Romania	46.714	N	25.924	E	Lissotriton
9546	Toşorog	Romania	46.895	N	25.832	E	Lissotriton
9547	Toşorog	Romania	46.895	N	25.832	E	Lissotriton
9549	Toşorog	Romania	46.895	N	25.832	E	Lissotriton
9550	Toşorog	Romania	46.895	N	25.832	E	Lissotriton
9551	Toşorog	Romania	46.895	N	25.832	E	Lissotriton
9552	Toşorog	Romania	46.895	N	25.832	E	Lissotriton
9553	Toşorog	Romania	46.895	N	25.832	E	Lissotriton
9554	Toşorog	Romania	46.895	N	25.832	E	Lissotriton
9586	Brateş	Romania	46.746	N	26.187	E	Lissotriton
9587	Brateş	Romania	46.746	N	26.187	E	Lissotriton
9589	Brateş	Romania	46.746	N	26.187	E	Lissotriton
9592	Brateş	Romania	46.746	N	26.187	E	Lissotriton
9593	Brateş	Romania	46.746	N	26.187	E	Lissotriton
9594	Brateş	Romania	46.746	N	26.187	E	Lissotriton
9595	Brateş	Romania	46.746	N	26.187	E	Lissotriton
9597	Brateş	Romania	46.746	N	26.187	E	Lissotriton
9600	Brateş	Romania	46.746	N	26.187	E	Lissotriton
9604	Brateş	Romania	46.746	N	26.187	E	Lissotriton
9605	Brateş	Romania	46.746	N	26.187	E	Lissotriton
9606	Brateş	Romania	46.746	N	26.187	E	Lissotriton
9607	Brateş	Romania	46.746	N	26.187	E	Lissotriton
9608	Brateş	Romania	46.746	N	26.187	E	Lissotriton
9612	Ardeluţa	Romania	46.72	N	26.198	E	Lissotriton
9614	Ardeluţa	Romania	46.72	N	26.198	E	Lissotriton
9615	Ardeluţa	Romania	46.72	N	26.198	E	Lissotriton
9617	Ardeluţa	Romania	46.72	N	26.198	E	Lissotriton
9619	Ardeluţa	Romania	46.72	N	26.198	E	Lissotriton
9625	Ardeluţa	Romania	46.72	N	26.198	E	Lissotriton
9626	Ardeluţa	Romania	46.72	N	26.198	E	Lissotriton
9628	Ardeluţa	Romania	46.72	N	26.198	E	Lissotriton
9629	Ardeluţa	Romania	46.72	N	26.198	E	Lissotriton
9630	Ardeluţa	Romania	46.72	N	26.198	E	Lissotriton
9632	Ardeluţa	Romania	46.72	N	26.198	E	Lissotriton
9633	Ardeluţa	Romania	46.72	N	26.198	E	Lissotriton
9634	Ardeluţa	Romania	46.72	N	26.198	E	Lissotriton
9635	Ardeluţa	Romania	46.72	N	26.198	E	Lissotriton
9636	Ardeluţa	Romania	46.72	N	26.198	E	Lissotriton
5464	Bliznatsi	Bulgaria	43.021	N	27.822	E	Lissotriton
9637	Tazlău11	Romania	46.711	N	26.405	E	Lissotriton
9638	Tazlău11	Romania	46.711	N	26.405	E	Lissotriton
2624	Bronytsya1	Ukraine	49.4293	N	23.4125	E	Lissotriton
9641	Tazlău11	Romania	46.711	N	26.405	E	Lissotriton
9642	Tazlău11	Romania	46.711	N	26.405	E	Lissotriton
9644	Tazlău11	Romania	46.711	N	26.405	E	Lissotriton
9646	Tazlău11	Romania	46.711	N	26.405	E	Lissotriton
9649	Tazlău11	Romania	46.711	N	26.405	E	Lissotriton
9660	Tazlău11	Romania	46.711	N	26.405	E	Lissotriton
9661	Tazlău11	Romania	46.711	N	26.405	E	Lissotriton
9662	Tazlău11	Romania	46.711	N	26.405	E	Lissotriton
9665	Tazlău13	Romania	46.71	N	26.405	E	Lissotriton
9686	Tazlău13	Romania	46.71	N	26.405	E	Lissotriton
9688	Tazlău13	Romania	46.71	N	26.405	E	Lissotriton
9689	Tazlău13	Romania	46.71	N	26.405	E	Lissotriton
9693	Tazlău7	Romania	46.7096	N	26.4032	E	Lissotriton
9694	Tazlău7	Romania	46.7096	N	26.4032	E	Lissotriton
9755	Tazlău14	Romania	46.71	N	26.415	E	Lissotriton
9756	Tazlău12	Romania	46.71	N	26.404	E	Lissotriton
9759	Tazlău12	Romania	46.71	N	26.404	E	Lissotriton
9773	Tazlău12	Romania	46.71	N	26.404	E	Lissotriton
9775	Tazlău12	Romania	46.71	N	26.404	E	Lissotriton
9776	Tazlău12	Romania	46.71	N	26.404	E	Lissotriton
9777	Tazlău12	Romania	46.71	N	26.404	E	Lissotriton
9779	Tazlău12	Romania	46.71	N	26.404	E	Lissotriton
9780	Tazlău15	Romania	46.724	N	26.435	E	Lissotriton
9781	Tazlău15	Romania	46.724	N	26.435	E	Lissotriton
9782	Tazlău15	Romania	46.724	N	26.435	E	Lissotriton
9783	Tazlău15	Romania	46.724	N	26.435	E	Lissotriton
9785	Tazlău15	Romania	46.724	N	26.435	E	Lissotriton
9786	Tazlău15	Romania	46.724	N	26.435	E	Lissotriton
9787	Tazlău15	Romania	46.724	N	26.435	E	Lissotriton
9788	Tazlău15	Romania	46.724	N	26.435	E	Lissotriton
9789	Tazlău15	Romania	46.724	N	26.435	E	Lissotriton
9790	Tazlău15	Romania	46.724	N	26.435	E	Lissotriton
9791	Tazlău15	Romania	46.724	N	26.435	E	Lissotriton
9792	Tazlău15	Romania	46.724	N	26.435	E	Lissotriton
8768	Medvezhyi3	Ukraine	48.354	N	23.431	E	Lissotriton
9814	Tazlău17	Romania	46.684	N	26.326	E	Lissotriton
9815	Tazlău17	Romania	46.684	N	26.326	E	Lissotriton
9816	Tazlău17	Romania	46.684	N	26.326	E	Lissotriton
9817	Tazlău17	Romania	46.684	N	26.326	E	Lissotriton
7800	Vădurele	Romania	46.709	N	26.5323	E	Lissotriton
7801	Băsăşti	Romania	46.647	N	26.6088	E	Lissotriton
7802	Băsăşti	Romania	46.647	N	26.6088	E	Lissotriton
7803	Băsăşti	Romania	46.647	N	26.6088	E	Lissotriton
9818	Tazlău17	Romania	46.684	N	26.326	E	Lissotriton
9819	Tazlău17	Romania	46.684	N	26.326	E	Lissotriton
9820	Tazlău17	Romania	46.684	N	26.326	E	Lissotriton
9821	Tazlău17	Romania	46.684	N	26.326	E	Lissotriton
9822	Tazlău17	Romania	46.684	N	26.326	E	Lissotriton
9823	Tazlău17	Romania	46.684	N	26.326	E	Lissotriton
9824	Tazlău17	Romania	46.684	N	26.326	E	Lissotriton
9825	Tazlău17	Romania	46.684	N	26.326	E	Lissotriton
9826	Tazlău17	Romania	46.684	N	26.326	E	Lissotriton
9827	Tazlău17	Romania	46.684	N	26.326	E	Lissotriton
9828	Tazlău17	Romania	46.684	N	26.326	E	Lissotriton
9829	Tazlău17	Romania	46.684	N	26.326	E	Lissotriton
9830	Tazlău17	Romania	46.684	N	26.326	E	Lissotriton
9831	Tazlău17	Romania	46.684	N	26.326	E	Lissotriton
9832	Tazlău17	Romania	46.684	N	26.326	E	Lissotriton
9833	Tazlău17	Romania	46.684	N	26.326	E	Lissotriton
9841	Tazlău18	Romania	46.698	N	26.346	E	Lissotriton
9842	Tazlău18	Romania	46.698	N	26.346	E	Lissotriton
9849	Tazlău18	Romania	46.698	N	26.346	E	Lissotriton
9852	Tazlău18	Romania	46.698	N	26.346	E	Lissotriton
9853	Tazlău18	Romania	46.698	N	26.346	E	Lissotriton
9855	Tazlău19	Romania	46.733	N	26.303	E	Lissotriton
9856	Tazlău19	Romania	46.733	N	26.303	E	Lissotriton
9858	Tazlău19	Romania	46.733	N	26.303	E	Lissotriton
2792	Honcharivka	Ukraine	48.8658	N	25.0226	E	Lissotriton
9862	Tazlău19	Romania	46.733	N	26.303	E	Lissotriton
9864	Tazlău19	Romania	46.733	N	26.303	E	Lissotriton
9865	Tazlău19	Romania	46.733	N	26.303	E	Lissotriton
9866	Tazlău19	Romania	46.733	N	26.303	E	Lissotriton
9867	Tazlău19	Romania	46.733	N	26.303	E	Lissotriton
9868	Tazlău19	Romania	46.733	N	26.303	E	Lissotriton
9869	Tazlău19	Romania	46.733	N	26.303	E	Lissotriton
9870	Tazlău19	Romania	46.733	N	26.303	E	Lissotriton
9871	Tazlău19	Romania	46.733	N	26.303	E	Lissotriton
9872	Tazlău19	Romania	46.733	N	26.303	E	Lissotriton
9873	Tazlău19	Romania	46.733	N	26.303	E	Lissotriton
9874	Tazlău19	Romania	46.733	N	26.303	E	Lissotriton
9875	Tazlău2	Romania	46.7321	N	26.3348	E	Lissotriton
9879	Tazlău2	Romania	46.7321	N	26.3348	E	Lissotriton
9881	Tazlău2	Romania	46.7321	N	26.3348	E	Lissotriton
9883	Tazlău2	Romania	46.7321	N	26.3348	E	Lissotriton
9884	Tazlău2	Romania	46.7321	N	26.3348	E	Lissotriton
9886	Tazlău2	Romania	46.7321	N	26.3348	E	Lissotriton
9891	Tazlău20	Romania	46.734	N	26.33	E	Lissotriton
9892	Tazlău20	Romania	46.734	N	26.33	E	Lissotriton
9894	Tazlău20	Romania	46.734	N	26.33	E	Lissotriton
9895	Tazlău20	Romania	46.734	N	26.33	E	Lissotriton
9899	Tazlău20	Romania	46.734	N	26.33	E	Lissotriton
9901	Tazlău20	Romania	46.734	N	26.33	E	Lissotriton
9902	Tazlău20	Romania	46.734	N	26.33	E	Lissotriton
9904	Tazlău20	Romania	46.734	N	26.33	E	Lissotriton
9905	Tazlău20	Romania	46.734	N	26.33	E	Lissotriton
9906	Tazlău20	Romania	46.734	N	26.33	E	Lissotriton
9907	Tazlău20	Romania	46.734	N	26.33	E	Lissotriton
9908	Tazlău20	Romania	46.734	N	26.33	E	Lissotriton
9910	Tazlău21	Romania	46.736	N	26.323	E	Lissotriton
9911	Tazlău21	Romania	46.736	N	26.323	E	Lissotriton
9912	Tazlău21	Romania	46.736	N	26.323	E	Lissotriton
9914	Tazlău21	Romania	46.736	N	26.323	E	Lissotriton
9915	Tazlău21	Romania	46.736	N	26.323	E	Lissotriton
9916	Tazlău21	Romania	46.736	N	26.323	E	Lissotriton
9917	Tazlău21	Romania	46.736	N	26.323	E	Lissotriton
9918	Tazlău21	Romania	46.736	N	26.323	E	Lissotriton
9919	Tazlău21	Romania	46.736	N	26.323	E	Lissotriton
9921	Tazlău21	Romania	46.736	N	26.323	E	Lissotriton
9922	Tazlău21	Romania	46.736	N	26.323	E	Lissotriton
9923	Tazlău21	Romania	46.736	N	26.323	E	Lissotriton
9925	Tazlău21	Romania	46.736	N	26.323	E	Lissotriton
9926	Tazlău2	Romania	46.7321	N	26.3348	E	Lissotriton
9931	Tazlău2	Romania	46.7321	N	26.3348	E	Lissotriton
9940	Tazlău2	Romania	46.7321	N	26.3348	E	Lissotriton
9941	Tazlău20	Romania	46.734	N	26.33	E	Lissotriton
9955	Tazlău22	Romania	46.738	N	26.452	E	Lissotriton
9956	Tazlău22	Romania	46.738	N	26.452	E	Lissotriton
10062	Ciprian-Porumbescu2	Romania	47.569	N	26.018	E	Lissotriton
10063	Ciprian-Porumbescu2	Romania	47.569	N	26.018	E	Lissotriton
10078	Păltinoasa11	Romania	47.584	N	25.922	E	Lissotriton
10079	Păltinoasa11	Romania	47.584	N	25.922	E	Lissotriton
10080	Păltinoasa11	Romania	47.584	N	25.922	E	Lissotriton
10081	Păltinoasa11	Romania	47.584	N	25.922	E	Lissotriton
10082	Păltinoasa11	Romania	47.584	N	25.922	E	Lissotriton
10083	Păltinoasa11	Romania	47.584	N	25.922	E	Lissotriton
10084	Păltinoasa11	Romania	47.584	N	25.922	E	Lissotriton
10085	Păltinoasa11	Romania	47.584	N	25.922	E	Lissotriton
10086	Păltinoasa11	Romania	47.584	N	25.922	E	Lissotriton
10087	Păltinoasa11	Romania	47.584	N	25.922	E	Lissotriton
10088	Gura-Humorului1	Romania	47.579	N	25.84	E	Lissotriton
10089	Gura-Humorului1	Romania	47.579	N	25.84	E	Lissotriton
10090	Gura-Humorului1	Romania	47.579	N	25.84	E	Lissotriton
10091	Gura-Humorului1	Romania	47.579	N	25.84	E	Lissotriton
10093	Gura-Humorului1	Romania	47.579	N	25.84	E	Lissotriton
10111	Gura-Humorului2	Romania	47.586	N	25.817	E	Lissotriton
10112	Gura-Humorului2	Romania	47.586	N	25.817	E	Lissotriton
10114	Gura-Humorului2	Romania	47.586	N	25.817	E	Lissotriton
10116	Gura-Humorului2	Romania	47.586	N	25.817	E	Lissotriton
10118	Gura-Humorului2	Romania	47.586	N	25.817	E	Lissotriton
10119	Gura-Humorului2	Romania	47.586	N	25.817	E	Lissotriton
10121	Gura-Humorului2	Romania	47.586	N	25.817	E	Lissotriton
10122	Gura-Humorului2	Romania	47.586	N	25.817	E	Lissotriton
10124	Gura-Humorului2	Romania	47.586	N	25.817	E	Lissotriton
7232	Ibăneşti1	Romania	46.7555	N	25.058	E	Lissotriton
7233	Ibăneşti1	Romania	46.7555	N	25.058	E	Lissotriton
7234	Ibăneşti1	Romania	46.7555	N	25.058	E	Lissotriton
7235	Ibăneşti1	Romania	46.7555	N	25.058	E	Lissotriton
7236	Ibăneşti1	Romania	46.7555	N	25.058	E	Lissotriton
7237	Ibăneşti1	Romania	46.7555	N	25.058	E	Lissotriton
10125	Gura-Humorului2	Romania	47.586	N	25.817	E	Lissotriton
10126	Gura-Humorului2	Romania	47.586	N	25.817	E	Lissotriton
10127	Gura-Humorului2	Romania	47.586	N	25.817	E	Lissotriton
10128	Gura-Humorului2	Romania	47.586	N	25.817	E	Lissotriton
10129	Gura-Humorului2	Romania	47.586	N	25.817	E	Lissotriton
10130	Gura-Humorului2	Romania	47.586	N	25.817	E	Lissotriton
2644	Pereprostynya	Ukraine	49.2057	N	23.3632	E	Lissotriton
2645	Pereprostynya	Ukraine	49.2057	N	23.3632	E	Lissotriton
10139	Sadova	Romania	47.567	N	25.505	E	Lissotriton
10140	Sadova	Romania	47.567	N	25.505	E	Lissotriton
10141	Sadova	Romania	47.567	N	25.505	E	Lissotriton
10142	Sadova	Romania	47.567	N	25.505	E	Lissotriton
10143	Sadova	Romania	47.567	N	25.505	E	Lissotriton
10144	Sadova	Romania	47.567	N	25.505	E	Lissotriton
10145	Sadova	Romania	47.567	N	25.505	E	Lissotriton
10146	Sadova	Romania	47.567	N	25.505	E	Lissotriton
10147	Sadova	Romania	47.567	N	25.505	E	Lissotriton
10148	Sadova	Romania	47.567	N	25.505	E	Lissotriton
10149	Sadova	Romania	47.567	N	25.505	E	Lissotriton
10150	Sadova	Romania	47.567	N	25.505	E	Lissotriton
10151	Sadova	Romania	47.567	N	25.505	E	Lissotriton
10152	Sadova	Romania	47.567	N	25.505	E	Lissotriton
10153	Sadova	Romania	47.567	N	25.505	E	Lissotriton
10154	Sadova	Romania	47.567	N	25.505	E	Lissotriton
10155	Mestecăniş	Romania	47.448	N	25.292	E	Lissotriton
10159	Mestecăniş	Romania	47.448	N	25.292	E	Lissotriton
10160	Mestecăniş	Romania	47.448	N	25.292	E	Lissotriton
10161	Mestecăniş	Romania	47.448	N	25.292	E	Lissotriton
10164	Mestecăniş	Romania	47.448	N	25.292	E	Lissotriton
10165	Mestecăniş	Romania	47.448	N	25.292	E	Lissotriton
10166	Mestecăniş	Romania	47.448	N	25.292	E	Lissotriton
10167	Mestecăniş	Romania	47.448	N	25.292	E	Lissotriton
10168	Mestecăniş	Romania	47.448	N	25.292	E	Lissotriton
10169	Mestecăniş	Romania	47.448	N	25.292	E	Lissotriton
10170	Mestecăniş	Romania	47.448	N	25.292	E	Lissotriton
10171	Mestecăniş	Romania	47.448	N	25.292	E	Lissotriton
10172	Mestecăniş	Romania	47.448	N	25.292	E	Lissotriton
10173	Mestecăniş	Romania	47.448	N	25.292	E	Lissotriton
10174	Mestecăniş	Romania	47.448	N	25.292	E	Lissotriton
7580	Remetea1	Romania	46.7901	N	25.4246	E	Lissotriton
7725	Tazlău5	Romania	46.7171	N	26.3845	E	Lissotriton
5427	Tsarski-Izvor	Bulgaria	43.242	N	25.898	E	Lissotriton
5428	Tsarski-Izvor	Bulgaria	43.242	N	25.898	E	Lissotriton
5441	Strahilitsa	Bulgaria	43.489	N	26.916	E	Lissotriton
5465	Novo-Oryahovo	Bulgaria	42.988	N	27.846	E	Lissotriton
7469	Câmpu-Cetăţii1	Romania	46.6895	N	25.0412	E	Lissotriton
6010	Erdohorvati	Hungary	48.2754	N	21.3469	E	Lissotriton
6011	Erdohorvati	Hungary	48.2754	N	21.3469	E	Lissotriton
8810	Medvezhyi5	Ukraine	48.331	N	23.424	E	Lissotriton
8839	Osava1	Ukraine	48.279	N	23.365	E	Lissotriton
8840	Osava1	Ukraine	48.279	N	23.365	E	Lissotriton
8841	Osava1	Ukraine	48.279	N	23.365	E	Lissotriton
8843	Osava1	Ukraine	48.279	N	23.365	E	Lissotriton
8991	Lozyanskyi	Ukraine	48.532	N	23.425	E	Lissotriton
8992	Lozyanskyi	Ukraine	48.532	N	23.425	E	Lissotriton
8993	Lozyanskyi	Ukraine	48.532	N	23.425	E	Lissotriton
8994	Lozyanskyi	Ukraine	48.532	N	23.425	E	Lissotriton
8995	Lozyanskyi	Ukraine	48.532	N	23.425	E	Lissotriton
8996	Lozyanskyi	Ukraine	48.532	N	23.425	E	Lissotriton
6018	Olaszliszka	Hungary	48.2299	N	21.4139	E	Lissotriton
6019	Olaszliszka	Hungary	48.2299	N	21.4139	E	Lissotriton
8997	Lozyanskyi	Ukraine	48.532	N	23.425	E	Lissotriton
8998	Lozyanskyi	Ukraine	48.532	N	23.425	E	Lissotriton
8999	Lozyanskyi	Ukraine	48.532	N	23.425	E	Lissotriton
9000	Lozyanskyi	Ukraine	48.532	N	23.425	E	Lissotriton
9001	Lozyanskyi	Ukraine	48.532	N	23.425	E	Lissotriton
9002	Lozyanskyi	Ukraine	48.532	N	23.425	E	Lissotriton
10750	Kharkiv	Ukraine	50.0079	N	36.2685	E	Lissotriton
6020	Olaszliszka	Hungary	48.2299	N	21.4139	E	Lissotriton
6021	Olaszliszka	Hungary	48.2299	N	21.4139	E	Lissotriton
6022	Olaszliszka	Hungary	48.2299	N	21.4139	E	Lissotriton
6023	Olaszliszka	Hungary	48.2299	N	21.4139	E	Lissotriton
6024	Olaszliszka	Hungary	48.2299	N	21.4139	E	Lissotriton
6025	Olaszliszka	Hungary	48.2299	N	21.4139	E	Lissotriton
6026	Olaszliszka	Hungary	48.2299	N	21.4139	E	Lissotriton
6027	Olaszliszka	Hungary	48.2299	N	21.4139	E	Lissotriton
6028	Olaszliszka	Hungary	48.2299	N	21.4139	E	Lissotriton
6029	Olaszliszka	Hungary	48.2299	N	21.4139	E	Lissotriton
6030	Olaszliszka	Hungary	48.2299	N	21.4139	E	Lissotriton
6031	Olaszliszka	Hungary	48.2299	N	21.4139	E	Lissotriton
6032	Olaszliszka	Hungary	48.2299	N	21.4139	E	Lissotriton
6033	Olaszliszka	Hungary	48.2299	N	21.4139	E	Lissotriton
6034	Olaszliszka	Hungary	48.2299	N	21.4139	E	Lissotriton
6035	Olaszliszka	Hungary	48.2299	N	21.4139	E	Lissotriton
6036	Olaszliszka	Hungary	48.2299	N	21.4139	E	Lissotriton
6070	Harsany	Hungary	48.0133	N	20.7628	E	Lissotriton
6071	Harsany	Hungary	48.0133	N	20.7628	E	Lissotriton
6072	Harsany	Hungary	48.0133	N	20.7628	E	Lissotriton
6073	Harsany	Hungary	48.0133	N	20.7628	E	Lissotriton
6074	Harsany	Hungary	48.0133	N	20.7628	E	Lissotriton
6075	Harsany	Hungary	48.0133	N	20.7628	E	Lissotriton
6076	Harsany	Hungary	48.0133	N	20.7628	E	Lissotriton
6077	Harsany	Hungary	48.0133	N	20.7628	E	Lissotriton
8485	Lypcha	Ukraine	48.279	N	23.3797	E	Lissotriton
8489	Lypcha	Ukraine	48.279	N	23.3797	E	Lissotriton
6081	Harsany	Hungary	48.0133	N	20.7628	E	Lissotriton
6082	Harsany	Hungary	48.0133	N	20.7628	E	Lissotriton
6083	Harsany	Hungary	48.0133	N	20.7628	E	Lissotriton
6084	Harsany	Hungary	48.0133	N	20.7628	E	Lissotriton
6085	Harsany	Hungary	48.0133	N	20.7628	E	Lissotriton
6086	Harsany	Hungary	48.0133	N	20.7628	E	Lissotriton
6087	Harsany	Hungary	48.0133	N	20.7628	E	Lissotriton
6088	Harsany	Hungary	48.0133	N	20.7628	E	Lissotriton
8493	Lypcha	Ukraine	48.279	N	23.3797	E	Lissotriton
8494	Lypcha	Ukraine	48.279	N	23.3797	E	Lissotriton
8495	Lypcha	Ukraine	48.279	N	23.3797	E	Lissotriton
8503	Lypcha	Ukraine	48.279	N	23.3797	E	Lissotriton
8509	Lypcha	Ukraine	48.279	N	23.3797	E	Lissotriton
8511	Lypcha2	Ukraine	48.281	N	23.376	E	Lissotriton
8517	Lypcha2	Ukraine	48.281	N	23.376	E	Lissotriton
8519	Lypcha2	Ukraine	48.281	N	23.376	E	Lissotriton
8521	Lypcha2	Ukraine	48.281	N	23.376	E	Lissotriton
8522	Lypcha2	Ukraine	48.281	N	23.376	E	Lissotriton
8523	Lypcha2	Ukraine	48.281	N	23.376	E	Lissotriton
8525	Lypcha2	Ukraine	48.281	N	23.376	E	Lissotriton
8526	Lypcha2	Ukraine	48.281	N	23.376	E	Lissotriton
8527	Lypcha2	Ukraine	48.281	N	23.376	E	Lissotriton
8532	Lypcha2	Ukraine	48.281	N	23.376	E	Lissotriton
8536	Lypcha2	Ukraine	48.281	N	23.376	E	Lissotriton
7734	Tazlău7	Romania	46.7096	N	26.4032	E	Lissotriton
7735	Tazlău7	Romania	46.7096	N	26.4032	E	Lissotriton
8537	Lypcha2	Ukraine	48.281	N	23.376	E	Lissotriton
8541	Lypcha3	Ukraine	48.277	N	23.379	E	Lissotriton
8544	Lypcha3	Ukraine	48.277	N	23.379	E	Lissotriton
8545	Lypcha3	Ukraine	48.277	N	23.379	E	Lissotriton
8546	Lypcha3	Ukraine	48.277	N	23.379	E	Lissotriton
8547	Lypcha3	Ukraine	48.277	N	23.379	E	Lissotriton
8551	Lypcha3	Ukraine	48.277	N	23.379	E	Lissotriton
8552	Lypcha3	Ukraine	48.277	N	23.379	E	Lissotriton
8553	Lypcha3	Ukraine	48.277	N	23.379	E	Lissotriton
7738	Tazlău7	Romania	46.7096	N	26.4032	E	Lissotriton
7739	Tazlău7	Romania	46.7096	N	26.4032	E	Lissotriton
7742	Tazlău7	Romania	46.7096	N	26.4032	E	Lissotriton
8554	Lypcha3	Ukraine	48.277	N	23.379	E	Lissotriton
8555	Lypcha3	Ukraine	48.277	N	23.379	E	Lissotriton
8556	Lypcha3	Ukraine	48.277	N	23.379	E	Lissotriton
8557	Lypcha3	Ukraine	48.277	N	23.379	E	Lissotriton
8560	Lypcha4	Ukraine	48.287	N	23.384	E	Lissotriton
8561	Lypcha4	Ukraine	48.287	N	23.384	E	Lissotriton
8563	Lypcha4	Ukraine	48.287	N	23.384	E	Lissotriton
8564	Lypcha4	Ukraine	48.287	N	23.384	E	Lissotriton
8566	Lypcha4	Ukraine	48.287	N	23.384	E	Lissotriton
8567	Lypcha4	Ukraine	48.287	N	23.384	E	Lissotriton
8568	Lypcha4	Ukraine	48.287	N	23.384	E	Lissotriton
8570	Lypcha4	Ukraine	48.287	N	23.384	E	Lissotriton
8571	Lypcha4	Ukraine	48.287	N	23.384	E	Lissotriton
8572	Lypcha4	Ukraine	48.287	N	23.384	E	Lissotriton
8573	Lypcha4	Ukraine	48.287	N	23.384	E	Lissotriton
8574	Lypcha4	Ukraine	48.287	N	23.384	E	Lissotriton
8575	Lypcha4	Ukraine	48.287	N	23.384	E	Lissotriton
8576	Lypcha4	Ukraine	48.287	N	23.384	E	Lissotriton
8577	Lypcha4	Ukraine	48.287	N	23.384	E	Lissotriton
8578	Lypcha5	Ukraine	48.295	N	23.385	E	Lissotriton
8579	Lypcha5	Ukraine	48.295	N	23.385	E	Lissotriton
8580	Lypcha5	Ukraine	48.295	N	23.385	E	Lissotriton
8581	Lypcha5	Ukraine	48.295	N	23.385	E	Lissotriton
8582	Lypcha5	Ukraine	48.295	N	23.385	E	Lissotriton
8583	Lypcha5	Ukraine	48.295	N	23.385	E	Lissotriton
8584	Lypcha5	Ukraine	48.295	N	23.385	E	Lissotriton
8588	Lypcha6	Ukraine	48.296	N	23.383	E	Lissotriton
8589	Lypcha6	Ukraine	48.296	N	23.383	E	Lissotriton
8590	Lypcha6	Ukraine	48.296	N	23.383	E	Lissotriton
8593	Lypcha6	Ukraine	48.296	N	23.383	E	Lissotriton
8594	Lypcha6	Ukraine	48.296	N	23.383	E	Lissotriton
8613	Lypcha7	Ukraine	48.295	N	23.379	E	Lissotriton
8614	Lypcha7	Ukraine	48.295	N	23.379	E	Lissotriton
8615	Lypcha7	Ukraine	48.295	N	23.379	E	Lissotriton
8616	Lypcha7	Ukraine	48.295	N	23.379	E	Lissotriton
8617	Lypcha7	Ukraine	48.295	N	23.379	E	Lissotriton
8618	Lypcha7	Ukraine	48.295	N	23.379	E	Lissotriton
8619	Lypcha7	Ukraine	48.295	N	23.379	E	Lissotriton
8620	Lypcha7	Ukraine	48.295	N	23.379	E	Lissotriton
8621	Lypcha7	Ukraine	48.295	N	23.379	E	Lissotriton
8622	Lypcha7	Ukraine	48.295	N	23.379	E	Lissotriton
8623	Lypcha7	Ukraine	48.295	N	23.379	E	Lissotriton
8624	Lypcha7	Ukraine	48.295	N	23.379	E	Lissotriton
8625	Lypetska-Polyana	Ukraine	48.349	N	23.356	E	Lissotriton
8626	Lypetska-Polyana	Ukraine	48.349	N	23.356	E	Lissotriton
8628	Lypetska-Polyana	Ukraine	48.349	N	23.356	E	Lissotriton
8631	Lypetska-Polyana	Ukraine	48.349	N	23.356	E	Lissotriton
8633	Lypetska-Polyana	Ukraine	48.349	N	23.356	E	Lissotriton
8634	Lypetska-Polyana	Ukraine	48.349	N	23.356	E	Lissotriton
8635	Lypetska-Polyana	Ukraine	48.349	N	23.356	E	Lissotriton
8637	Lypetska-Polyana	Ukraine	48.349	N	23.356	E	Lissotriton
8639	Lypetska-Polyana	Ukraine	48.349	N	23.356	E	Lissotriton
8643	Lypetska-Polyana	Ukraine	48.349	N	23.356	E	Lissotriton
8644	Lypetska-Polyana	Ukraine	48.349	N	23.356	E	Lissotriton
8645	Lypetska-Polyana	Ukraine	48.349	N	23.356	E	Lissotriton
8727	Medvezhyi1	Ukraine	48.347	N	23.432	E	Lissotriton
8728	Medvezhyi1	Ukraine	48.347	N	23.432	E	Lissotriton
8729	Medvezhyi1	Ukraine	48.347	N	23.432	E	Lissotriton
8730	Medvezhyi1	Ukraine	48.347	N	23.432	E	Lissotriton
8733	Medvezhyi1	Ukraine	48.347	N	23.432	E	Lissotriton
8735	Medvezhyi2	Ukraine	48.375	N	23.444	E	Lissotriton
8736	Medvezhyi2	Ukraine	48.375	N	23.444	E	Lissotriton
8745	Medvezhyi2	Ukraine	48.375	N	23.444	E	Lissotriton
8746	Medvezhyi2	Ukraine	48.375	N	23.444	E	Lissotriton
8748	Medvezhyi2	Ukraine	48.375	N	23.444	E	Lissotriton
8750	Medvezhyi2	Ukraine	48.375	N	23.444	E	Lissotriton
8751	Medvezhyi2	Ukraine	48.375	N	23.444	E	Lissotriton
8753	Medvezhyi2	Ukraine	48.375	N	23.444	E	Lissotriton
8755	Medvezhyi3	Ukraine	48.354	N	23.431	E	Lissotriton
9003	Lozyanskyi	Ukraine	48.532	N	23.425	E	Lissotriton
9004	Lozyanskyi	Ukraine	48.532	N	23.425	E	Lissotriton
9007	Lishnya1	Ukraine	49.4	N	23.447	E	Lissotriton
9009	Lishnya1	Ukraine	49.4	N	23.447	E	Lissotriton
9010	Lishnya1	Ukraine	49.4	N	23.447	E	Lissotriton
9030	Lishnya2	Ukraine	49.408	N	23.452	E	Lissotriton
9031	Lishnya2	Ukraine	49.408	N	23.452	E	Lissotriton
9032	Lishnya2	Ukraine	49.408	N	23.452	E	Lissotriton
9033	Lishnya2	Ukraine	49.408	N	23.452	E	Lissotriton
9035	Lishnya2	Ukraine	49.408	N	23.452	E	Lissotriton
9036	Lishnya2	Ukraine	49.408	N	23.452	E	Lissotriton
9037	Lishnya2	Ukraine	49.408	N	23.452	E	Lissotriton
9038	Lishnya2	Ukraine	49.408	N	23.452	E	Lissotriton
9039	Lishnya2	Ukraine	49.408	N	23.452	E	Lissotriton
9040	Lishnya2	Ukraine	49.408	N	23.452	E	Lissotriton
9041	Lishnya2	Ukraine	49.408	N	23.452	E	Lissotriton
9042	Lishnya2	Ukraine	49.408	N	23.452	E	Lissotriton
9043	Lishnya2	Ukraine	49.408	N	23.452	E	Lissotriton
9044	Lishnya3	Ukraine	49.405	N	23.445	E	Lissotriton
9045	Lishnya3	Ukraine	49.405	N	23.445	E	Lissotriton
9046	Lishnya3	Ukraine	49.405	N	23.445	E	Lissotriton
9047	Lishnya3	Ukraine	49.405	N	23.445	E	Lissotriton
9048	Lishnya3	Ukraine	49.405	N	23.445	E	Lissotriton
9049	Lishnya3	Ukraine	49.405	N	23.445	E	Lissotriton
9050	Lishnya3	Ukraine	49.405	N	23.445	E	Lissotriton
9051	Lishnya3	Ukraine	49.405	N	23.445	E	Lissotriton
9052	Lishnya3	Ukraine	49.405	N	23.445	E	Lissotriton
9053	Lishnya3	Ukraine	49.405	N	23.445	E	Lissotriton
9054	Lishnya3	Ukraine	49.405	N	23.445	E	Lissotriton
9055	Lishnya3	Ukraine	49.405	N	23.445	E	Lissotriton
9056	Lishnya3	Ukraine	49.405	N	23.445	E	Lissotriton
9057	Lishnya3	Ukraine	49.405	N	23.445	E	Lissotriton
9058	Lishnya4	Ukraine	49.413	N	23.442	E	Lissotriton
9059	Lishnya4	Ukraine	49.413	N	23.442	E	Lissotriton
9060	Lishnya4	Ukraine	49.413	N	23.442	E	Lissotriton
9061	Lishnya4	Ukraine	49.413	N	23.442	E	Lissotriton
9064	Lishnya4	Ukraine	49.413	N	23.442	E	Lissotriton
9149	Medvezha1	Ukraine	49.419	N	23.349	E	Lissotriton
9150	Medvezha1	Ukraine	49.419	N	23.349	E	Lissotriton
9151	Medvezha2	Ukraine	49.418	N	23.353	E	Lissotriton
9152	Medvezha2	Ukraine	49.418	N	23.353	E	Lissotriton
9153	Medvezha2	Ukraine	49.418	N	23.353	E	Lissotriton
9155	Medvezha2	Ukraine	49.418	N	23.353	E	Lissotriton
9156	Medvezha2	Ukraine	49.418	N	23.353	E	Lissotriton
9158	Medvezha2	Ukraine	49.418	N	23.353	E	Lissotriton
9159	Medvezha2	Ukraine	49.418	N	23.353	E	Lissotriton
9160	Medvezha2	Ukraine	49.418	N	23.353	E	Lissotriton
9162	Medvezha2	Ukraine	49.418	N	23.353	E	Lissotriton
9163	Medvezha2	Ukraine	49.418	N	23.353	E	Lissotriton
9164	Medvezha2	Ukraine	49.418	N	23.353	E	Lissotriton
9165	Medvezha2	Ukraine	49.418	N	23.353	E	Lissotriton
9166	Medvezha2	Ukraine	49.418	N	23.353	E	Lissotriton
9168	Medvezha3	Ukraine	49.418	N	23.364	E	Lissotriton
9169	Medvezha3	Ukraine	49.418	N	23.364	E	Lissotriton
9179	Medvezha4	Ukraine	49.424	N	23.395	E	Lissotriton
9180	Medvezha4	Ukraine	49.424	N	23.395	E	Lissotriton
9182	Medvezha4	Ukraine	49.424	N	23.395	E	Lissotriton
9183	Medvezha4	Ukraine	49.424	N	23.395	E	Lissotriton
9184	Medvezha4	Ukraine	49.424	N	23.395	E	Lissotriton
9188	Medvezha4	Ukraine	49.424	N	23.395	E	Lissotriton
9191	Medvezha4	Ukraine	49.424	N	23.395	E	Lissotriton
9192	Medvezha4	Ukraine	49.424	N	23.395	E	Lissotriton
9194	Medvezha5	Ukraine	49.398	N	23.405	E	Lissotriton
9197	Medvezha5	Ukraine	49.398	N	23.405	E	Lissotriton
9199	Medvezha5	Ukraine	49.398	N	23.405	E	Lissotriton
9201	Medvezha5	Ukraine	49.398	N	23.405	E	Lissotriton
9203	Medvezha5	Ukraine	49.398	N	23.405	E	Lissotriton
9205	Medvezha5	Ukraine	49.398	N	23.405	E	Lissotriton
9207	Medvezha5	Ukraine	49.398	N	23.405	E	Lissotriton
9209	Medvezha5	Ukraine	49.398	N	23.405	E	Lissotriton
9210	Medvezha5	Ukraine	49.398	N	23.405	E	Lissotriton
9211	Medvezha5	Ukraine	49.398	N	23.405	E	Lissotriton
9212	Medvezha5	Ukraine	49.398	N	23.405	E	Lissotriton
9213	Medvezha5	Ukraine	49.398	N	23.405	E	Lissotriton
9214	Medvezha5	Ukraine	49.398	N	23.405	E	Lissotriton
9216	Medvezha6	Ukraine	49.394	N	23.418	E	Lissotriton
9217	Medvezha6	Ukraine	49.394	N	23.418	E	Lissotriton
9218	Medvezha6	Ukraine	49.394	N	23.418	E	Lissotriton
9219	Medvezha6	Ukraine	49.394	N	23.418	E	Lissotriton
9220	Medvezha6	Ukraine	49.394	N	23.418	E	Lissotriton
9279	Zubrytsya	Ukraine	49.09	N	23.194	E	Lissotriton
9281	Zubrytsya	Ukraine	49.09	N	23.194	E	Lissotriton
9283	Zubrytsya	Ukraine	49.09	N	23.194	E	Lissotriton
9287	Zubrytsya	Ukraine	49.09	N	23.194	E	Lissotriton
9290	Zubrytsya	Ukraine	49.09	N	23.194	E	Lissotriton
9291	Zubrytsya	Ukraine	49.09	N	23.194	E	Lissotriton
9292	Zubrytsya	Ukraine	49.09	N	23.194	E	Lissotriton
9301	Turje	Ukraine	49.286	N	23.112	E	Lissotriton
9302	Turje	Ukraine	49.286	N	23.112	E	Lissotriton
9304	Turje	Ukraine	49.286	N	23.112	E	Lissotriton
9305	Turje	Ukraine	49.286	N	23.112	E	Lissotriton
9306	Turje	Ukraine	49.286	N	23.112	E	Lissotriton
9307	Turje	Ukraine	49.286	N	23.112	E	Lissotriton
9308	Turje	Ukraine	49.286	N	23.112	E	Lissotriton
9309	Turje	Ukraine	49.286	N	23.112	E	Lissotriton
9310	Turje	Ukraine	49.286	N	23.112	E	Lissotriton
9311	Turje	Ukraine	49.286	N	23.112	E	Lissotriton
9313	Turje	Ukraine	49.286	N	23.112	E	Lissotriton
9315	Turje	Ukraine	49.286	N	23.112	E	Lissotriton
9316	Turje	Ukraine	49.286	N	23.112	E	Lissotriton
9317	Turje	Ukraine	49.286	N	23.112	E	Lissotriton
9318	Turje	Ukraine	49.286	N	23.112	E	Lissotriton
6748	Ilişeşti2	Romania	47.5975	N	26.0177	E	Lissotriton
8756	Medvezhyi3	Ukraine	48.354	N	23.431	E	Lissotriton
9062	Lishnya4	Ukraine	49.413	N	23.442	E	Lissotriton
9075	Lishnya4	Ukraine	49.413	N	23.442	E	Lissotriton
7669	Vargatac1	Romania	46.7473	N	25.6721	E	Lissotriton
7298	Glăjărie	Romania	46.8436	N	24.9462	E	Lissotriton
7335	Ibăneşti1	Romania	46.7555	N	25.058	E	Lissotriton
7299	Glăjărie	Romania	46.8436	N	24.9462	E	Lissotriton
7300	Glăjărie	Romania	46.8436	N	24.9462	E	Lissotriton
7301	Glăjărie	Romania	46.8436	N	24.9462	E	Lissotriton
7302	Glăjărie	Romania	46.8436	N	24.9462	E	Lissotriton
8758	Medvezhyi3	Ukraine	48.354	N	23.431	E	Lissotriton
6822	Capu-Cămpului1	Romania	47.5273	N	25.9499	E	Lissotriton
6823	Capu-Cămpului1	Romania	47.5273	N	25.9499	E	Lissotriton
10677	Vatin	Serbia	45.23	N	21.244	E	Lissotriton
9076	Lishnya4	Ukraine	49.413	N	23.442	E	Lissotriton
9069	Lishnya4	Ukraine	49.413	N	23.442	E	Lissotriton
9072	Lishnya4	Ukraine	49.413	N	23.442	E	Lissotriton
9077	Lishnya4	Ukraine	49.413	N	23.442	E	Lissotriton
9078	Lishnya4	Ukraine	49.413	N	23.442	E	Lissotriton
9079	Lishnya4	Ukraine	49.413	N	23.442	E	Lissotriton
9081	Lishnya5	Ukraine	49.426	N	23.43	E	Lissotriton
9082	Lishnya5	Ukraine	49.426	N	23.43	E	Lissotriton
[truncated: 7,111 more rows]

## Sheet: para_allo
Categorisation of individuals into regions near and far from the contact zone.
INDIVIDUAL_ID	HYBRID_ZONE	TYPE	TAXON
16938	salar_trutta	far	Salmo
16927	salar_trutta	far	Salmo
16931	salar_trutta	far	Salmo
16930	salar_trutta	far	Salmo
16933	salar_trutta	far	Salmo
16932	salar_trutta	far	Salmo
16937	salar_trutta	far	Salmo
16934	salar_trutta	far	Salmo
16935	salar_trutta	far	Salmo
16936	salar_trutta	far	Salmo
16929	salar_trutta	far	Salmo
16928	salar_trutta	far	Salmo
16951	salar_trutta	far	Salmo
16952	salar_trutta	far	Salmo
16953	salar_trutta	far	Salmo
16954	salar_trutta	far	Salmo
16955	salar_trutta	far	Salmo
16956	salar_trutta	far	Salmo
16957	salar_trutta	far	Salmo
16958	salar_trutta	far	Salmo
16959	salar_trutta	far	Salmo
16960	salar_trutta	far	Salmo
16961	salar_trutta	far	Salmo
16962	salar_trutta	far	Salmo
16975	salar_trutta	far	Salmo
16976	salar_trutta	far	Salmo
16977	salar_trutta	far	Salmo
16978	salar_trutta	far	Salmo
16979	salar_trutta	far	Salmo
16980	salar_trutta	far	Salmo
16981	salar_trutta	far	Salmo
16982	salar_trutta	far	Salmo
16983	salar_trutta	far	Salmo
16984	salar_trutta	far	Salmo
16985	salar_trutta	far	Salmo
16986	salar_trutta	far	Salmo
17002	salar_trutta	far	Salmo
17000	salar_trutta	far	Salmo
17010	salar_trutta	far	Salmo
17009	salar_trutta	far	Salmo
17008	salar_trutta	far	Salmo
17007	salar_trutta	far	Salmo
17006	salar_trutta	far	Salmo
17005	salar_trutta	far	Salmo
17003	salar_trutta	far	Salmo
16999	salar_trutta	far	Salmo
17001	salar_trutta	far	Salmo
17004	salar_trutta	far	Salmo
21010	salar_trutta	far	Salmo
21011	salar_trutta	far	Salmo
21012	salar_trutta	far	Salmo
21013	salar_trutta	far	Salmo
21014	salar_trutta	far	Salmo
21015	salar_trutta	far	Salmo
21016	salar_trutta	far	Salmo
21017	salar_trutta	far	Salmo
21018	salar_trutta	far	Salmo
21019	salar_trutta	far	Salmo
21020	salar_trutta	far	Salmo
21021	salar_trutta	far	Salmo
21022	salar_trutta	far	Salmo
21023	salar_trutta	far	Salmo
21024	salar_trutta	far	Salmo
21025	salar_trutta	far	Salmo
21026	salar_trutta	far	Salmo
21027	salar_trutta	far	Salmo
21028	salar_trutta	far	Salmo
21029	salar_trutta	far	Salmo
21030	salar_trutta	far	Salmo
21031	salar_trutta	far	Salmo
21032	salar_trutta	far	Salmo
21033	salar_trutta	far	Salmo
21034	salar_trutta	far	Salmo
21035	salar_trutta	far	Salmo
21036	salar_trutta	far	Salmo
21037	salar_trutta	far	Salmo
21038	salar_trutta	far	Salmo
21039	salar_trutta	far	Salmo
21040	salar_trutta	far	Salmo
21041	salar_trutta	far	Salmo
21042	salar_trutta	far	Salmo
21043	salar_trutta	far	Salmo
21044	salar_trutta	far	Salmo
21045	salar_trutta	far	Salmo
21046	salar_trutta	far	Salmo
21047	salar_trutta	far	Salmo
21048	salar_trutta	far	Salmo
21049	salar_trutta	far	Salmo
21050	salar_trutta	far	Salmo
21051	salar_trutta	far	Salmo
21052	salar_trutta	far	Salmo
21053	salar_trutta	far	Salmo
21054	salar_trutta	far	Salmo
21055	salar_trutta	far	Salmo
21056	salar_trutta	far	Salmo
21057	salar_trutta	far	Salmo
21058	salar_trutta	far	Salmo
21059	salar_trutta	far	Salmo
16563	aegyptiaca_senegalensis	far	Solea
16564	aegyptiaca_senegalensis	far	Solea
16565	aegyptiaca_senegalensis	far	Solea
16566	aegyptiaca_senegalensis	far	Solea
16567	aegyptiaca_senegalensis	far	Solea
16568	aegyptiaca_senegalensis	far	Solea
16569	aegyptiaca_senegalensis	far	Solea
16570	aegyptiaca_senegalensis	far	Solea
16571	aegyptiaca_senegalensis	far	Solea
16572	aegyptiaca_senegalensis	far	Solea
16602	aegyptiaca_senegalensis	far	Solea
16603	aegyptiaca_senegalensis	far	Solea
16604	aegyptiaca_senegalensis	far	Solea
16605	aegyptiaca_senegalensis	far	Solea
16606	aegyptiaca_senegalensis	far	Solea
16607	aegyptiaca_senegalensis	far	Solea
16608	aegyptiaca_senegalensis	far	Solea
16609	aegyptiaca_senegalensis	far	Solea
16649	aegyptiaca_senegalensis	far	Solea
16671	aegyptiaca_senegalensis	far	Solea
16672	aegyptiaca_senegalensis	far	Solea
16673	aegyptiaca_senegalensis	far	Solea
16674	aegyptiaca_senegalensis	far	Solea
16675	aegyptiaca_senegalensis	far	Solea
16676	aegyptiaca_senegalensis	far	Solea
16709	aegyptiaca_senegalensis	far	Solea
16710	aegyptiaca_senegalensis	far	Solea
16712	aegyptiaca_senegalensis	far	Solea
16713	aegyptiaca_senegalensis	far	Solea
16714	aegyptiaca_senegalensis	far	Solea
16715	aegyptiaca_senegalensis	far	Solea
16716	aegyptiaca_senegalensis	far	Solea
16717	aegyptiaca_senegalensis	far	Solea
16718	aegyptiaca_senegalensis	far	Solea
16581	aegyptiaca_senegalensis	far	Solea
16583	aegyptiaca_senegalensis	far	Solea
16584	aegyptiaca_senegalensis	far	Solea
16585	aegyptiaca_senegalensis	far	Solea
16586	aegyptiaca_senegalensis	far	Solea
16612	aegyptiaca_senegalensis	far	Solea
16613	aegyptiaca_senegalensis	far	Solea
16614	aegyptiaca_senegalensis	far	Solea
16721	aegyptiaca_senegalensis	far	Solea
16595	aegyptiaca_senegalensis	near	Solea
16596	aegyptiaca_senegalensis	near	Solea
16597	aegyptiaca_senegalensis	near	Solea
16598	aegyptiaca_senegalensis	near	Solea
16599	aegyptiaca_senegalensis	near	Solea
16600	aegyptiaca_senegalensis	near	Solea
16677	aegyptiaca_senegalensis	near	Solea
16678	aegyptiaca_senegalensis	near	Solea
16679	aegyptiaca_senegalensis	near	Solea
16680	aegyptiaca_senegalensis	near	Solea
16681	aegyptiaca_senegalensis	near	Solea
16682	aegyptiaca_senegalensis	near	Solea
16683	aegyptiaca_senegalensis	near	Solea
16684	aegyptiaca_senegalensis	near	Solea
16685	aegyptiaca_senegalensis	near	Solea
16686	aegyptiaca_senegalensis	near	Solea
16687	aegyptiaca_senegalensis	near	Solea
16688	aegyptiaca_senegalensis	near	Solea
16689	aegyptiaca_senegalensis	near	Solea
16690	aegyptiaca_senegalensis	near	Solea
16573	aegyptiaca_senegalensis	near	Solea
16574	aegyptiaca_senegalensis	near	Solea
16575	aegyptiaca_senegalensis	near	Solea
16576	aegyptiaca_senegalensis	near	Solea
16577	aegyptiaca_senegalensis	near	Solea
16578	aegyptiaca_senegalensis	near	Solea
16579	aegyptiaca_senegalensis	near	Solea
16580	aegyptiaca_senegalensis	near	Solea
16611	aegyptiaca_senegalensis	near	Solea
22254	bombina_variegata	far	Bombina
22255	bombina_variegata	far	Bombina
22256	bombina_variegata	far	Bombina
22258	bombina_variegata	far	Bombina
22259	bombina_variegata	far	Bombina
22270	bombina_variegata	far	Bombina
22271	bombina_variegata	far	Bombina
22446	bombina_variegata	far	Bombina
22450	bombina_variegata	far	Bombina
22451	bombina_variegata	far	Bombina
22452	bombina_variegata	far	Bombina
22453	bombina_variegata	far	Bombina
22457	bombina_variegata	far	Bombina
22458	bombina_variegata	far	Bombina
22463	bombina_variegata	far	Bombina
22470	bombina_variegata	far	Bombina
22471	bombina_variegata	far	Bombina
22634	bombina_variegata	far	Bombina
22639	bombina_variegata	far	Bombina
22648	bombina_variegata	far	Bombina
22650	bombina_variegata	far	Bombina
22654	bombina_variegata	far	Bombina
22739	bombina_variegata	far	Bombina
22740	bombina_variegata	far	Bombina
22741	bombina_variegata	far	Bombina
22742	bombina_variegata	far	Bombina
22743	bombina_variegata	far	Bombina
22744	bombina_variegata	far	Bombina
22745	bombina_variegata	far	Bombina
22746	bombina_variegata	far	Bombina
22747	bombina_variegata	far	Bombina
22748	bombina_variegata	far	Bombina
22749	bombina_variegata	far	Bombina
22750	bombina_variegata	far	Bombina
22753	bombina_variegata	far	Bombina
22754	bombina_variegata	far	Bombina
22755	bombina_variegata	far	Bombina
22756	bombina_variegata	far	Bombina
22757	bombina_variegata	far	Bombina
22758	bombina_variegata	far	Bombina
22760	bombina_variegata	far	Bombina
22761	bombina_variegata	far	Bombina
22762	bombina_variegata	far	Bombina
22763	bombina_variegata	far	Bombina
22764	bombina_variegata	far	Bombina
22214	bombina_variegata	near	Bombina
22218	bombina_variegata	near	Bombina
22231	bombina_variegata	near	Bombina
22233	bombina_variegata	near	Bombina
22234	bombina_variegata	near	Bombina
22235	bombina_variegata	near	Bombina
22236	bombina_variegata	near	Bombina
22238	bombina_variegata	near	Bombina
22241	bombina_variegata	near	Bombina
22243	bombina_variegata	near	Bombina
22246	bombina_variegata	near	Bombina
22248	bombina_variegata	near	Bombina
22249	bombina_variegata	near	Bombina
22272	bombina_variegata	near	Bombina
22276	bombina_variegata	near	Bombina
22279	bombina_variegata	near	Bombina
22282	bombina_variegata	near	Bombina
22284	bombina_variegata	near	Bombina
22286	bombina_variegata	near	Bombina
22287	bombina_variegata	near	Bombina
22288	bombina_variegata	near	Bombina
22289	bombina_variegata	near	Bombina
22291	bombina_variegata	near	Bombina
22292	bombina_variegata	near	Bombina
22296	bombina_variegata	near	Bombina
22298	bombina_variegata	near	Bombina
22302	bombina_variegata	near	Bombina
22304	bombina_variegata	near	Bombina
22307	bombina_variegata	near	Bombina
22309	bombina_variegata	near	Bombina
22310	bombina_variegata	near	Bombina
22313	bombina_variegata	near	Bombina
22314	bombina_variegata	near	Bombina
22317	bombina_variegata	near	Bombina
22319	bombina_variegata	near	Bombina
22322	bombina_variegata	near	Bombina
22332	bombina_variegata	near	Bombina
22333	bombina_variegata	near	Bombina
22335	bombina_variegata	near	Bombina
22336	bombina_variegata	near	Bombina
22337	bombina_variegata	near	Bombina
22581	bombina_variegata	near	Bombina
22589	bombina_variegata	near	Bombina
22592	bombina_variegata	near	Bombina
22603	bombina_variegata	near	Bombina
22623	bombina_variegata	near	Bombina
22675	bombina_variegata	near	Bombina
22678	bombina_variegata	near	Bombina
22681	bombina_variegata	near	Bombina
22682	bombina_variegata	near	Bombina
22683	bombina_variegata	near	Bombina
22684	bombina_variegata	near	Bombina
22685	bombina_variegata	near	Bombina
22686	bombina_variegata	near	Bombina
22691	bombina_variegata	near	Bombina
22693	bombina_variegata	near	Bombina
22695	bombina_variegata	near	Bombina
22696	bombina_variegata	near	Bombina
22697	bombina_variegata	near	Bombina
22698	bombina_variegata	near	Bombina
22699	bombina_variegata	near	Bombina
22701	bombina_variegata	near	Bombina
22702	bombina_variegata	near	Bombina
22703	bombina_variegata	near	Bombina
22704	bombina_variegata	near	Bombina
22706	bombina_variegata	near	Bombina
1857	montandoni_vulgarisT	far	Lissotriton
2272	montandoni_vulgarisT	far	Lissotriton
2517	montandoni_vulgarisT	far	Lissotriton
2518	montandoni_vulgarisT	far	Lissotriton
2529	montandoni_vulgarisT	far	Lissotriton
2530	montandoni_vulgarisT	far	Lissotriton
2531	montandoni_vulgarisT	far	Lissotriton
2532	montandoni_vulgarisT	far	Lissotriton
2533	montandoni_vulgarisT	far	Lissotriton
2534	montandoni_vulgarisT	far	Lissotriton
2961	montandoni_vulgarisT	far	Lissotriton
2962	montandoni_vulgarisT	far	Lissotriton
2963	montandoni_vulgarisT	far	Lissotriton
2964	montandoni_vulgarisT	far	Lissotriton
2965	montandoni_vulgarisT	far	Lissotriton
2966	montandoni_vulgarisT	far	Lissotriton
2973	montandoni_vulgarisT	far	Lissotriton
2974	montandoni_vulgarisT	far	Lissotriton
2983	montandoni_vulgarisT	far	Lissotriton
2984	montandoni_vulgarisT	far	Lissotriton
2985	montandoni_vulgarisT	far	Lissotriton
2986	montandoni_vulgarisT	far	Lissotriton
2987	montandoni_vulgarisT	far	Lissotriton
2988	montandoni_vulgarisT	far	Lissotriton
2989	montandoni_vulgarisT	far	Lissotriton
2990	montandoni_vulgarisT	far	Lissotriton
2991	montandoni_vulgarisT	far	Lissotriton
2992	montandoni_vulgarisT	far	Lissotriton
2993	montandoni_vulgarisT	far	Lissotriton
3765	montandoni_vulgarisT	far	Lissotriton
1527	montandoni_vulgarisT	far	Lissotriton
1528	montandoni_vulgarisT	far	Lissotriton
1529	montandoni_vulgarisT	far	Lissotriton
1530	montandoni_vulgarisT	far	Lissotriton
1531	montandoni_vulgarisT	far	Lissotriton
1533	montandoni_vulgarisT	far	Lissotriton
1534	montandoni_vulgarisT	far	Lissotriton
1535	montandoni_vulgarisT	far	Lissotriton
1536	montandoni_vulgarisT	far	Lissotriton
1537	montandoni_vulgarisT	far	Lissotriton
1545	montandoni_vulgarisT	far	Lissotriton
1546	montandoni_vulgarisT	far	Lissotriton
1547	montandoni_vulgarisT	far	Lissotriton
1548	montandoni_vulgarisT	far	Lissotriton
1552	montandoni_vulgarisT	far	Lissotriton
1553	montandoni_vulgarisT	far	Lissotriton
1559	montandoni_vulgarisT	far	Lissotriton
1560	montandoni_vulgarisT	far	Lissotriton
18413	montandoni_vulgarisT	far	Lissotriton
18449	montandoni_vulgarisT	far	Lissotriton
18450	montandoni_vulgarisT	far	Lissotriton
18451	montandoni_vulgarisT	far	Lissotriton
18452	montandoni_vulgarisT	far	Lissotriton
18453	montandoni_vulgarisT	far	Lissotriton
18454	montandoni_vulgarisT	far	Lissotriton
18455	montandoni_vulgarisT	far	Lissotriton
18456	montandoni_vulgarisT	far	Lissotriton
18457	montandoni_vulgarisT	far	Lissotriton
18458	montandoni_vulgarisT	far	Lissotriton
18459	montandoni_vulgarisT	far	Lissotriton
18460	montandoni_vulgarisT	far	Lissotriton
18461	montandoni_vulgarisT	far	Lissotriton
18462	montandoni_vulgarisT	far	Lissotriton
18464	montandoni_vulgarisT	far	Lissotriton
18503	montandoni_vulgarisT	far	Lissotriton
18504	montandoni_vulgarisT	far	Lissotriton
18505	montandoni_vulgarisT	far	Lissotriton
18506	montandoni_vulgarisT	far	Lissotriton
18507	montandoni_vulgarisT	far	Lissotriton
18508	montandoni_vulgarisT	far	Lissotriton
18509	montandoni_vulgarisT	far	Lissotriton
18510	montandoni_vulgarisT	far	Lissotriton
18511	montandoni_vulgarisT	far	Lissotriton
18512	montandoni_vulgarisT	far	Lissotriton
18513	montandoni_vulgarisT	far	Lissotriton
18514	montandoni_vulgarisT	far	Lissotriton
18515	montandoni_vulgarisT	far	Lissotriton
18516	montandoni_vulgarisT	far	Lissotriton
18517	montandoni_vulgarisT	far	Lissotriton
18518	montandoni_vulgarisT	far	Lissotriton
18519	montandoni_vulgarisT	far	Lissotriton
18520	montandoni_vulgarisT	far	Lissotriton
18521	montandoni_vulgarisT	far	Lissotriton
18522	montandoni_vulgarisT	far	Lissotriton
18583	montandoni_vulgarisT	far	Lissotriton
18584	montandoni_vulgarisT	far	Lissotriton
18585	montandoni_vulgarisT	far	Lissotriton
18586	montandoni_vulgarisT	far	Lissotriton
18587	montandoni_vulgarisT	far	Lissotriton
18588	montandoni_vulgarisT	far	Lissotriton
18589	montandoni_vulgarisT	far	Lissotriton
18590	montandoni_vulgarisT	far	Lissotriton
18591	montandoni_vulgarisT	far	Lissotriton
18592	montandoni_vulgarisT	far	Lissotriton
18593	montandoni_vulgarisT	far	Lissotriton
18594	montandoni_vulgarisT	far	Lissotriton
18655	montandoni_vulgarisT	far	Lissotriton
18656	montandoni_vulgarisT	far	Lissotriton
18657	montandoni_vulgarisT	far	Lissotriton
18658	montandoni_vulgarisT	far	Lissotriton
18659	montandoni_vulgarisT	far	Lissotriton
18660	montandoni_vulgarisT	far	Lissotriton
18661	montandoni_vulgarisT	far	Lissotriton
18662	montandoni_vulgarisT	far	Lissotriton
18663	montandoni_vulgarisT	far	Lissotriton
18664	montandoni_vulgarisT	far	Lissotriton
18665	montandoni_vulgarisT	far	Lissotriton
18666	montandoni_vulgarisT	far	Lissotriton
18667	montandoni_vulgarisT	far	Lissotriton
18668	montandoni_vulgarisT	far	Lissotriton
18669	montandoni_vulgarisT	far	Lissotriton
18670	montandoni_vulgarisT	far	Lissotriton
18671	montandoni_vulgarisT	far	Lissotriton
18672	montandoni_vulgarisT	far	Lissotriton
18673	montandoni_vulgarisT	far	Lissotriton
18674	montandoni_vulgarisT	far	Lissotriton
18927	montandoni_vulgarisT	far	Lissotriton
18928	montandoni_vulgarisT	far	Lissotriton
18929	montandoni_vulgarisT	far	Lissotriton
18951	montandoni_vulgarisT	far	Lissotriton
18952	montandoni_vulgarisT	far	Lissotriton
18953	montandoni_vulgarisT	far	Lissotriton
18954	montandoni_vulgarisT	far	Lissotriton
18955	montandoni_vulgarisT	far	Lissotriton
18956	montandoni_vulgarisT	far	Lissotriton
18957	montandoni_vulgarisT	far	Lissotriton
18958	montandoni_vulgarisT	far	Lissotriton
18959	montandoni_vulgarisT	far	Lissotriton
18960	montandoni_vulgarisT	far	Lissotriton
18961	montandoni_vulgarisT	far	Lissotriton
18962	montandoni_vulgarisT	far	Lissotriton
18963	montandoni_vulgarisT	far	Lissotriton
18964	montandoni_vulgarisT	far	Lissotriton
18965	montandoni_vulgarisT	far	Lissotriton
18966	montandoni_vulgarisT	far	Lissotriton
18967	montandoni_vulgarisT	far	Lissotriton
18968	montandoni_vulgarisT	far	Lissotriton
18969	montandoni_vulgarisT	far	Lissotriton
18970	montandoni_vulgarisT	far	Lissotriton
19032	montandoni_vulgarisT	far	Lissotriton
19033	montandoni_vulgarisT	far	Lissotriton
19034	montandoni_vulgarisT	far	Lissotriton
19035	montandoni_vulgarisT	far	Lissotriton
19036	montandoni_vulgarisT	far	Lissotriton
19037	montandoni_vulgarisT	far	Lissotriton
19038	montandoni_vulgarisT	far	Lissotriton
19039	montandoni_vulgarisT	far	Lissotriton
19040	montandoni_vulgarisT	far	Lissotriton
19041	montandoni_vulgarisT	far	Lissotriton
19042	montandoni_vulgarisT	far	Lissotriton
19046	montandoni_vulgarisT	far	Lissotriton
19047	montandoni_vulgarisT	far	Lissotriton
19048	montandoni_vulgarisT	far	Lissotriton
19049	montandoni_vulgarisT	far	Lissotriton
19050	montandoni_vulgarisT	far	Lissotriton
19322	montandoni_vulgarisT	far	Lissotriton
19323	montandoni_vulgarisT	far	Lissotriton
19324	montandoni_vulgarisT	far	Lissotriton
19325	montandoni_vulgarisT	far	Lissotriton
19326	montandoni_vulgarisT	far	Lissotriton
19327	montandoni_vulgarisT	far	Lissotriton
19328	montandoni_vulgarisT	far	Lissotriton
19329	montandoni_vulgarisT	far	Lissotriton
19330	montandoni_vulgarisT	far	Lissotriton
19331	montandoni_vulgarisT	far	Lissotriton
19332	montandoni_vulgarisT	far	Lissotriton
19333	montandoni_vulgarisT	far	Lissotriton
19334	montandoni_vulgarisT	far	Lissotriton
19335	montandoni_vulgarisT	far	Lissotriton
19336	montandoni_vulgarisT	far	Lissotriton
19337	montandoni_vulgarisT	far	Lissotriton
19338	montandoni_vulgarisT	far	Lissotriton
19339	montandoni_vulgarisT	far	Lissotriton
19340	montandoni_vulgarisT	far	Lissotriton
19341	montandoni_vulgarisT	far	Lissotriton
19347	montandoni_vulgarisT	far	Lissotriton
19348	montandoni_vulgarisT	far	Lissotriton
19349	montandoni_vulgarisT	far	Lissotriton
19350	montandoni_vulgarisT	far	Lissotriton
19351	montandoni_vulgarisT	far	Lissotriton
19352	montandoni_vulgarisT	far	Lissotriton
19353	montandoni_vulgarisT	far	Lissotriton
19354	montandoni_vulgarisT	far	Lissotriton
19355	montandoni_vulgarisT	far	Lissotriton
19356	montandoni_vulgarisT	far	Lissotriton
19357	montandoni_vulgarisT	far	Lissotriton
19358	montandoni_vulgarisT	far	Lissotriton
19359	montandoni_vulgarisT	far	Lissotriton
19360	montandoni_vulgarisT	far	Lissotriton
19361	montandoni_vulgarisT	far	Lissotriton
19362	montandoni_vulgarisT	far	Lissotriton
19363	montandoni_vulgarisT	far	Lissotriton
19364	montandoni_vulgarisT	far	Lissotriton
19365	montandoni_vulgarisT	far	Lissotriton
19366	montandoni_vulgarisT	far	Lissotriton
19367	montandoni_vulgarisT	far	Lissotriton
19368	montandoni_vulgarisT	far	Lissotriton
19369	montandoni_vulgarisT	far	Lissotriton
19370	montandoni_vulgarisT	far	Lissotriton
19371	montandoni_vulgarisT	far	Lissotriton
19372	montandoni_vulgarisT	far	Lissotriton
19373	montandoni_vulgarisT	far	Lissotriton
19374	montandoni_vulgarisT	far	Lissotriton
19375	montandoni_vulgarisT	far	Lissotriton
19376	montandoni_vulgarisT	far	Lissotriton
19377	montandoni_vulgarisT	far	Lissotriton
19378	montandoni_vulgarisT	far	Lissotriton
19379	montandoni_vulgarisT	far	Lissotriton
19380	montandoni_vulgarisT	far	Lissotriton
19381	montandoni_vulgarisT	far	Lissotriton
19382	montandoni_vulgarisT	far	Lissotriton
19383	montandoni_vulgarisT	far	Lissotriton
19384	montandoni_vulgarisT	far	Lissotriton
19385	montandoni_vulgarisT	far	Lissotriton
19386	montandoni_vulgarisT	far	Lissotriton
19387	montandoni_vulgarisT	far	Lissotriton
19388	montandoni_vulgarisT	far	Lissotriton
19389	montandoni_vulgarisT	far	Lissotriton
19390	montandoni_vulgarisT	far	Lissotriton
19391	montandoni_vulgarisT	far	Lissotriton
19392	montandoni_vulgarisT	far	Lissotriton
19393	montandoni_vulgarisT	far	Lissotriton
19394	montandoni_vulgarisT	far	Lissotriton
19395	montandoni_vulgarisT	far	Lissotriton
19396	montandoni_vulgarisT	far	Lissotriton
19397	montandoni_vulgarisT	far	Lissotriton
19422	montandoni_vulgarisT	far	Lissotriton
19423	montandoni_vulgarisT	far	Lissotriton
19424	montandoni_vulgarisT	far	Lissotriton
19425	montandoni_vulgarisT	far	Lissotriton
19426	montandoni_vulgarisT	far	Lissotriton
19427	montandoni_vulgarisT	far	Lissotriton
19428	montandoni_vulgarisT	far	Lissotriton
19429	montandoni_vulgarisT	far	Lissotriton
19430	montandoni_vulgarisT	far	Lissotriton
19431	montandoni_vulgarisT	far	Lissotriton
19432	montandoni_vulgarisT	far	Lissotriton
19433	montandoni_vulgarisT	far	Lissotriton
19434	montandoni_vulgarisT	far	Lissotriton
19435	montandoni_vulgarisT	far	Lissotriton
19436	montandoni_vulgarisT	far	Lissotriton
19437	montandoni_vulgarisT	far	Lissotriton
19438	montandoni_vulgarisT	far	Lissotriton
19439	montandoni_vulgarisT	far	Lissotriton
19469	montandoni_vulgarisT	far	Lissotriton
19470	montandoni_vulgarisT	far	Lissotriton
19471	montandoni_vulgarisT	far	Lissotriton
19472	montandoni_vulgarisT	far	Lissotriton
19473	montandoni_vulgarisT	far	Lissotriton
19474	montandoni_vulgarisT	far	Lissotriton
19475	montandoni_vulgarisT	far	Lissotriton
19476	montandoni_vulgarisT	far	Lissotriton
19477	montandoni_vulgarisT	far	Lissotriton
19478	montandoni_vulgarisT	far	Lissotriton
19479	montandoni_vulgarisT	far	Lissotriton
19480	montandoni_vulgarisT	far	Lissotriton
19481	montandoni_vulgarisT	far	Lissotriton
19482	montandoni_vulgarisT	far	Lissotriton
19483	montandoni_vulgarisT	far	Lissotriton
19484	montandoni_vulgarisT	far	Lissotriton
19485	montandoni_vulgarisT	far	Lissotriton
19486	montandoni_vulgarisT	far	Lissotriton
19487	montandoni_vulgarisT	far	Lissotriton
19488	montandoni_vulgarisT	far	Lissotriton
19489	montandoni_vulgarisT	far	Lissotriton
19490	montandoni_vulgarisT	far	Lissotriton
19491	montandoni_vulgarisT	far	Lissotriton
19627	montandoni_vulgarisT	far	Lissotriton
19628	montandoni_vulgarisT	far	Lissotriton
19629	montandoni_vulgarisT	far	Lissotriton
19630	montandoni_vulgarisT	far	Lissotriton
19631	montandoni_vulgarisT	far	Lissotriton
19632	montandoni_vulgarisT	far	Lissotriton
19633	montandoni_vulgarisT	far	Lissotriton
19634	montandoni_vulgarisT	far	Lissotriton
19635	montandoni_vulgarisT	far	Lissotriton
19636	montandoni_vulgarisT	far	Lissotriton
19637	montandoni_vulgarisT	far	Lissotriton
19638	montandoni_vulgarisT	far	Lissotriton
19639	montandoni_vulgarisT	far	Lissotriton
19640	montandoni_vulgarisT	far	Lissotriton
19641	montandoni_vulgarisT	far	Lissotriton
19642	montandoni_vulgarisT	far	Lissotriton
19643	montandoni_vulgarisT	far	Lissotriton
19644	montandoni_vulgarisT	far	Lissotriton
19645	montandoni_vulgarisT	far	Lissotriton
19646	montandoni_vulgarisT	far	Lissotriton
19647	montandoni_vulgarisT	far	Lissotriton
19648	montandoni_vulgarisT	far	Lissotriton
19649	montandoni_vulgarisT	far	Lissotriton
19650	montandoni_vulgarisT	far	Lissotriton
19651	montandoni_vulgarisT	far	Lissotriton
19652	montandoni_vulgarisT	far	Lissotriton
19653	montandoni_vulgarisT	far	Lissotriton
19654	montandoni_vulgarisT	far	Lissotriton
19655	montandoni_vulgarisT	far	Lissotriton
19656	montandoni_vulgarisT	far	Lissotriton
19657	montandoni_vulgarisT	far	Lissotriton
19658	montandoni_vulgarisT	far	Lissotriton
19659	montandoni_vulgarisT	far	Lissotriton
19660	montandoni_vulgarisT	far	Lissotriton
19661	montandoni_vulgarisT	far	Lissotriton
19662	montandoni_vulgarisT	far	Lissotriton
19663	montandoni_vulgarisT	far	Lissotriton
19664	montandoni_vulgarisT	far	Lissotriton
19665	montandoni_vulgarisT	far	Lissotriton
19666	montandoni_vulgarisT	far	Lissotriton
19667	montandoni_vulgarisT	far	Lissotriton
19668	montandoni_vulgarisT	far	Lissotriton
19669	montandoni_vulgarisT	far	Lissotriton
19670	montandoni_vulgarisT	far	Lissotriton
19671	montandoni_vulgarisT	far	Lissotriton
19672	montandoni_vulgarisT	far	Lissotriton
19673	montandoni_vulgarisT	far	Lissotriton
19674	montandoni_vulgarisT	far	Lissotriton
19675	montandoni_vulgarisT	far	Lissotriton
19676	montandoni_vulgarisT	far	Lissotriton
19677	montandoni_vulgarisT	far	Lissotriton
19678	montandoni_vulgarisT	far	Lissotriton
19679	montandoni_vulgarisT	far	Lissotriton
19680	montandoni_vulgarisT	far	Lissotriton
19681	montandoni_vulgarisT	far	Lissotriton
19682	montandoni_vulgarisT	far	Lissotriton
20780	montandoni_vulgarisT	far	Lissotriton
20781	montandoni_vulgarisT	far	Lissotriton
20782	montandoni_vulgarisT	far	Lissotriton
20783	montandoni_vulgarisT	far	Lissotriton
20784	montandoni_vulgarisT	far	Lissotriton
20785	montandoni_vulgarisT	far	Lissotriton
20786	montandoni_vulgarisT	far	Lissotriton
20787	montandoni_vulgarisT	far	Lissotriton
20788	montandoni_vulgarisT	far	Lissotriton
20789	montandoni_vulgarisT	far	Lissotriton
20790	montandoni_vulgarisT	far	Lissotriton
20791	montandoni_vulgarisT	far	Lissotriton
20792	montandoni_vulgarisT	far	Lissotriton
20793	montandoni_vulgarisT	far	Lissotriton
20794	montandoni_vulgarisT	far	Lissotriton
20795	montandoni_vulgarisT	far	Lissotriton
20796	montandoni_vulgarisT	far	Lissotriton
20797	montandoni_vulgarisT	far	Lissotriton
20798	montandoni_vulgarisT	far	Lissotriton
20799	montandoni_vulgarisT	far	Lissotriton
20800	montandoni_vulgarisT	far	Lissotriton
20801	montandoni_vulgarisT	far	Lissotriton
20802	montandoni_vulgarisT	far	Lissotriton
20803	montandoni_vulgarisT	far	Lissotriton
20804	montandoni_vulgarisT	far	Lissotriton
20805	montandoni_vulgarisT	far	Lissotriton
20806	montandoni_vulgarisT	far	Lissotriton
20807	montandoni_vulgarisT	far	Lissotriton
20808	montandoni_vulgarisT	far	Lissotriton
20809	montandoni_vulgarisT	far	Lissotriton
20810	montandoni_vulgarisT	far	Lissotriton
20811	montandoni_vulgarisT	far	Lissotriton
20812	montandoni_vulgarisT	far	Lissotriton
20831	montandoni_vulgarisT	far	Lissotriton
20832	montandoni_vulgarisT	far	Lissotriton
20833	montandoni_vulgarisT	far	Lissotriton
20834	montandoni_vulgarisT	far	Lissotriton
20835	montandoni_vulgarisT	far	Lissotriton
20836	montandoni_vulgarisT	far	Lissotriton
20837	montandoni_vulgarisT	far	Lissotriton
20838	montandoni_vulgarisT	far	Lissotriton
20839	montandoni_vulgarisT	far	Lissotriton
20840	montandoni_vulgarisT	far	Lissotriton
20841	montandoni_vulgarisT	far	Lissotriton
20842	montandoni_vulgarisT	far	Lissotriton
20843	montandoni_vulgarisT	far	Lissotriton
20844	montandoni_vulgarisT	far	Lissotriton
20845	montandoni_vulgarisT	far	Lissotriton
20846	montandoni_vulgarisT	far	Lissotriton
20847	montandoni_vulgarisT	far	Lissotriton
20848	montandoni_vulgarisT	far	Lissotriton
20849	montandoni_vulgarisT	far	Lissotriton
20850	montandoni_vulgarisT	far	Lissotriton
20851	montandoni_vulgarisT	far	Lissotriton
20852	montandoni_vulgarisT	far	Lissotriton
20853	montandoni_vulgarisT	far	Lissotriton
20854	montandoni_vulgarisT	far	Lissotriton
20855	montandoni_vulgarisT	far	Lissotriton
2163	montandoni_vulgarisT	far	Lissotriton
2164	montandoni_vulgarisT	far	Lissotriton
2165	montandoni_vulgarisT	far	Lissotriton
2166	montandoni_vulgarisT	far	Lissotriton
2168	montandoni_vulgarisT	far	Lissotriton
23035	montandoni_vulgarisT	far	Lissotriton
23036	montandoni_vulgarisT	far	Lissotriton
23037	montandoni_vulgarisT	far	Lissotriton
23038	montandoni_vulgarisT	far	Lissotriton
23039	montandoni_vulgarisT	far	Lissotriton
23040	montandoni_vulgarisT	far	Lissotriton
23041	montandoni_vulgarisT	far	Lissotriton
23042	montandoni_vulgarisT	far	Lissotriton
23043	montandoni_vulgarisT	far	Lissotriton
23044	montandoni_vulgarisT	far	Lissotriton
23045	montandoni_vulgarisT	far	Lissotriton
23046	montandoni_vulgarisT	far	Lissotriton
23047	montandoni_vulgarisT	far	Lissotriton
23048	montandoni_vulgarisT	far	Lissotriton
23049	montandoni_vulgarisT	far	Lissotriton
23050	montandoni_vulgarisT	far	Lissotriton
23051	montandoni_vulgarisT	far	Lissotriton
23052	montandoni_vulgarisT	far	Lissotriton
23053	montandoni_vulgarisT	far	Lissotriton
23054	montandoni_vulgarisT	far	Lissotriton
23055	montandoni_vulgarisT	far	Lissotriton
23056	montandoni_vulgarisT	far	Lissotriton
23057	montandoni_vulgarisT	far	Lissotriton
23058	montandoni_vulgarisT	far	Lissotriton
23059	montandoni_vulgarisT	far	Lissotriton
23060	montandoni_vulgarisT	far	Lissotriton
23061	montandoni_vulgarisT	far	Lissotriton
23062	montandoni_vulgarisT	far	Lissotriton
23063	montandoni_vulgarisT	far	Lissotriton
23064	montandoni_vulgarisT	far	Lissotriton
23065	montandoni_vulgarisT	far	Lissotriton
6246	montandoni_vulgarisT	far	Lissotriton
6247	montandoni_vulgarisT	far	Lissotriton
6248	montandoni_vulgarisT	far	Lissotriton
6249	montandoni_vulgarisT	far	Lissotriton
6272	montandoni_vulgarisT	far	Lissotriton
6273	montandoni_vulgarisT	far	Lissotriton
6274	montandoni_vulgarisT	far	Lissotriton
1857	montandoni_vulgarisS	far	Lissotriton
2272	montandoni_vulgarisS	far	Lissotriton
2517	montandoni_vulgarisS	far	Lissotriton
2518	montandoni_vulgarisS	far	Lissotriton
2529	montandoni_vulgarisS	far	Lissotriton
2530	montandoni_vulgarisS	far	Lissotriton
2531	montandoni_vulgarisS	far	Lissotriton
2532	montandoni_vulgarisS	far	Lissotriton
2533	montandoni_vulgarisS	far	Lissotriton
2534	montandoni_vulgarisS	far	Lissotriton
2961	montandoni_vulgarisS	far	Lissotriton
2962	montandoni_vulgarisS	far	Lissotriton
2963	montandoni_vulgarisS	far	Lissotriton
2964	montandoni_vulgarisS	far	Lissotriton
2965	montandoni_vulgarisS	far	Lissotriton
2966	montandoni_vulgarisS	far	Lissotriton
2973	montandoni_vulgarisS	far	Lissotriton
2974	montandoni_vulgarisS	far	Lissotriton
2983	montandoni_vulgarisS	far	Lissotriton
2984	montandoni_vulgarisS	far	Lissotriton
2985	montandoni_vulgarisS	far	Lissotriton
2986	montandoni_vulgarisS	far	Lissotriton
2987	montandoni_vulgarisS	far	Lissotriton
2988	montandoni_vulgarisS	far	Lissotriton
2989	montandoni_vulgarisS	far	Lissotriton
2990	montandoni_vulgarisS	far	Lissotriton
2991	montandoni_vulgarisS	far	Lissotriton
2992	montandoni_vulgarisS	far	Lissotriton
2993	montandoni_vulgarisS	far	Lissotriton
3765	montandoni_vulgarisS	far	Lissotriton
1527	montandoni_vulgarisS	far	Lissotriton
1528	montandoni_vulgarisS	far	Lissotriton
1529	montandoni_vulgarisS	far	Lissotriton
1530	montandoni_vulgarisS	far	Lissotriton
1531	montandoni_vulgarisS	far	Lissotriton
1533	montandoni_vulgarisS	far	Lissotriton
1534	montandoni_vulgarisS	far	Lissotriton
1535	montandoni_vulgarisS	far	Lissotriton
1536	montandoni_vulgarisS	far	Lissotriton
1537	montandoni_vulgarisS	far	Lissotriton
1545	montandoni_vulgarisS	far	Lissotriton
1546	montandoni_vulgarisS	far	Lissotriton
1547	montandoni_vulgarisS	far	Lissotriton
1548	montandoni_vulgarisS	far	Lissotriton
1552	montandoni_vulgarisS	far	Lissotriton
1553	montandoni_vulgarisS	far	Lissotriton
1559	montandoni_vulgarisS	far	Lissotriton
1560	montandoni_vulgarisS	far	Lissotriton
18413	montandoni_vulgarisS	far	Lissotriton
18449	montandoni_vulgarisS	far	Lissotriton
18450	montandoni_vulgarisS	far	Lissotriton
18451	montandoni_vulgarisS	far	Lissotriton
18452	montandoni_vulgarisS	far	Lissotriton
18453	montandoni_vulgarisS	far	Lissotriton
18454	montandoni_vulgarisS	far	Lissotriton
18455	montandoni_vulgarisS	far	Lissotriton
18456	montandoni_vulgarisS	far	Lissotriton
18457	montandoni_vulgarisS	far	Lissotriton
18458	montandoni_vulgarisS	far	Lissotriton
18459	montandoni_vulgarisS	far	Lissotriton
18460	montandoni_vulgarisS	far	Lissotriton
18461	montandoni_vulgarisS	far	Lissotriton
18462	montandoni_vulgarisS	far	Lissotriton
18464	montandoni_vulgarisS	far	Lissotriton
18503	montandoni_vulgarisS	far	Lissotriton
18504	montandoni_vulgarisS	far	Lissotriton
18505	montandoni_vulgarisS	far	Lissotriton
18506	montandoni_vulgarisS	far	Lissotriton
18507	montandoni_vulgarisS	far	Lissotriton
18508	montandoni_vulgarisS	far	Lissotriton
18509	montandoni_vulgarisS	far	Lissotriton
18510	montandoni_vulgarisS	far	Lissotriton
18511	montandoni_vulgarisS	far	Lissotriton
18512	montandoni_vulgarisS	far	Lissotriton
18513	montandoni_vulgarisS	far	Lissotriton
18514	montandoni_vulgarisS	far	Lissotriton
18515	montandoni_vulgarisS	far	Lissotriton
18516	montandoni_vulgarisS	far	Lissotriton
18517	montandoni_vulgarisS	far	Lissotriton
18518	montandoni_vulgarisS	far	Lissotriton
18519	montandoni_vulgarisS	far	Lissotriton
18520	montandoni_vulgarisS	far	Lissotriton
18521	montandoni_vulgarisS	far	Lissotriton
18522	montandoni_vulgarisS	far	Lissotriton
18583	montandoni_vulgarisS	far	Lissotriton
18584	montandoni_vulgarisS	far	Lissotriton
18585	montandoni_vulgarisS	far	Lissotriton
18586	montandoni_vulgarisS	far	Lissotriton
18587	montandoni_vulgarisS	far	Lissotriton
18588	montandoni_vulgarisS	far	Lissotriton
18589	montandoni_vulgarisS	far	Lissotriton
18590	montandoni_vulgarisS	far	Lissotriton
18591	montandoni_vulgarisS	far	Lissotriton
18592	montandoni_vulgarisS	far	Lissotriton
18593	montandoni_vulgarisS	far	Lissotriton
18594	montandoni_vulgarisS	far	Lissotriton
18655	montandoni_vulgarisS	far	Lissotriton
18656	montandoni_vulgarisS	far	Lissotriton
18657	montandoni_vulgarisS	far	Lissotriton
18658	montandoni_vulgarisS	far	Lissotriton
18659	montandoni_vulgarisS	far	Lissotriton
18660	montandoni_vulgarisS	far	Lissotriton
18661	montandoni_vulgarisS	far	Lissotriton
18662	montandoni_vulgarisS	far	Lissotriton
18663	montandoni_vulgarisS	far	Lissotriton
18664	montandoni_vulgarisS	far	Lissotriton
18665	montandoni_vulgarisS	far	Lissotriton
18666	montandoni_vulgarisS	far	Lissotriton
18667	montandoni_vulgarisS	far	Lissotriton
18668	montandoni_vulgarisS	far	Lissotriton
18669	montandoni_vulgarisS	far	Lissotriton
18670	montandoni_vulgarisS	far	Lissotriton
18671	montandoni_vulgarisS	far	Lissotriton
18672	montandoni_vulgarisS	far	Lissotriton
18673	montandoni_vulgarisS	far	Lissotriton
18674	montandoni_vulgarisS	far	Lissotriton
18927	montandoni_vulgarisS	far	Lissotriton
18928	montandoni_vulgarisS	far	Lissotriton
18929	montandoni_vulgarisS	far	Lissotriton
18951	montandoni_vulgarisS	far	Lissotriton
18952	montandoni_vulgarisS	far	Lissotriton
18953	montandoni_vulgarisS	far	Lissotriton
18954	montandoni_vulgarisS	far	Lissotriton
18955	montandoni_vulgarisS	far	Lissotriton
18956	montandoni_vulgarisS	far	Lissotriton
18957	montandoni_vulgarisS	far	Lissotriton
18958	montandoni_vulgarisS	far	Lissotriton
18959	montandoni_vulgarisS	far	Lissotriton
18960	montandoni_vulgarisS	far	Lissotriton
18961	montandoni_vulgarisS	far	Lissotriton
18962	montandoni_vulgarisS	far	Lissotriton
18963	montandoni_vulgarisS	far	Lissotriton
18964	montandoni_vulgarisS	far	Lissotriton
18965	montandoni_vulgarisS	far	Lissotriton
18966	montandoni_vulgarisS	far	Lissotriton
18967	montandoni_vulgarisS	far	Lissotriton
18968	montandoni_vulgarisS	far	Lissotriton
18969	montandoni_vulgarisS	far	Lissotriton
18970	montandoni_vulgarisS	far	Lissotriton
19032	montandoni_vulgarisS	far	Lissotriton
19033	montandoni_vulgarisS	far	Lissotriton
19034	montandoni_vulgarisS	far	Lissotriton
19035	montandoni_vulgarisS	far	Lissotriton
19036	montandoni_vulgarisS	far	Lissotriton
19037	montandoni_vulgarisS	far	Lissotriton
19038	montandoni_vulgarisS	far	Lissotriton
19039	montandoni_vulgarisS	far	Lissotriton
19040	montandoni_vulgarisS	far	Lissotriton
19041	montandoni_vulgarisS	far	Lissotriton
19042	montandoni_vulgarisS	far	Lissotriton
19046	montandoni_vulgarisS	far	Lissotriton
19047	montandoni_vulgarisS	far	Lissotriton
19048	montandoni_vulgarisS	far	Lissotriton
19049	montandoni_vulgarisS	far	Lissotriton
19050	montandoni_vulgarisS	far	Lissotriton
19322	montandoni_vulgarisS	far	Lissotriton
19323	montandoni_vulgarisS	far	Lissotriton
19324	montandoni_vulgarisS	far	Lissotriton
19325	montandoni_vulgarisS	far	Lissotriton
19326	montandoni_vulgarisS	far	Lissotriton
19327	montandoni_vulgarisS	far	Lissotriton
19328	montandoni_vulgarisS	far	Lissotriton
19329	montandoni_vulgarisS	far	Lissotriton
19330	montandoni_vulgarisS	far	Lissotriton
19331	montandoni_vulgarisS	far	Lissotriton
19332	montandoni_vulgarisS	far	Lissotriton
19333	montandoni_vulgarisS	far	Lissotriton
19334	montandoni_vulgarisS	far	Lissotriton
19335	montandoni_vulgarisS	far	Lissotriton
19336	montandoni_vulgarisS	far	Lissotriton
19337	montandoni_vulgarisS	far	Lissotriton
19338	montandoni_vulgarisS	far	Lissotriton
19339	montandoni_vulgarisS	far	Lissotriton
19340	montandoni_vulgarisS	far	Lissotriton
19341	montandoni_vulgarisS	far	Lissotriton
19347	montandoni_vulgarisS	far	Lissotriton
19348	montandoni_vulgarisS	far	Lissotriton
19349	montandoni_vulgarisS	far	Lissotriton
19350	montandoni_vulgarisS	far	Lissotriton
19351	montandoni_vulgarisS	far	Lissotriton
19352	montandoni_vulgarisS	far	Lissotriton
19353	montandoni_vulgarisS	far	Lissotriton
19354	montandoni_vulgarisS	far	Lissotriton
19355	montandoni_vulgarisS	far	Lissotriton
19356	montandoni_vulgarisS	far	Lissotriton
19357	montandoni_vulgarisS	far	Lissotriton
19358	montandoni_vulgarisS	far	Lissotriton
19359	montandoni_vulgarisS	far	Lissotriton
19360	montandoni_vulgarisS	far	Lissotriton
19361	montandoni_vulgarisS	far	Lissotriton
19362	montandoni_vulgarisS	far	Lissotriton
19363	montandoni_vulgarisS	far	Lissotriton
19364	montandoni_vulgarisS	far	Lissotriton
19365	montandoni_vulgarisS	far	Lissotriton
19366	montandoni_vulgarisS	far	Lissotriton
19367	montandoni_vulgarisS	far	Lissotriton
19368	montandoni_vulgarisS	far	Lissotriton
19369	montandoni_vulgarisS	far	Lissotriton
19370	montandoni_vulgarisS	far	Lissotriton
19371	montandoni_vulgarisS	far	Lissotriton
19372	montandoni_vulgarisS	far	Lissotriton
19373	montandoni_vulgarisS	far	Lissotriton
19374	montandoni_vulgarisS	far	Lissotriton
19375	montandoni_vulgarisS	far	Lissotriton
19376	montandoni_vulgarisS	far	Lissotriton
19377	montandoni_vulgarisS	far	Lissotriton
19378	montandoni_vulgarisS	far	Lissotriton
19379	montandoni_vulgarisS	far	Lissotriton
19380	montandoni_vulgarisS	far	Lissotriton
19381	montandoni_vulgarisS	far	Lissotriton
19382	montandoni_vulgarisS	far	Lissotriton
19383	montandoni_vulgarisS	far	Lissotriton
19384	montandoni_vulgarisS	far	Lissotriton
19385	montandoni_vulgarisS	far	Lissotriton
19386	montandoni_vulgarisS	far	Lissotriton
19387	montandoni_vulgarisS	far	Lissotriton
19388	montandoni_vulgarisS	far	Lissotriton
19389	montandoni_vulgarisS	far	Lissotriton
19390	montandoni_vulgarisS	far	Lissotriton
19391	montandoni_vulgarisS	far	Lissotriton
19392	montandoni_vulgarisS	far	Lissotriton
19393	montandoni_vulgarisS	far	Lissotriton
19394	montandoni_vulgarisS	far	Lissotriton
19395	montandoni_vulgarisS	far	Lissotriton
19396	montandoni_vulgarisS	far	Lissotriton
19397	montandoni_vulgarisS	far	Lissotriton
19422	montandoni_vulgarisS	far	Lissotriton
19423	montandoni_vulgarisS	far	Lissotriton
19424	montandoni_vulgarisS	far	Lissotriton
19425	montandoni_vulgarisS	far	Lissotriton
19426	montandoni_vulgarisS	far	Lissotriton
19427	montandoni_vulgarisS	far	Lissotriton
19428	montandoni_vulgarisS	far	Lissotriton
19429	montandoni_vulgarisS	far	Lissotriton
19430	montandoni_vulgarisS	far	Lissotriton
19431	montandoni_vulgarisS	far	Lissotriton
19432	montandoni_vulgarisS	far	Lissotriton
19433	montandoni_vulgarisS	far	Lissotriton
19434	montandoni_vulgarisS	far	Lissotriton
19435	montandoni_vulgarisS	far	Lissotriton
19436	montandoni_vulgarisS	far	Lissotriton
19437	montandoni_vulgarisS	far	Lissotriton
19438	montandoni_vulgarisS	far	Lissotriton
19439	montandoni_vulgarisS	far	Lissotriton
19469	montandoni_vulgarisS	far	Lissotriton
19470	montandoni_vulgarisS	far	Lissotriton
19471	montandoni_vulgarisS	far	Lissotriton
19472	montandoni_vulgarisS	far	Lissotriton
19473	montandoni_vulgarisS	far	Lissotriton
19474	montandoni_vulgarisS	far	Lissotriton
19475	montandoni_vulgarisS	far	Lissotriton
19476	montandoni_vulgarisS	far	Lissotriton
19477	montandoni_vulgarisS	far	Lissotriton
19478	montandoni_vulgarisS	far	Lissotriton
19479	montandoni_vulgarisS	far	Lissotriton
19480	montandoni_vulgarisS	far	Lissotriton
19481	montandoni_vulgarisS	far	Lissotriton
19482	montandoni_vulgarisS	far	Lissotriton
19483	montandoni_vulgarisS	far	Lissotriton
19484	montandoni_vulgarisS	far	Lissotriton
19485	montandoni_vulgarisS	far	Lissotriton
19486	montandoni_vulgarisS	far	Lissotriton
19487	montandoni_vulgarisS	far	Lissotriton
19488	montandoni_vulgarisS	far	Lissotriton
19489	montandoni_vulgarisS	far	Lissotriton
19490	montandoni_vulgarisS	far	Lissotriton
19491	montandoni_vulgarisS	far	Lissotriton
19627	montandoni_vulgarisS	far	Lissotriton
19628	montandoni_vulgarisS	far	Lissotriton
19629	montandoni_vulgarisS	far	Lissotriton
19630	montandoni_vulgarisS	far	Lissotriton
19631	montandoni_vulgarisS	far	Lissotriton
19632	montandoni_vulgarisS	far	Lissotriton
19633	montandoni_vulgarisS	far	Lissotriton
19634	montandoni_vulgarisS	far	Lissotriton
19635	montandoni_vulgarisS	far	Lissotriton
19636	montandoni_vulgarisS	far	Lissotriton
19637	montandoni_vulgarisS	far	Lissotriton
19638	montandoni_vulgarisS	far	Lissotriton
19639	montandoni_vulgarisS	far	Lissotriton
19640	montandoni_vulgarisS	far	Lissotriton
19641	montandoni_vulgarisS	far	Lissotriton
19642	montandoni_vulgarisS	far	Lissotriton
19643	montandoni_vulgarisS	far	Lissotriton
19644	montandoni_vulgarisS	far	Lissotriton
19645	montandoni_vulgarisS	far	Lissotriton
19646	montandoni_vulgarisS	far	Lissotriton
19647	montandoni_vulgarisS	far	Lissotriton
19648	montandoni_vulgarisS	far	Lissotriton
19649	montandoni_vulgarisS	far	Lissotriton
19650	montandoni_vulgarisS	far	Lissotriton
19651	montandoni_vulgarisS	far	Lissotriton
19652	montandoni_vulgarisS	far	Lissotriton
19653	montandoni_vulgarisS	far	Lissotriton
19654	montandoni_vulgarisS	far	Lissotriton
19655	montandoni_vulgarisS	far	Lissotriton
19656	montandoni_vulgarisS	far	Lissotriton
19657	montandoni_vulgarisS	far	Lissotriton
19658	montandoni_vulgarisS	far	Lissotriton
19659	montandoni_vulgarisS	far	Lissotriton
19660	montandoni_vulgarisS	far	Lissotriton
19661	montandoni_vulgarisS	far	Lissotriton
19662	montandoni_vulgarisS	far	Lissotriton
19663	montandoni_vulgarisS	far	Lissotriton
19664	montandoni_vulgarisS	far	Lissotriton
19665	montandoni_vulgarisS	far	Lissotriton
19666	montandoni_vulgarisS	far	Lissotriton
19667	montandoni_vulgarisS	far	Lissotriton
19668	montandoni_vulgarisS	far	Lissotriton
19669	montandoni_vulgarisS	far	Lissotriton
19670	montandoni_vulgarisS	far	Lissotriton
19671	montandoni_vulgarisS	far	Lissotriton
19672	montandoni_vulgarisS	far	Lissotriton
19673	montandoni_vulgarisS	far	Lissotriton
19674	montandoni_vulgarisS	far	Lissotriton
19675	montandoni_vulgarisS	far	Lissotriton
19676	montandoni_vulgarisS	far	Lissotriton
19677	montandoni_vulgarisS	far	Lissotriton
19678	montandoni_vulgarisS	far	Lissotriton
19679	montandoni_vulgarisS	far	Lissotriton
19680	montandoni_vulgarisS	far	Lissotriton
19681	montandoni_vulgarisS	far	Lissotriton
19682	montandoni_vulgarisS	far	Lissotriton
20780	montandoni_vulgarisS	far	Lissotriton
20781	montandoni_vulgarisS	far	Lissotriton
20782	montandoni_vulgarisS	far	Lissotriton
20783	montandoni_vulgarisS	far	Lissotriton
20784	montandoni_vulgarisS	far	Lissotriton
20785	montandoni_vulgarisS	far	Lissotriton
20786	montandoni_vulgarisS	far	Lissotriton
20787	montandoni_vulgarisS	far	Lissotriton
20788	montandoni_vulgarisS	far	Lissotriton
20789	montandoni_vulgarisS	far	Lissotriton
20790	montandoni_vulgarisS	far	Lissotriton
20791	montandoni_vulgarisS	far	Lissotriton
20792	montandoni_vulgarisS	far	Lissotriton
20793	montandoni_vulgarisS	far	Lissotriton
20794	montandoni_vulgarisS	far	Lissotriton
20795	montandoni_vulgarisS	far	Lissotriton
20796	montandoni_vulgarisS	far	Lissotriton
20797	montandoni_vulgarisS	far	Lissotriton
20798	montandoni_vulgarisS	far	Lissotriton
20799	montandoni_vulgarisS	far	Lissotriton
20800	montandoni_vulgarisS	far	Lissotriton
20801	montandoni_vulgarisS	far	Lissotriton
20802	montandoni_vulgarisS	far	Lissotriton
20803	montandoni_vulgarisS	far	Lissotriton
20804	montandoni_vulgarisS	far	Lissotriton
20805	montandoni_vulgarisS	far	Lissotriton
20806	montandoni_vulgarisS	far	Lissotriton
20807	montandoni_vulgarisS	far	Lissotriton
20808	montandoni_vulgarisS	far	Lissotriton
20809	montandoni_vulgarisS	far	Lissotriton
20810	montandoni_vulgarisS	far	Lissotriton
20811	montandoni_vulgarisS	far	Lissotriton
20812	montandoni_vulgarisS	far	Lissotriton
20831	montandoni_vulgarisS	far	Lissotriton
20832	montandoni_vulgarisS	far	Lissotriton
20833	montandoni_vulgarisS	far	Lissotriton
20834	montandoni_vulgarisS	far	Lissotriton
20835	montandoni_vulgarisS	far	Lissotriton
20836	montandoni_vulgarisS	far	Lissotriton
20837	montandoni_vulgarisS	far	Lissotriton
20838	montandoni_vulgarisS	far	Lissotriton
20839	montandoni_vulgarisS	far	Lissotriton
20840	montandoni_vulgarisS	far	Lissotriton
20841	montandoni_vulgarisS	far	Lissotriton
20842	montandoni_vulgarisS	far	Lissotriton
20843	montandoni_vulgarisS	far	Lissotriton
20844	montandoni_vulgarisS	far	Lissotriton
20845	montandoni_vulgarisS	far	Lissotriton
20846	montandoni_vulgarisS	far	Lissotriton
20847	montandoni_vulgarisS	far	Lissotriton
20848	montandoni_vulgarisS	far	Lissotriton
20849	montandoni_vulgarisS	far	Lissotriton
20850	montandoni_vulgarisS	far	Lissotriton
20851	montandoni_vulgarisS	far	Lissotriton
20852	montandoni_vulgarisS	far	Lissotriton
20853	montandoni_vulgarisS	far	Lissotriton
20854	montandoni_vulgarisS	far	Lissotriton
20855	montandoni_vulgarisS	far	Lissotriton
2163	montandoni_vulgarisS	far	Lissotriton
2164	montandoni_vulgarisS	far	Lissotriton
2165	montandoni_vulgarisS	far	Lissotriton
2166	montandoni_vulgarisS	far	Lissotriton
2168	montandoni_vulgarisS	far	Lissotriton
23035	montandoni_vulgarisS	far	Lissotriton
23036	montandoni_vulgarisS	far	Lissotriton
23037	montandoni_vulgarisS	far	Lissotriton
23038	montandoni_vulgarisS	far	Lissotriton
23039	montandoni_vulgarisS	far	Lissotriton
23040	montandoni_vulgarisS	far	Lissotriton
23041	montandoni_vulgarisS	far	Lissotriton
23042	montandoni_vulgarisS	far	Lissotriton
23043	montandoni_vulgarisS	far	Lissotriton
23044	montandoni_vulgarisS	far	Lissotriton
23045	montandoni_vulgarisS	far	Lissotriton
23046	montandoni_vulgarisS	far	Lissotriton
23047	montandoni_vulgarisS	far	Lissotriton
23048	montandoni_vulgarisS	far	Lissotriton
23049	montandoni_vulgarisS	far	Lissotriton
23050	montandoni_vulgarisS	far	Lissotriton
23051	montandoni_vulgarisS	far	Lissotriton
23052	montandoni_vulgarisS	far	Lissotriton
23053	montandoni_vulgarisS	far	Lissotriton
23054	montandoni_vulgarisS	far	Lissotriton
23055	montandoni_vulgarisS	far	Lissotriton
23056	montandoni_vulgarisS	far	Lissotriton
23057	montandoni_vulgarisS	far	Lissotriton
23058	montandoni_vulgarisS	far	Lissotriton
23059	montandoni_vulgarisS	far	Lissotriton
23060	montandoni_vulgarisS	far	Lissotriton
23061	montandoni_vulgarisS	far	Lissotriton
23062	montandoni_vulgarisS	far	Lissotriton
23063	montandoni_vulgarisS	far	Lissotriton
23064	montandoni_vulgarisS	far	Lissotriton
23065	montandoni_vulgarisS	far	Lissotriton
6246	montandoni_vulgarisS	far	Lissotriton
6247	montandoni_vulgarisS	far	Lissotriton
6248	montandoni_vulgarisS	far	Lissotriton
6249	montandoni_vulgarisS	far	Lissotriton
6272	montandoni_vulgarisS	far	Lissotriton
6273	montandoni_vulgarisS	far	Lissotriton
6274	montandoni_vulgarisS	far	Lissotriton
1857	montandoni_vulgarisR	far	Lissotriton
2272	montandoni_vulgarisR	far	Lissotriton
2517	montandoni_vulgarisR	far	Lissotriton
2518	montandoni_vulgarisR	far	Lissotriton
2529	montandoni_vulgarisR	far	Lissotriton
2530	montandoni_vulgarisR	far	Lissotriton
2531	montandoni_vulgarisR	far	Lissotriton
2532	montandoni_vulgarisR	far	Lissotriton
2533	montandoni_vulgarisR	far	Lissotriton
2534	montandoni_vulgarisR	far	Lissotriton
2961	montandoni_vulgarisR	far	Lissotriton
2962	montandoni_vulgarisR	far	Lissotriton
2963	montandoni_vulgarisR	far	Lissotriton
2964	montandoni_vulgarisR	far	Lissotriton
2965	montandoni_vulgarisR	far	Lissotriton
2966	montandoni_vulgarisR	far	Lissotriton
2973	montandoni_vulgarisR	far	Lissotriton
2974	montandoni_vulgarisR	far	Lissotriton
2983	montandoni_vulgarisR	far	Lissotriton
2984	montandoni_vulgarisR	far	Lissotriton
2985	montandoni_vulgarisR	far	Lissotriton
2986	montandoni_vulgarisR	far	Lissotriton
2987	montandoni_vulgarisR	far	Lissotriton
2988	montandoni_vulgarisR	far	Lissotriton
2989	montandoni_vulgarisR	far	Lissotriton
2990	montandoni_vulgarisR	far	Lissotriton
2991	montandoni_vulgarisR	far	Lissotriton
2992	montandoni_vulgarisR	far	Lissotriton
2993	montandoni_vulgarisR	far	Lissotriton
3765	montandoni_vulgarisR	far	Lissotriton
1458	montandoni_vulgarisR	far	Lissotriton
1459	montandoni_vulgarisR	far	Lissotriton
1460	montandoni_vulgarisR	far	Lissotriton
1468	montandoni_vulgarisR	far	Lissotriton
1469	montandoni_vulgarisR	far	Lissotriton
1470	montandoni_vulgarisR	far	Lissotriton
1471	montandoni_vulgarisR	far	Lissotriton
1473	montandoni_vulgarisR	far	Lissotriton
1474	montandoni_vulgarisR	far	Lissotriton
1482	montandoni_vulgarisR	far	Lissotriton
1890	montandoni_vulgarisR	far	Lissotriton
1893	montandoni_vulgarisR	far	Lissotriton
1894	montandoni_vulgarisR	far	Lissotriton
1897	montandoni_vulgarisR	far	Lissotriton
1898	montandoni_vulgarisR	far	Lissotriton
1899	montandoni_vulgarisR	far	Lissotriton
1900	montandoni_vulgarisR	far	Lissotriton
1901	montandoni_vulgarisR	far	Lissotriton
1902	montandoni_vulgarisR	far	Lissotriton
1903	montandoni_vulgarisR	far	Lissotriton
1904	montandoni_vulgarisR	far	Lissotriton
1905	montandoni_vulgarisR	far	Lissotriton
1906	montandoni_vulgarisR	far	Lissotriton
1907	montandoni_vulgarisR	far	Lissotriton
1908	montandoni_vulgarisR	far	Lissotriton
1910	montandoni_vulgarisR	far	Lissotriton
1911	montandoni_vulgarisR	far	Lissotriton
1912	montandoni_vulgarisR	far	Lissotriton
1913	montandoni_vulgarisR	far	Lissotriton
1914	montandoni_vulgarisR	far	Lissotriton
3012	montandoni_vulgarisR	far	Lissotriton
3013	montandoni_vulgarisR	far	Lissotriton
3014	montandoni_vulgarisR	far	Lissotriton
3015	montandoni_vulgarisR	far	Lissotriton
3016	montandoni_vulgarisR	far	Lissotriton
3030	montandoni_vulgarisR	far	Lissotriton
3031	montandoni_vulgarisR	far	Lissotriton
3032	montandoni_vulgarisR	far	Lissotriton
3033	montandoni_vulgarisR	far	Lissotriton
3034	montandoni_vulgarisR	far	Lissotriton
3052	montandoni_vulgarisR	far	Lissotriton
3053	montandoni_vulgarisR	far	Lissotriton
3054	montandoni_vulgarisR	far	Lissotriton
3055	montandoni_vulgarisR	far	Lissotriton
3056	montandoni_vulgarisR	far	Lissotriton
3057	montandoni_vulgarisR	far	Lissotriton
3058	montandoni_vulgarisR	far	Lissotriton
3059	montandoni_vulgarisR	far	Lissotriton
3060	montandoni_vulgarisR	far	Lissotriton
3061	montandoni_vulgarisR	far	Lissotriton
3062	montandoni_vulgarisR	far	Lissotriton
3063	montandoni_vulgarisR	far	Lissotriton
3064	montandoni_vulgarisR	far	Lissotriton
3065	montandoni_vulgarisR	far	Lissotriton
3066	montandoni_vulgarisR	far	Lissotriton
3067	montandoni_vulgarisR	far	Lissotriton
3068	montandoni_vulgarisR	far	Lissotriton
3069	montandoni_vulgarisR	far	Lissotriton
3070	montandoni_vulgarisR	far	Lissotriton
3071	montandoni_vulgarisR	far	Lissotriton
3073	montandoni_vulgarisR	far	Lissotriton
3074	montandoni_vulgarisR	far	Lissotriton
3075	montandoni_vulgarisR	far	Lissotriton
3076	montandoni_vulgarisR	far	Lissotriton
3077	montandoni_vulgarisR	far	Lissotriton
6000	montandoni_vulgarisR	far	Lissotriton
6003	montandoni_vulgarisR	far	Lissotriton
6007	montandoni_vulgarisR	far	Lissotriton
6010	montandoni_vulgarisR	far	Lissotriton
6011	montandoni_vulgarisR	far	Lissotriton
6018	montandoni_vulgarisR	far	Lissotriton
6019	montandoni_vulgarisR	far	Lissotriton
6020	montandoni_vulgarisR	far	Lissotriton
6021	montandoni_vulgarisR	far	Lissotriton
6022	montandoni_vulgarisR	far	Lissotriton
6023	montandoni_vulgarisR	far	Lissotriton
6024	montandoni_vulgarisR	far	Lissotriton
6025	montandoni_vulgarisR	far	Lissotriton
6026	montandoni_vulgarisR	far	Lissotriton
6027	montandoni_vulgarisR	far	Lissotriton
6028	montandoni_vulgarisR	far	Lissotriton
6029	montandoni_vulgarisR	far	Lissotriton
6030	montandoni_vulgarisR	far	Lissotriton
6031	montandoni_vulgarisR	far	Lissotriton
6032	montandoni_vulgarisR	far	Lissotriton
6033	montandoni_vulgarisR	far	Lissotriton
6034	montandoni_vulgarisR	far	Lissotriton
6035	montandoni_vulgarisR	far	Lissotriton
6036	montandoni_vulgarisR	far	Lissotriton
6037	montandoni_vulgarisR	far	Lissotriton
6039	montandoni_vulgarisR	far	Lissotriton
6040	montandoni_vulgarisR	far	Lissotriton
6041	montandoni_vulgarisR	far	Lissotriton
6042	montandoni_vulgarisR	far	Lissotriton
6043	montandoni_vulgarisR	far	Lissotriton
6045	montandoni_vulgarisR	far	Lissotriton
6046	montandoni_vulgarisR	far	Lissotriton
6047	montandoni_vulgarisR	far	Lissotriton
6048	montandoni_vulgarisR	far	Lissotriton
6049	montandoni_vulgarisR	far	Lissotriton
6050	montandoni_vulgarisR	far	Lissotriton
6051	montandoni_vulgarisR	far	Lissotriton
6052	montandoni_vulgarisR	far	Lissotriton
6070	montandoni_vulgarisR	far	Lissotriton
6071	montandoni_vulgarisR	far	Lissotriton
6072	montandoni_vulgarisR	far	Lissotriton
6073	montandoni_vulgarisR	far	Lissotriton
6074	montandoni_vulgarisR	far	Lissotriton
6075	montandoni_vulgarisR	far	Lissotriton
6076	montandoni_vulgarisR	far	Lissotriton
6077	montandoni_vulgarisR	far	Lissotriton
6078	montandoni_vulgarisR	far	Lissotriton
6079	montandoni_vulgarisR	far	Lissotriton
6080	montandoni_vulgarisR	far	Lissotriton
6081	montandoni_vulgarisR	far	Lissotriton
6082	montandoni_vulgarisR	far	Lissotriton
6083	montandoni_vulgarisR	far	Lissotriton
6084	montandoni_vulgarisR	far	Lissotriton
6085	montandoni_vulgarisR	far	Lissotriton
6086	montandoni_vulgarisR	far	Lissotriton
6087	montandoni_vulgarisR	far	Lissotriton
6088	montandoni_vulgarisR	far	Lissotriton
6089	montandoni_vulgarisR	far	Lissotriton
6227	montandoni_vulgarisR	far	Lissotriton
6282	montandoni_vulgarisR	far	Lissotriton
6283	montandoni_vulgarisR	far	Lissotriton
6284	montandoni_vulgarisR	far	Lissotriton
6285	montandoni_vulgarisR	far	Lissotriton
6286	montandoni_vulgarisR	far	Lissotriton
6287	montandoni_vulgarisR	far	Lissotriton
6288	montandoni_vulgarisR	far	Lissotriton
6289	montandoni_vulgarisR	far	Lissotriton
6290	montandoni_vulgarisR	far	Lissotriton
6291	montandoni_vulgarisR	far	Lissotriton
1889	montandoni_vulgarisR	far	Lissotriton
1891	montandoni_vulgarisR	far	Lissotriton
1892	montandoni_vulgarisR	far	Lissotriton
6281	montandoni_vulgarisR	far	Lissotriton
1857	montandoni_vulgarisL	far	Lissotriton
2272	montandoni_vulgarisL	far	Lissotriton
2517	montandoni_vulgarisL	far	Lissotriton
2518	montandoni_vulgarisL	far	Lissotriton
2529	montandoni_vulgarisL	far	Lissotriton
2530	montandoni_vulgarisL	far	Lissotriton
2531	montandoni_vulgarisL	far	Lissotriton
2532	montandoni_vulgarisL	far	Lissotriton
2533	montandoni_vulgarisL	far	Lissotriton
2534	montandoni_vulgarisL	far	Lissotriton
2961	montandoni_vulgarisL	far	Lissotriton
2962	montandoni_vulgarisL	far	Lissotriton
2963	montandoni_vulgarisL	far	Lissotriton
2964	montandoni_vulgarisL	far	Lissotriton
2965	montandoni_vulgarisL	far	Lissotriton
2966	montandoni_vulgarisL	far	Lissotriton
2973	montandoni_vulgarisL	far	Lissotriton
2974	montandoni_vulgarisL	far	Lissotriton
2983	montandoni_vulgarisL	far	Lissotriton
2984	montandoni_vulgarisL	far	Lissotriton
2985	montandoni_vulgarisL	far	Lissotriton
2986	montandoni_vulgarisL	far	Lissotriton
2987	montandoni_vulgarisL	far	Lissotriton
2988	montandoni_vulgarisL	far	Lissotriton
2989	montandoni_vulgarisL	far	Lissotriton
2990	montandoni_vulgarisL	far	Lissotriton
2991	montandoni_vulgarisL	far	Lissotriton
2992	montandoni_vulgarisL	far	Lissotriton
2993	montandoni_vulgarisL	far	Lissotriton
3765	montandoni_vulgarisL	far	Lissotriton
1458	montandoni_vulgarisL	far	Lissotriton
1459	montandoni_vulgarisL	far	Lissotriton
1460	montandoni_vulgarisL	far	Lissotriton
1468	montandoni_vulgarisL	far	Lissotriton
1469	montandoni_vulgarisL	far	Lissotriton
1470	montandoni_vulgarisL	far	Lissotriton
1471	montandoni_vulgarisL	far	Lissotriton
1473	montandoni_vulgarisL	far	Lissotriton
1474	montandoni_vulgarisL	far	Lissotriton
1482	montandoni_vulgarisL	far	Lissotriton
1890	montandoni_vulgarisL	far	Lissotriton
1893	montandoni_vulgarisL	far	Lissotriton
1894	montandoni_vulgarisL	far	Lissotriton
1897	montandoni_vulgarisL	far	Lissotriton
1898	montandoni_vulgarisL	far	Lissotriton
1899	montandoni_vulgarisL	far	Lissotriton
1900	montandoni_vulgarisL	far	Lissotriton
1901	montandoni_vulgarisL	far	Lissotriton
1902	montandoni_vulgarisL	far	Lissotriton
1903	montandoni_vulgarisL	far	Lissotriton
1904	montandoni_vulgarisL	far	Lissotriton
1905	montandoni_vulgarisL	far	Lissotriton
1906	montandoni_vulgarisL	far	Lissotriton
1907	montandoni_vulgarisL	far	Lissotriton
1908	montandoni_vulgarisL	far	Lissotriton
1910	montandoni_vulgarisL	far	Lissotriton
1911	montandoni_vulgarisL	far	Lissotriton
1912	montandoni_vulgarisL	far	Lissotriton
1913	montandoni_vulgarisL	far	Lissotriton
1914	montandoni_vulgarisL	far	Lissotriton
3012	montandoni_vulgarisL	far	Lissotriton
3013	montandoni_vulgarisL	far	Lissotriton
3014	montandoni_vulgarisL	far	Lissotriton
3015	montandoni_vulgarisL	far	Lissotriton
3016	montandoni_vulgarisL	far	Lissotriton
3030	montandoni_vulgarisL	far	Lissotriton
3031	montandoni_vulgarisL	far	Lissotriton
3032	montandoni_vulgarisL	far	Lissotriton
3033	montandoni_vulgarisL	far	Lissotriton
3034	montandoni_vulgarisL	far	Lissotriton
3052	montandoni_vulgarisL	far	Lissotriton
3053	montandoni_vulgarisL	far	Lissotriton
3054	montandoni_vulgarisL	far	Lissotriton
3055	montandoni_vulgarisL	far	Lissotriton
3056	montandoni_vulgarisL	far	Lissotriton
3057	montandoni_vulgarisL	far	Lissotriton
3058	montandoni_vulgarisL	far	Lissotriton
3059	montandoni_vulgarisL	far	Lissotriton
3060	montandoni_vulgarisL	far	Lissotriton
3061	montandoni_vulgarisL	far	Lissotriton
3062	montandoni_vulgarisL	far	Lissotriton
3063	montandoni_vulgarisL	far	Lissotriton
3064	montandoni_vulgarisL	far	Lissotriton
3065	montandoni_vulgarisL	far	Lissotriton
3066	montandoni_vulgarisL	far	Lissotriton
3067	montandoni_vulgarisL	far	Lissotriton
3068	montandoni_vulgarisL	far	Lissotriton
3069	montandoni_vulgarisL	far	Lissotriton
3070	montandoni_vulgarisL	far	Lissotriton
3071	montandoni_vulgarisL	far	Lissotriton
3073	montandoni_vulgarisL	far	Lissotriton
3074	montandoni_vulgarisL	far	Lissotriton
3075	montandoni_vulgarisL	far	Lissotriton
3076	montandoni_vulgarisL	far	Lissotriton
3077	montandoni_vulgarisL	far	Lissotriton
6000	montandoni_vulgarisL	far	Lissotriton
6003	montandoni_vulgarisL	far	Lissotriton
6007	montandoni_vulgarisL	far	Lissotriton
6010	montandoni_vulgarisL	far	Lissotriton
6011	montandoni_vulgarisL	far	Lissotriton
6018	montandoni_vulgarisL	far	Lissotriton
6019	montandoni_vulgarisL	far	Lissotriton
6020	montandoni_vulgarisL	far	Lissotriton
6021	montandoni_vulgarisL	far	Lissotriton
6022	montandoni_vulgarisL	far	Lissotriton
6023	montandoni_vulgarisL	far	Lissotriton
6024	montandoni_vulgarisL	far	Lissotriton
6025	montandoni_vulgarisL	far	Lissotriton
6026	montandoni_vulgarisL	far	Lissotriton
6027	montandoni_vulgarisL	far	Lissotriton
6028	montandoni_vulgarisL	far	Lissotriton
6029	montandoni_vulgarisL	far	Lissotriton
6030	montandoni_vulgarisL	far	Lissotriton
6031	montandoni_vulgarisL	far	Lissotriton
6032	montandoni_vulgarisL	far	Lissotriton
6033	montandoni_vulgarisL	far	Lissotriton
6034	montandoni_vulgarisL	far	Lissotriton
6035	montandoni_vulgarisL	far	Lissotriton
6036	montandoni_vulgarisL	far	Lissotriton
6037	montandoni_vulgarisL	far	Lissotriton
6039	montandoni_vulgarisL	far	Lissotriton
6040	montandoni_vulgarisL	far	Lissotriton
6041	montandoni_vulgarisL	far	Lissotriton
6042	montandoni_vulgarisL	far	Lissotriton
6043	montandoni_vulgarisL	far	Lissotriton
6045	montandoni_vulgarisL	far	Lissotriton
6046	montandoni_vulgarisL	far	Lissotriton
6047	montandoni_vulgarisL	far	Lissotriton
6048	montandoni_vulgarisL	far	Lissotriton
6049	montandoni_vulgarisL	far	Lissotriton
6050	montandoni_vulgarisL	far	Lissotriton
6051	montandoni_vulgarisL	far	Lissotriton
6052	montandoni_vulgarisL	far	Lissotriton
6070	montandoni_vulgarisL	far	Lissotriton
6071	montandoni_vulgarisL	far	Lissotriton
6072	montandoni_vulgarisL	far	Lissotriton
6073	montandoni_vulgarisL	far	Lissotriton
6074	montandoni_vulgarisL	far	Lissotriton
6075	montandoni_vulgarisL	far	Lissotriton
6076	montandoni_vulgarisL	far	Lissotriton
6077	montandoni_vulgarisL	far	Lissotriton
6078	montandoni_vulgarisL	far	Lissotriton
6079	montandoni_vulgarisL	far	Lissotriton
6080	montandoni_vulgarisL	far	Lissotriton
6081	montandoni_vulgarisL	far	Lissotriton
6082	montandoni_vulgarisL	far	Lissotriton
6083	montandoni_vulgarisL	far	Lissotriton
6084	montandoni_vulgarisL	far	Lissotriton
6085	montandoni_vulgarisL	far	Lissotriton
6086	montandoni_vulgarisL	far	Lissotriton
6087	montandoni_vulgarisL	far	Lissotriton
6088	montandoni_vulgarisL	far	Lissotriton
6089	montandoni_vulgarisL	far	Lissotriton
6227	montandoni_vulgarisL	far	Lissotriton
6282	montandoni_vulgarisL	far	Lissotriton
6283	montandoni_vulgarisL	far	Lissotriton
6284	montandoni_vulgarisL	far	Lissotriton
6285	montandoni_vulgarisL	far	Lissotriton
6286	montandoni_vulgarisL	far	Lissotriton
6287	montandoni_vulgarisL	far	Lissotriton
6288	montandoni_vulgarisL	far	Lissotriton
6289	montandoni_vulgarisL	far	Lissotriton
6290	montandoni_vulgarisL	far	Lissotriton
6291	montandoni_vulgarisL	far	Lissotriton
1889	montandoni_vulgarisL	far	Lissotriton
1891	montandoni_vulgarisL	far	Lissotriton
1892	montandoni_vulgarisL	far	Lissotriton
6281	montandoni_vulgarisL	far	Lissotriton
10000	montandoni_vulgarisT	near	Lissotriton
10001	montandoni_vulgarisT	near	Lissotriton
10002	montandoni_vulgarisT	near	Lissotriton
10003	montandoni_vulgarisT	near	Lissotriton
10004	montandoni_vulgarisT	near	Lissotriton
10005	montandoni_vulgarisS	near	Lissotriton
10006	montandoni_vulgarisS	near	Lissotriton
10007	montandoni_vulgarisS	near	Lissotriton
10008	montandoni_vulgarisS	near	Lissotriton
10009	montandoni_vulgarisS	near	Lissotriton
10011	montandoni_vulgarisS	near	Lissotriton
10012	montandoni_vulgarisS	near	Lissotriton
10013	montandoni_vulgarisS	near	Lissotriton
10014	montandoni_vulgarisS	near	Lissotriton
10015	montandoni_vulgarisS	near	Lissotriton
10016	montandoni_vulgarisS	near	Lissotriton
10017	montandoni_vulgarisS	near	Lissotriton
10018	montandoni_vulgarisS	near	Lissotriton
10019	montandoni_vulgarisS	near	Lissotriton
10020	montandoni_vulgarisS	near	Lissotriton
10021	montandoni_vulgarisS	near	Lissotriton
10022	montandoni_vulgarisS	near	Lissotriton
10023	montandoni_vulgarisS	near	Lissotriton
10024	montandoni_vulgarisS	near	Lissotriton
10025	montandoni_vulgarisS	near	Lissotriton
10026	montandoni_vulgarisS	near	Lissotriton
10027	montandoni_vulgarisS	near	Lissotriton
10028	montandoni_vulgarisS	near	Lissotriton
10029	montandoni_vulgarisS	near	Lissotriton
10030	montandoni_vulgarisS	near	Lissotriton
10031	montandoni_vulgarisS	near	Lissotriton
10032	montandoni_vulgarisS	near	Lissotriton
10033	montandoni_vulgarisS	near	Lissotriton
10034	montandoni_vulgarisS	near	Lissotriton
10035	montandoni_vulgarisS	near	Lissotriton
10036	montandoni_vulgarisS	near	Lissotriton
10038	montandoni_vulgarisS	near	Lissotriton
10040	montandoni_vulgarisS	near	Lissotriton
10041	montandoni_vulgarisS	near	Lissotriton
10064	montandoni_vulgarisS	near	Lissotriton
10065	montandoni_vulgarisS	near	Lissotriton
10066	montandoni_vulgarisS	near	Lissotriton
10067	montandoni_vulgarisS	near	Lissotriton
10068	montandoni_vulgarisS	near	Lissotriton
10070	montandoni_vulgarisS	near	Lissotriton
10071	montandoni_vulgarisS	near	Lissotriton
10073	montandoni_vulgarisS	near	Lissotriton
10075	montandoni_vulgarisS	near	Lissotriton
10076	montandoni_vulgarisS	near	Lissotriton
10077	montandoni_vulgarisS	near	Lissotriton
10078	montandoni_vulgarisS	near	Lissotriton
10079	montandoni_vulgarisS	near	Lissotriton
10080	montandoni_vulgarisS	near	Lissotriton
10081	montandoni_vulgarisS	near	Lissotriton
10082	montandoni_vulgarisS	near	Lissotriton
10083	montandoni_vulgarisS	near	Lissotriton
10084	montandoni_vulgarisS	near	Lissotriton
10085	montandoni_vulgarisS	near	Lissotriton
10086	montandoni_vulgarisS	near	Lissotriton
10087	montandoni_vulgarisS	near	Lissotriton
10088	montandoni_vulgarisS	near	Lissotriton
10089	montandoni_vulgarisS	near	Lissotriton
10090	montandoni_vulgarisS	near	Lissotriton
10091	montandoni_vulgarisS	near	Lissotriton
10093	montandoni_vulgarisS	near	Lissotriton
10095	montandoni_vulgarisS	near	Lissotriton
10096	montandoni_vulgarisS	near	Lissotriton
10099	montandoni_vulgarisS	near	Lissotriton
10100	montandoni_vulgarisS	near	Lissotriton
10101	montandoni_vulgarisS	near	Lissotriton
10103	montandoni_vulgarisS	near	Lissotriton
10106	montandoni_vulgarisS	near	Lissotriton
10107	montandoni_vulgarisS	near	Lissotriton
10109	montandoni_vulgarisS	near	Lissotriton
10110	montandoni_vulgarisS	near	Lissotriton
10111	montandoni_vulgarisS	near	Lissotriton
10112	montandoni_vulgarisS	near	Lissotriton
10114	montandoni_vulgarisS	near	Lissotriton
10116	montandoni_vulgarisS	near	Lissotriton
10118	montandoni_vulgarisS	near	Lissotriton
10119	montandoni_vulgarisS	near	Lissotriton
10121	montandoni_vulgarisS	near	Lissotriton
10122	montandoni_vulgarisS	near	Lissotriton
10124	montandoni_vulgarisS	near	Lissotriton
10125	montandoni_vulgarisS	near	Lissotriton
10126	montandoni_vulgarisS	near	Lissotriton
10127	montandoni_vulgarisS	near	Lissotriton
10128	montandoni_vulgarisS	near	Lissotriton
10129	montandoni_vulgarisS	near	Lissotriton
10130	montandoni_vulgarisS	near	Lissotriton
10139	montandoni_vulgarisS	near	Lissotriton
10140	montandoni_vulgarisS	near	Lissotriton
10141	montandoni_vulgarisS	near	Lissotriton
10142	montandoni_vulgarisS	near	Lissotriton
10143	montandoni_vulgarisS	near	Lissotriton
10144	montandoni_vulgarisS	near	Lissotriton
10145	montandoni_vulgarisS	near	Lissotriton
10146	montandoni_vulgarisS	near	Lissotriton
10147	montandoni_vulgarisS	near	Lissotriton
10148	montandoni_vulgarisS	near	Lissotriton
10149	montandoni_vulgarisS	near	Lissotriton
10150	montandoni_vulgarisS	near	Lissotriton
10151	montandoni_vulgarisS	near	Lissotriton
10152	montandoni_vulgarisS	near	Lissotriton
10153	montandoni_vulgarisS	near	Lissotriton
10155	montandoni_vulgarisS	near	Lissotriton
10159	montandoni_vulgarisS	near	Lissotriton
10160	montandoni_vulgarisS	near	Lissotriton
10161	montandoni_vulgarisS	near	Lissotriton
10164	montandoni_vulgarisS	near	Lissotriton
10165	montandoni_vulgarisS	near	Lissotriton
10166	montandoni_vulgarisS	near	Lissotriton
10167	montandoni_vulgarisS	near	Lissotriton
10168	montandoni_vulgarisS	near	Lissotriton
10169	montandoni_vulgarisS	near	Lissotriton
10170	montandoni_vulgarisS	near	Lissotriton
10171	montandoni_vulgarisS	near	Lissotriton
10172	montandoni_vulgarisS	near	Lissotriton
10173	montandoni_vulgarisS	near	Lissotriton
10174	montandoni_vulgarisS	near	Lissotriton
1609	montandoni_vulgarisT	near	Lissotriton
1610	montandoni_vulgarisT	near	Lissotriton
1611	montandoni_vulgarisT	near	Lissotriton
1612	montandoni_vulgarisT	near	Lissotriton
1613	montandoni_vulgarisT	near	Lissotriton
1614	montandoni_vulgarisT	near	Lissotriton
1615	montandoni_vulgarisT	near	Lissotriton
1616	montandoni_vulgarisT	near	Lissotriton
1617	montandoni_vulgarisT	near	Lissotriton
1618	montandoni_vulgarisT	near	Lissotriton
1619	montandoni_vulgarisT	near	Lissotriton
1620	montandoni_vulgarisT	near	Lissotriton
1621	montandoni_vulgarisT	near	Lissotriton
1624	montandoni_vulgarisR	near	Lissotriton
1626	montandoni_vulgarisR	near	Lissotriton
1630	montandoni_vulgarisR	near	Lissotriton
1636	montandoni_vulgarisR	near	Lissotriton
1642	montandoni_vulgarisR	near	Lissotriton
1648	montandoni_vulgarisR	near	Lissotriton
1652	montandoni_vulgarisR	near	Lissotriton
1653	montandoni_vulgarisR	near	Lissotriton
1657	montandoni_vulgarisR	near	Lissotriton
2297	montandoni_vulgarisS	near	Lissotriton
2298	montandoni_vulgarisS	near	Lissotriton
2299	montandoni_vulgarisS	near	Lissotriton
2300	montandoni_vulgarisS	near	Lissotriton
2302	montandoni_vulgarisS	near	Lissotriton
2304	montandoni_vulgarisS	near	Lissotriton
2306	montandoni_vulgarisS	near	Lissotriton
2307	montandoni_vulgarisS	near	Lissotriton
2312	montandoni_vulgarisS	near	Lissotriton
2315	montandoni_vulgarisS	near	Lissotriton
2316	montandoni_vulgarisS	near	Lissotriton
2318	montandoni_vulgarisS	near	Lissotriton
2320	montandoni_vulgarisS	near	Lissotriton
2321	montandoni_vulgarisS	near	Lissotriton
2322	montandoni_vulgarisS	near	Lissotriton
2492	montandoni_vulgarisT	near	Lissotriton
2493	montandoni_vulgarisT	near	Lissotriton
2494	montandoni_vulgarisT	near	Lissotriton
2496	montandoni_vulgarisT	near	Lissotriton
2498	montandoni_vulgarisT	near	Lissotriton
2501	montandoni_vulgarisT	near	Lissotriton
2502	montandoni_vulgarisT	near	Lissotriton
2503	montandoni_vulgarisT	near	Lissotriton
2507	montandoni_vulgarisT	near	Lissotriton
2509	montandoni_vulgarisT	near	Lissotriton
2510	montandoni_vulgarisT	near	Lissotriton
2512	montandoni_vulgarisT	near	Lissotriton
2514	montandoni_vulgarisT	near	Lissotriton
2516	montandoni_vulgarisT	near	Lissotriton
3039	montandoni_vulgarisR	near	Lissotriton
3040	montandoni_vulgarisR	near	Lissotriton
3041	montandoni_vulgarisR	near	Lissotriton
3042	montandoni_vulgarisR	near	Lissotriton
3043	montandoni_vulgarisR	near	Lissotriton
3044	montandoni_vulgarisR	near	Lissotriton
3045	montandoni_vulgarisR	near	Lissotriton
3046	montandoni_vulgarisR	near	Lissotriton
3047	montandoni_vulgarisR	near	Lissotriton
3048	montandoni_vulgarisR	near	Lissotriton
3049	montandoni_vulgarisR	near	Lissotriton
3050	montandoni_vulgarisR	near	Lissotriton
3051	montandoni_vulgarisR	near	Lissotriton
6633	montandoni_vulgarisS	near	Lissotriton
6634	montandoni_vulgarisS	near	Lissotriton
6787	montandoni_vulgarisS	near	Lissotriton
6788	montandoni_vulgarisS	near	Lissotriton
6789	montandoni_vulgarisS	near	Lissotriton
6791	montandoni_vulgarisS	near	Lissotriton
6792	montandoni_vulgarisS	near	Lissotriton
6794	montandoni_vulgarisS	near	Lissotriton
6796	montandoni_vulgarisS	near	Lissotriton
6797	montandoni_vulgarisS	near	Lissotriton
6798	montandoni_vulgarisS	near	Lissotriton
6800	montandoni_vulgarisS	near	Lissotriton
6801	montandoni_vulgarisS	near	Lissotriton
6803	montandoni_vulgarisS	near	Lissotriton
6804	montandoni_vulgarisS	near	Lissotriton
6805	montandoni_vulgarisS	near	Lissotriton
6806	montandoni_vulgarisS	near	Lissotriton
6830	montandoni_vulgarisS	near	Lissotriton
6843	montandoni_vulgarisS	near	Lissotriton
6844	montandoni_vulgarisS	near	Lissotriton
6845	montandoni_vulgarisS	near	Lissotriton
6847	montandoni_vulgarisS	near	Lissotriton
6849	montandoni_vulgarisS	near	Lissotriton
6853	montandoni_vulgarisS	near	Lissotriton
6854	montandoni_vulgarisS	near	Lissotriton
6855	montandoni_vulgarisS	near	Lissotriton
6856	montandoni_vulgarisS	near	Lissotriton
6858	montandoni_vulgarisS	near	Lissotriton
6859	montandoni_vulgarisS	near	Lissotriton
6860	montandoni_vulgarisS	near	Lissotriton
6861	montandoni_vulgarisS	near	Lissotriton
6863	montandoni_vulgarisS	near	Lissotriton
6884	montandoni_vulgarisS	near	Lissotriton
6885	montandoni_vulgarisS	near	Lissotriton
6886	montandoni_vulgarisS	near	Lissotriton
6887	montandoni_vulgarisS	near	Lissotriton
6888	montandoni_vulgarisS	near	Lissotriton
6889	montandoni_vulgarisS	near	Lissotriton
6890	montandoni_vulgarisS	near	Lissotriton
6891	montandoni_vulgarisS	near	Lissotriton
6892	montandoni_vulgarisS	near	Lissotriton
6893	montandoni_vulgarisS	near	Lissotriton
6895	montandoni_vulgarisS	near	Lissotriton
6896	montandoni_vulgarisS	near	Lissotriton
6897	montandoni_vulgarisS	near	Lissotriton
6900	montandoni_vulgarisS	near	Lissotriton
6901	montandoni_vulgarisS	near	Lissotriton
6902	montandoni_vulgarisS	near	Lissotriton
6903	montandoni_vulgarisS	near	Lissotriton
6904	montandoni_vulgarisS	near	Lissotriton
6905	montandoni_vulgarisS	near	Lissotriton
6906	montandoni_vulgarisS	near	Lissotriton
6907	montandoni_vulgarisS	near	Lissotriton
6908	montandoni_vulgarisS	near	Lissotriton
6909	montandoni_vulgarisS	near	Lissotriton
6910	montandoni_vulgarisS	near	Lissotriton
6911	montandoni_vulgarisS	near	Lissotriton
6912	montandoni_vulgarisS	near	Lissotriton
6913	montandoni_vulgarisS	near	Lissotriton
6914	montandoni_vulgarisS	near	Lissotriton
6926	montandoni_vulgarisS	near	Lissotriton
6927	montandoni_vulgarisS	near	Lissotriton
6928	montandoni_vulgarisS	near	Lissotriton
6929	montandoni_vulgarisS	near	Lissotriton
6930	montandoni_vulgarisS	near	Lissotriton
6931	montandoni_vulgarisS	near	Lissotriton
6933	montandoni_vulgarisS	near	Lissotriton
6934	montandoni_vulgarisS	near	Lissotriton
6935	montandoni_vulgarisS	near	Lissotriton
6936	montandoni_vulgarisS	near	Lissotriton
6937	montandoni_vulgarisS	near	Lissotriton
6938	montandoni_vulgarisS	near	Lissotriton
6939	montandoni_vulgarisS	near	Lissotriton
6940	montandoni_vulgarisS	near	Lissotriton
6941	montandoni_vulgarisS	near	Lissotriton
6942	montandoni_vulgarisS	near	Lissotriton
6943	montandoni_vulgarisS	near	Lissotriton
6944	montandoni_vulgarisS	near	Lissotriton
6951	montandoni_vulgarisS	near	Lissotriton
6952	montandoni_vulgarisS	near	Lissotriton
6953	montandoni_vulgarisS	near	Lissotriton
6954	montandoni_vulgarisS	near	Lissotriton
6965	montandoni_vulgarisS	near	Lissotriton
6966	montandoni_vulgarisS	near	Lissotriton
6967	montandoni_vulgarisS	near	Lissotriton
6968	montandoni_vulgarisS	near	Lissotriton
6969	montandoni_vulgarisS	near	Lissotriton
6970	montandoni_vulgarisS	near	Lissotriton
6971	montandoni_vulgarisS	near	Lissotriton
6978	montandoni_vulgarisT	near	Lissotriton
6981	montandoni_vulgarisT	near	Lissotriton
6986	montandoni_vulgarisT	near	Lissotriton
6987	montandoni_vulgarisT	near	Lissotriton
6988	montandoni_vulgarisT	near	Lissotriton
7009	montandoni_vulgarisT	near	Lissotriton
7011	montandoni_vulgarisT	near	Lissotriton
7012	montandoni_vulgarisT	near	Lissotriton
7013	montandoni_vulgarisT	near	Lissotriton
7014	montandoni_vulgarisT	near	Lissotriton
7015	montandoni_vulgarisT	near	Lissotriton
7016	montandoni_vulgarisT	near	Lissotriton
7019	montandoni_vulgarisT	near	Lissotriton
7020	montandoni_vulgarisT	near	Lissotriton
7022	montandoni_vulgarisT	near	Lissotriton
7023	montandoni_vulgarisT	near	Lissotriton
7024	montandoni_vulgarisT	near	Lissotriton
7026	montandoni_vulgarisT	near	Lissotriton
7027	montandoni_vulgarisT	near	Lissotriton
7028	montandoni_vulgarisT	near	Lissotriton
7030	montandoni_vulgarisT	near	Lissotriton
7031	montandoni_vulgarisT	near	Lissotriton
7032	montandoni_vulgarisT	near	Lissotriton
7034	montandoni_vulgarisT	near	Lissotriton
7036	montandoni_vulgarisT	near	Lissotriton
7037	montandoni_vulgarisT	near	Lissotriton
7040	montandoni_vulgarisT	near	Lissotriton
7041	montandoni_vulgarisT	near	Lissotriton
7042	montandoni_vulgarisT	near	Lissotriton
7044	montandoni_vulgarisT	near	Lissotriton
7045	montandoni_vulgarisT	near	Lissotriton
7046	montandoni_vulgarisT	near	Lissotriton
7047	montandoni_vulgarisT	near	Lissotriton
7048	montandoni_vulgarisT	near	Lissotriton
7049	montandoni_vulgarisT	near	Lissotriton
7050	montandoni_vulgarisT	near	Lissotriton
7051	montandoni_vulgarisT	near	Lissotriton
7238	montandoni_vulgarisR	near	Lissotriton
7239	montandoni_vulgarisR	near	Lissotriton
7240	montandoni_vulgarisR	near	Lissotriton
7241	montandoni_vulgarisR	near	Lissotriton
7242	montandoni_vulgarisR	near	Lissotriton
7243	montandoni_vulgarisR	near	Lissotriton
7319	montandoni_vulgarisR	near	Lissotriton
7320	montandoni_vulgarisR	near	Lissotriton
7321	montandoni_vulgarisR	near	Lissotriton
7322	montandoni_vulgarisR	near	Lissotriton
7323	montandoni_vulgarisR	near	Lissotriton
7327	montandoni_vulgarisR	near	Lissotriton
7328	montandoni_vulgarisR	near	Lissotriton
7329	montandoni_vulgarisR	near	Lissotriton
7331	montandoni_vulgarisR	near	Lissotriton
7334	montandoni_vulgarisR	near	Lissotriton
7430	montandoni_vulgarisR	near	Lissotriton
7431	montandoni_vulgarisR	near	Lissotriton
7432	montandoni_vulgarisR	near	Lissotriton
7433	montandoni_vulgarisR	near	Lissotriton
7434	montandoni_vulgarisR	near	Lissotriton
7435	montandoni_vulgarisR	near	Lissotriton
7437	montandoni_vulgarisR	near	Lissotriton
7438	montandoni_vulgarisR	near	Lissotriton
7439	montandoni_vulgarisR	near	Lissotriton
7440	montandoni_vulgarisR	near	Lissotriton
7441	montandoni_vulgarisR	near	Lissotriton
7442	montandoni_vulgarisR	near	Lissotriton
7443	montandoni_vulgarisR	near	Lissotriton
7445	montandoni_vulgarisR	near	Lissotriton
7446	montandoni_vulgarisR	near	Lissotriton
7447	montandoni_vulgarisR	near	Lissotriton
7448	montandoni_vulgarisR	near	Lissotriton
7449	montandoni_vulgarisR	near	Lissotriton
7480	montandoni_vulgarisR	near	Lissotriton
7482	montandoni_vulgarisR	near	Lissotriton
7489	montandoni_vulgarisR	near	Lissotriton
7494	montandoni_vulgarisR	near	Lissotriton
7495	montandoni_vulgarisR	near	Lissotriton
7496	montandoni_vulgarisR	near	Lissotriton
7497	montandoni_vulgarisR	near	Lissotriton
7506	montandoni_vulgarisR	near	Lissotriton
7580	montandoni_vulgarisR	near	Lissotriton
7589	montandoni_vulgarisR	near	Lissotriton
7595	montandoni_vulgarisR	near	Lissotriton
7598	montandoni_vulgarisR	near	Lissotriton
7602	montandoni_vulgarisR	near	Lissotriton
7603	montandoni_vulgarisR	near	Lissotriton
7614	montandoni_vulgarisR	near	Lissotriton
7616	montandoni_vulgarisR	near	Lissotriton
7617	montandoni_vulgarisR	near	Lissotriton
7618	montandoni_vulgarisR	near	Lissotriton
7619	montandoni_vulgarisR	near	Lissotriton
7626	montandoni_vulgarisR	near	Lissotriton
7629	montandoni_vulgarisR	near	Lissotriton
7631	montandoni_vulgarisR	near	Lissotriton
7633	montandoni_vulgarisR	near	Lissotriton
7642	montandoni_vulgarisR	near	Lissotriton
7643	montandoni_vulgarisR	near	Lissotriton
7649	montandoni_vulgarisR	near	Lissotriton
7652	montandoni_vulgarisR	near	Lissotriton
7661	montandoni_vulgarisR	near	Lissotriton
7688	montandoni_vulgarisR	near	Lissotriton
7689	montandoni_vulgarisR	near	Lissotriton
7690	montandoni_vulgarisR	near	Lissotriton
7694	montandoni_vulgarisR	near	Lissotriton
7695	montandoni_vulgarisR	near	Lissotriton
7697	montandoni_vulgarisR	near	Lissotriton
7698	montandoni_vulgarisR	near	Lissotriton
7702	montandoni_vulgarisT	near	Lissotriton
7714	montandoni_vulgarisT	near	Lissotriton
7715	montandoni_vulgarisT	near	Lissotriton
7716	montandoni_vulgarisT	near	Lissotriton
7720	montandoni_vulgarisT	near	Lissotriton
7722	montandoni_vulgarisT	near	Lissotriton
7723	montandoni_vulgarisT	near	Lissotriton
7724	montandoni_vulgarisT	near	Lissotriton
7725	montandoni_vulgarisT	near	Lissotriton
7727	montandoni_vulgarisT	near	Lissotriton
7728	montandoni_vulgarisT	near	Lissotriton
7729	montandoni_vulgarisT	near	Lissotriton
7731	montandoni_vulgarisT	near	Lissotriton
7762	montandoni_vulgarisT	near	Lissotriton
7763	montandoni_vulgarisT	near	Lissotriton
7765	montandoni_vulgarisT	near	Lissotriton
7766	montandoni_vulgarisT	near	Lissotriton
7767	montandoni_vulgarisT	near	Lissotriton
7768	montandoni_vulgarisT	near	Lissotriton
7769	montandoni_vulgarisT	near	Lissotriton
7771	montandoni_vulgarisT	near	Lissotriton
7772	montandoni_vulgarisT	near	Lissotriton
7773	montandoni_vulgarisT	near	Lissotriton
7775	montandoni_vulgarisT	near	Lissotriton
7777	montandoni_vulgarisT	near	Lissotriton
7778	montandoni_vulgarisT	near	Lissotriton
7781	montandoni_vulgarisT	near	Lissotriton
7782	montandoni_vulgarisT	near	Lissotriton
7783	montandoni_vulgarisT	near	Lissotriton
7785	montandoni_vulgarisT	near	Lissotriton
7786	montandoni_vulgarisT	near	Lissotriton
7787	montandoni_vulgarisT	near	Lissotriton
7788	montandoni_vulgarisT	near	Lissotriton
7789	montandoni_vulgarisT	near	Lissotriton
7790	montandoni_vulgarisT	near	Lissotriton
7792	montandoni_vulgarisT	near	Lissotriton
7793	montandoni_vulgarisT	near	Lissotriton
7794	montandoni_vulgarisT	near	Lissotriton
7795	montandoni_vulgarisT	near	Lissotriton
7797	montandoni_vulgarisT	near	Lissotriton
7798	montandoni_vulgarisT	near	Lissotriton
7800	montandoni_vulgarisT	near	Lissotriton
7801	montandoni_vulgarisT	near	Lissotriton
7802	montandoni_vulgarisT	near	Lissotriton
7803	montandoni_vulgarisT	near	Lissotriton
7804	montandoni_vulgarisT	near	Lissotriton
7805	montandoni_vulgarisT	near	Lissotriton
7806	montandoni_vulgarisT	near	Lissotriton
7807	montandoni_vulgarisT	near	Lissotriton
7808	montandoni_vulgarisT	near	Lissotriton
7809	montandoni_vulgarisT	near	Lissotriton
7810	montandoni_vulgarisT	near	Lissotriton
7811	montandoni_vulgarisT	near	Lissotriton
7812	montandoni_vulgarisT	near	Lissotriton
7813	montandoni_vulgarisT	near	Lissotriton
7814	montandoni_vulgarisT	near	Lissotriton
7815	montandoni_vulgarisT	near	Lissotriton
7816	montandoni_vulgarisT	near	Lissotriton
7817	montandoni_vulgarisT	near	Lissotriton
7818	montandoni_vulgarisT	near	Lissotriton
7819	montandoni_vulgarisT	near	Lissotriton
7820	montandoni_vulgarisT	near	Lissotriton
8560	montandoni_vulgarisL	near	Lissotriton
8563	montandoni_vulgarisL	near	Lissotriton
8564	montandoni_vulgarisL	near	Lissotriton
8566	montandoni_vulgarisL	near	Lissotriton
8567	montandoni_vulgarisL	near	Lissotriton
8568	montandoni_vulgarisL	near	Lissotriton
8570	montandoni_vulgarisL	near	Lissotriton
8571	montandoni_vulgarisL	near	Lissotriton
8572	montandoni_vulgarisL	near	Lissotriton
8573	montandoni_vulgarisL	near	Lissotriton
8574	montandoni_vulgarisL	near	Lissotriton
8575	montandoni_vulgarisL	near	Lissotriton
8576	montandoni_vulgarisL	near	Lissotriton
8577	montandoni_vulgarisL	near	Lissotriton
8578	montandoni_vulgarisL	near	Lissotriton
8579	montandoni_vulgarisL	near	Lissotriton
8580	montandoni_vulgarisL	near	Lissotriton
8581	montandoni_vulgarisL	near	Lissotriton
8582	montandoni_vulgarisL	near	Lissotriton
8583	montandoni_vulgarisL	near	Lissotriton
8584	montandoni_vulgarisL	near	Lissotriton
8585	montandoni_vulgarisL	near	Lissotriton
8586	montandoni_vulgarisL	near	Lissotriton
8587	montandoni_vulgarisL	near	Lissotriton
8610	montandoni_vulgarisL	near	Lissotriton
8611	montandoni_vulgarisL	near	Lissotriton
8612	montandoni_vulgarisL	near	Lissotriton
8613	montandoni_vulgarisL	near	Lissotriton
8614	montandoni_vulgarisL	near	Lissotriton
8615	montandoni_vulgarisL	near	Lissotriton
8616	montandoni_vulgarisL	near	Lissotriton
8617	montandoni_vulgarisL	near	Lissotriton
8618	montandoni_vulgarisL	near	Lissotriton
8619	montandoni_vulgarisL	near	Lissotriton
8620	montandoni_vulgarisL	near	Lissotriton
8621	montandoni_vulgarisL	near	Lissotriton
8622	montandoni_vulgarisL	near	Lissotriton
8623	montandoni_vulgarisL	near	Lissotriton
8624	montandoni_vulgarisL	near	Lissotriton
8625	montandoni_vulgarisL	near	Lissotriton
8626	montandoni_vulgarisL	near	Lissotriton
8628	montandoni_vulgarisL	near	Lissotriton
8631	montandoni_vulgarisL	near	Lissotriton
8633	montandoni_vulgarisL	near	Lissotriton
8634	montandoni_vulgarisL	near	Lissotriton
8635	montandoni_vulgarisL	near	Lissotriton
8637	montandoni_vulgarisL	near	Lissotriton
8639	montandoni_vulgarisL	near	Lissotriton
8640	montandoni_vulgarisL	near	Lissotriton
8641	montandoni_vulgarisL	near	Lissotriton
8642	montandoni_vulgarisL	near	Lissotriton
8643	montandoni_vulgarisL	near	Lissotriton
8644	montandoni_vulgarisL	near	Lissotriton
8645	montandoni_vulgarisL	near	Lissotriton
8646	montandoni_vulgarisL	near	Lissotriton
8647	montandoni_vulgarisL	near	Lissotriton
8648	montandoni_vulgarisL	near	Lissotriton
8649	montandoni_vulgarisL	near	Lissotriton
8650	montandoni_vulgarisL	near	Lissotriton
8651	montandoni_vulgarisL	near	Lissotriton
8652	montandoni_vulgarisL	near	Lissotriton
8653	montandoni_vulgarisL	near	Lissotriton
8654	montandoni_vulgarisL	near	Lissotriton
8655	montandoni_vulgarisL	near	Lissotriton
8684	montandoni_vulgarisL	near	Lissotriton
8685	montandoni_vulgarisL	near	Lissotriton
8687	montandoni_vulgarisL	near	Lissotriton
8714	montandoni_vulgarisL	near	Lissotriton
8716	montandoni_vulgarisL	near	Lissotriton
8717	montandoni_vulgarisL	near	Lissotriton
8718	montandoni_vulgarisL	near	Lissotriton
8720	montandoni_vulgarisL	near	Lissotriton
8721	montandoni_vulgarisL	near	Lissotriton
8722	montandoni_vulgarisL	near	Lissotriton
8723	montandoni_vulgarisL	near	Lissotriton
8724	montandoni_vulgarisL	near	Lissotriton
8725	montandoni_vulgarisL	near	Lissotriton
8727	montandoni_vulgarisL	near	Lissotriton
8728	montandoni_vulgarisL	near	Lissotriton
8729	montandoni_vulgarisL	near	Lissotriton
8730	montandoni_vulgarisL	near	Lissotriton
8733	montandoni_vulgarisL	near	Lissotriton
8735	montandoni_vulgarisL	near	Lissotriton
8736	montandoni_vulgarisL	near	Lissotriton
8737	montandoni_vulgarisL	near	Lissotriton
8738	montandoni_vulgarisL	near	Lissotriton
8739	montandoni_vulgarisL	near	Lissotriton
8740	montandoni_vulgarisL	near	Lissotriton
8741	montandoni_vulgarisL	near	Lissotriton
8743	montandoni_vulgarisL	near	Lissotriton
8744	montandoni_vulgarisL	near	Lissotriton
8745	montandoni_vulgarisL	near	Lissotriton
[truncated: 3,035 more rows]

## Sheet: MHC_genotypes
MHC genotypes of all individuals. Each allele detected in an individual is given in a separate row.
INDIVIDUAL_ID	CLASS	ALLELE	GENOTYPE	TAXON
16915	I	Sal_MHCIex2_003	1	Salmo
16915	I	Sal_MHCIex2_006	1	Salmo
16915	I	Sal_MHCIex2_029	1	Salmo
16916	I	Sal_MHCIex2_003	1	Salmo
16916	I	Sal_MHCIex2_007	1	Salmo
16916	I	Sal_MHCIex2_025	1	Salmo
16917	I	Sal_MHCIex2_003	1	Salmo
16917	I	Sal_MHCIex2_006	1	Salmo
16918	I	Sal_MHCIex2_003	1	Salmo
16918	I	Sal_MHCIex2_010	1	Salmo
16918	I	Sal_MHCIex2_012	1	Salmo
16918	I	Sal_MHCIex2_019	1	Salmo
16919	I	Sal_MHCIex2_001	1	Salmo
16919	I	Sal_MHCIex2_005	1	Salmo
16920	I	Sal_MHCIex2_001	1	Salmo
16920	I	Sal_MHCIex2_003	1	Salmo
16920	I	Sal_MHCIex2_007	1	Salmo
16920	I	Sal_MHCIex2_021	1	Salmo
16921	I	Sal_MHCIex2_004	1	Salmo
16921	I	Sal_MHCIex2_005	1	Salmo
16921	I	Sal_MHCIex2_010	1	Salmo
16921	I	Sal_MHCIex2_012	1	Salmo
16922	I	Sal_MHCIex2_006	1	Salmo
16922	I	Sal_MHCIex2_005	1	Salmo
16922	I	Sal_MHCIex2_021	1	Salmo
16923	I	Sal_MHCIex2_003	1	Salmo
16923	I	Sal_MHCIex2_006	1	Salmo
16923	I	Sal_MHCIex2_017	1	Salmo
16924	I	Sal_MHCIex2_001	1	Salmo
16924	I	Sal_MHCIex2_020	1	Salmo
16924	I	Sal_MHCIex2_039	1	Salmo
16925	I	Sal_MHCIex2_003	1	Salmo
16925	I	Sal_MHCIex2_010	1	Salmo
16925	I	Sal_MHCIex2_036	1	Salmo
16925	I	Sal_MHCIex2_024	1	Salmo
16925	I	Sal_MHCIex2_051	1	Salmo
16926	I	Sal_MHCIex2_008	1	Salmo
16926	I	Sal_MHCIex2_012	1	Salmo
16926	I	Sal_MHCIex2_045	1	Salmo
16926	I	Sal_MHCIex2_044	1	Salmo
16926	I	Sal_MHCIex2_048	1	Salmo
16927	I	Sal_MHCIex2_004	1	Salmo
16927	I	Sal_MHCIex2_006	1	Salmo
16927	I	Sal_MHCIex2_009	1	Salmo
16927	I	Sal_MHCIex2_017	1	Salmo
16927	I	Sal_MHCIex2_018	1	Salmo
16927	I	Sal_MHCIex2_026	1	Salmo
16928	I	Sal_MHCIex2_004	1	Salmo
16928	I	Sal_MHCIex2_006	1	Salmo
16928	I	Sal_MHCIex2_009	1	Salmo
16928	I	Sal_MHCIex2_018	1	Salmo
16928	I	Sal_MHCIex2_036	1	Salmo
16929	I	Sal_MHCIex2_004	1	Salmo
16929	I	Sal_MHCIex2_009	1	Salmo
16929	I	Sal_MHCIex2_010	1	Salmo
16929	I	Sal_MHCIex2_018	1	Salmo
16929	I	Sal_MHCIex2_019	1	Salmo
16929	I	Sal_MHCIex2_022	1	Salmo
16929	I	Sal_MHCIex2_040	1	Salmo
16930	I	Sal_MHCIex2_001	1	Salmo
16930	I	Sal_MHCIex2_004	1	Salmo
16930	I	Sal_MHCIex2_009	1	Salmo
16930	I	Sal_MHCIex2_010	1	Salmo
16930	I	Sal_MHCIex2_018	1	Salmo
16930	I	Sal_MHCIex2_019	1	Salmo
16930	I	Sal_MHCIex2_022	1	Salmo
16931	I	Sal_MHCIex2_001	1	Salmo
16931	I	Sal_MHCIex2_004	1	Salmo
16931	I	Sal_MHCIex2_009	1	Salmo
16931	I	Sal_MHCIex2_010	1	Salmo
16931	I	Sal_MHCIex2_018	1	Salmo
16931	I	Sal_MHCIex2_019	1	Salmo
16931	I	Sal_MHCIex2_022	1	Salmo
16932	I	Sal_MHCIex2_001	1	Salmo
16932	I	Sal_MHCIex2_003	1	Salmo
16932	I	Sal_MHCIex2_004	1	Salmo
16932	I	Sal_MHCIex2_009	1	Salmo
16932	I	Sal_MHCIex2_018	1	Salmo
16933	I	Sal_MHCIex2_004	1	Salmo
16933	I	Sal_MHCIex2_009	1	Salmo
16933	I	Sal_MHCIex2_018	1	Salmo
16933	I	Sal_MHCIex2_016	1	Salmo
16933	I	Sal_MHCIex2_040	1	Salmo
16934	I	Sal_MHCIex2_003	1	Salmo
16934	I	Sal_MHCIex2_004	1	Salmo
16934	I	Sal_MHCIex2_009	1	Salmo
16934	I	Sal_MHCIex2_010	1	Salmo
16934	I	Sal_MHCIex2_022	1	Salmo
16935	I	Sal_MHCIex2_004	1	Salmo
16935	I	Sal_MHCIex2_009	1	Salmo
16935	I	Sal_MHCIex2_010	1	Salmo
16935	I	Sal_MHCIex2_018	1	Salmo
16935	I	Sal_MHCIex2_019	1	Salmo
16935	I	Sal_MHCIex2_022	1	Salmo
16936	I	Sal_MHCIex2_003	1	Salmo
16936	I	Sal_MHCIex2_004	1	Salmo
16936	I	Sal_MHCIex2_009	1	Salmo
16936	I	Sal_MHCIex2_021	1	Salmo
16936	I	Sal_MHCIex2_019	1	Salmo
16936	I	Sal_MHCIex2_022	1	Salmo
16938	I	Sal_MHCIex2_003	1	Salmo
16938	I	Sal_MHCIex2_004	1	Salmo
16938	I	Sal_MHCIex2_009	1	Salmo
16939	I	Sal_MHCIex2_023	1	Salmo
16939	I	Sal_MHCIex2_013	1	Salmo
16940	I	Sal_MHCIex2_006	1	Salmo
16940	I	Sal_MHCIex2_012	1	Salmo
16940	I	Sal_MHCIex2_027	1	Salmo
16941	I	Sal_MHCIex2_003	1	Salmo
16941	I	Sal_MHCIex2_006	1	Salmo
16941	I	Sal_MHCIex2_017	1	Salmo
16941	I	Sal_MHCIex2_035	1	Salmo
16942	I	Sal_MHCIex2_008	1	Salmo
16942	I	Sal_MHCIex2_023	1	Salmo
16942	I	Sal_MHCIex2_027	1	Salmo
16942	I	Sal_MHCIex2_025	1	Salmo
16943	I	Sal_MHCIex2_004	1	Salmo
16943	I	Sal_MHCIex2_010	1	Salmo
16943	I	Sal_MHCIex2_020	1	Salmo
16943	I	Sal_MHCIex2_029	1	Salmo
16943	I	Sal_MHCIex2_013	1	Salmo
16944	I	Sal_MHCIex2_008	1	Salmo
16944	I	Sal_MHCIex2_029	1	Salmo
16944	I	Sal_MHCIex2_035	1	Salmo
16945	I	Sal_MHCIex2_006	1	Salmo
16945	I	Sal_MHCIex2_008	1	Salmo
16945	I	Sal_MHCIex2_012	1	Salmo
16945	I	Sal_MHCIex2_027	1	Salmo
16946	I	Sal_MHCIex2_033	1	Salmo
16946	I	Sal_MHCIex2_013	1	Salmo
16947	I	Sal_MHCIex2_012	1	Salmo
16947	I	Sal_MHCIex2_027	1	Salmo
16948	I	Sal_MHCIex2_008	1	Salmo
16948	I	Sal_MHCIex2_012	1	Salmo
16948	I	Sal_MHCIex2_033	1	Salmo
16948	I	Sal_MHCIex2_046	1	Salmo
16949	I	Sal_MHCIex2_008	1	Salmo
16949	I	Sal_MHCIex2_033	1	Salmo
16949	I	Sal_MHCIex2_013	1	Salmo
16949	I	Sal_MHCIex2_047	1	Salmo
16950	I	Sal_MHCIex2_023	1	Salmo
16950	I	Sal_MHCIex2_033	1	Salmo
16951	I	Sal_MHCIex2_003	1	Salmo
16951	I	Sal_MHCIex2_012	1	Salmo
16952	I	Sal_MHCIex2_003	1	Salmo
16952	I	Sal_MHCIex2_008	1	Salmo
16953	I	Sal_MHCIex2_003	1	Salmo
16953	I	Sal_MHCIex2_008	1	Salmo
16954	I	Sal_MHCIex2_003	1	Salmo
16954	I	Sal_MHCIex2_004	1	Salmo
16954	I	Sal_MHCIex2_009	1	Salmo
16954	I	Sal_MHCIex2_008	1	Salmo
16954	I	Sal_MHCIex2_012	1	Salmo
16955	I	Sal_MHCIex2_003	1	Salmo
16955	I	Sal_MHCIex2_004	1	Salmo
16955	I	Sal_MHCIex2_009	1	Salmo
16955	I	Sal_MHCIex2_008	1	Salmo
16955	I	Sal_MHCIex2_012	1	Salmo
16956	I	Sal_MHCIex2_003	1	Salmo
16957	I	Sal_MHCIex2_003	1	Salmo
16957	I	Sal_MHCIex2_004	1	Salmo
16957	I	Sal_MHCIex2_009	1	Salmo
16957	I	Sal_MHCIex2_008	1	Salmo
16958	I	Sal_MHCIex2_003	1	Salmo
16958	I	Sal_MHCIex2_004	1	Salmo
16958	I	Sal_MHCIex2_009	1	Salmo
16958	I	Sal_MHCIex2_008	1	Salmo
16959	I	Sal_MHCIex2_003	1	Salmo
16959	I	Sal_MHCIex2_012	1	Salmo
16960	I	Sal_MHCIex2_003	1	Salmo
16960	I	Sal_MHCIex2_004	1	Salmo
16960	I	Sal_MHCIex2_009	1	Salmo
16960	I	Sal_MHCIex2_008	1	Salmo
16961	I	Sal_MHCIex2_003	1	Salmo
16961	I	Sal_MHCIex2_023	1	Salmo
16962	I	Sal_MHCIex2_001	1	Salmo
16962	I	Sal_MHCIex2_003	1	Salmo
16962	I	Sal_MHCIex2_012	1	Salmo
16963	I	Sal_MHCIex2_006	1	Salmo
16963	I	Sal_MHCIex2_017	1	Salmo
16963	I	Sal_MHCIex2_023	1	Salmo
16964	I	Sal_MHCIex2_006	1	Salmo
16964	I	Sal_MHCIex2_005	1	Salmo
16964	I	Sal_MHCIex2_015	1	Salmo
16964	I	Sal_MHCIex2_036	1	Salmo
16965	I	Sal_MHCIex2_003	1	Salmo
16965	I	Sal_MHCIex2_016	1	Salmo
16966	I	Sal_MHCIex2_010	1	Salmo
16966	I	Sal_MHCIex2_023	1	Salmo
16966	I	Sal_MHCIex2_026	1	Salmo
16966	I	Sal_MHCIex2_024	1	Salmo
16967	I	Sal_MHCIex2_006	1	Salmo
16967	I	Sal_MHCIex2_005	1	Salmo
16968	I	Sal_MHCIex2_003	1	Salmo
16968	I	Sal_MHCIex2_006	1	Salmo
16968	I	Sal_MHCIex2_008	1	Salmo
16968	I	Sal_MHCIex2_045	1	Salmo
16969	I	Sal_MHCIex2_006	1	Salmo
16969	I	Sal_MHCIex2_005	1	Salmo
16969	I	Sal_MHCIex2_032	1	Salmo
16970	I	Sal_MHCIex2_004	1	Salmo
16970	I	Sal_MHCIex2_032	1	Salmo
16971	I	Sal_MHCIex2_003	1	Salmo
16971	I	Sal_MHCIex2_006	1	Salmo
16972	I	Sal_MHCIex2_005	1	Salmo
16972	I	Sal_MHCIex2_020	1	Salmo
16972	I	Sal_MHCIex2_044	1	Salmo
16973	I	Sal_MHCIex2_017	1	Salmo
16973	I	Sal_MHCIex2_029	1	Salmo
16974	I	Sal_MHCIex2_006	1	Salmo
16974	I	Sal_MHCIex2_005	1	Salmo
16974	I	Sal_MHCIex2_008	1	Salmo
16974	I	Sal_MHCIex2_050	1	Salmo
16975	I	Sal_MHCIex2_017	1	Salmo
16975	I	Sal_MHCIex2_011	1	Salmo
16976	I	Sal_MHCIex2_006	1	Salmo
16976	I	Sal_MHCIex2_015	1	Salmo
16977	I	Sal_MHCIex2_017	1	Salmo
16977	I	Sal_MHCIex2_034	1	Salmo
16978	I	Sal_MHCIex2_005	1	Salmo
16978	I	Sal_MHCIex2_010	1	Salmo
16978	I	Sal_MHCIex2_020	1	Salmo
16978	I	Sal_MHCIex2_024	1	Salmo
16979	I	Sal_MHCIex2_005	1	Salmo
16979	I	Sal_MHCIex2_017	1	Salmo
16979	I	Sal_MHCIex2_038	1	Salmo
16979	I	Sal_MHCIex2_016	1	Salmo
16980	I	Sal_MHCIex2_017	1	Salmo
16980	I	Sal_MHCIex2_021	1	Salmo
16981	I	Sal_MHCIex2_021	1	Salmo
16981	I	Sal_MHCIex2_047	1	Salmo
16982	I	Sal_MHCIex2_006	1	Salmo
16982	I	Sal_MHCIex2_017	1	Salmo
16983	I	Sal_MHCIex2_006	1	Salmo
16983	I	Sal_MHCIex2_017	1	Salmo
16983	I	Sal_MHCIex2_020	1	Salmo
16984	I	Sal_MHCIex2_005	1	Salmo
16984	I	Sal_MHCIex2_008	1	Salmo
16984	I	Sal_MHCIex2_029	1	Salmo
16985	I	Sal_MHCIex2_005	1	Salmo
16985	I	Sal_MHCIex2_038	1	Salmo
16986	I	Sal_MHCIex2_005	1	Salmo
16987	I	Sal_MHCIex2_010	1	Salmo
16987	I	Sal_MHCIex2_011	1	Salmo
16987	I	Sal_MHCIex2_016	1	Salmo
16987	I	Sal_MHCIex2_026	1	Salmo
16987	I	Sal_MHCIex2_036	1	Salmo
16987	I	Sal_MHCIex2_024	1	Salmo
16988	I	Sal_MHCIex2_006	1	Salmo
16988	I	Sal_MHCIex2_015	1	Salmo
16988	I	Sal_MHCIex2_037	1	Salmo
16989	I	Sal_MHCIex2_004	1	Salmo
16989	I	Sal_MHCIex2_009	1	Salmo
16989	I	Sal_MHCIex2_027	1	Salmo
16990	I	Sal_MHCIex2_020	1	Salmo
16990	I	Sal_MHCIex2_013	1	Salmo
16990	I	Sal_MHCIex2_031	1	Salmo
16990	I	Sal_MHCIex2_037	1	Salmo
16991	I	Sal_MHCIex2_008	1	Salmo
16991	I	Sal_MHCIex2_017	1	Salmo
16991	I	Sal_MHCIex2_032	1	Salmo
16992	I	Sal_MHCIex2_020	1	Salmo
16992	I	Sal_MHCIex2_021	1	Salmo
16992	I	Sal_MHCIex2_026	1	Salmo
16993	I	Sal_MHCIex2_020	1	Salmo
16993	I	Sal_MHCIex2_032	1	Salmo
16993	I	Sal_MHCIex2_031	1	Salmo
16994	I	Sal_MHCIex2_006	1	Salmo
16994	I	Sal_MHCIex2_005	1	Salmo
16995	I	Sal_MHCIex2_004	1	Salmo
16995	I	Sal_MHCIex2_027	1	Salmo
16996	I	Sal_MHCIex2_005	1	Salmo
16996	I	Sal_MHCIex2_013	1	Salmo
16996	I	Sal_MHCIex2_025	1	Salmo
16997	I	Sal_MHCIex2_001	1	Salmo
16997	I	Sal_MHCIex2_031	1	Salmo
16998	I	Sal_MHCIex2_004	1	Salmo
16998	I	Sal_MHCIex2_020	1	Salmo
16998	I	Sal_MHCIex2_032	1	Salmo
16999	I	Sal_MHCIex2_005	1	Salmo
16999	I	Sal_MHCIex2_011	1	Salmo
16999	I	Sal_MHCIex2_020	1	Salmo
17000	I	Sal_MHCIex2_005	1	Salmo
17000	I	Sal_MHCIex2_016	1	Salmo
17000	I	Sal_MHCIex2_043	1	Salmo
17000	I	Sal_MHCIex2_042	1	Salmo
17001	I	Sal_MHCIex2_011	1	Salmo
17001	I	Sal_MHCIex2_020	1	Salmo
17002	I	Sal_MHCIex2_005	1	Salmo
17002	I	Sal_MHCIex2_011	1	Salmo
17003	I	Sal_MHCIex2_001	1	Salmo
17003	I	Sal_MHCIex2_011	1	Salmo
17003	I	Sal_MHCIex2_015	1	Salmo
17003	I	Sal_MHCIex2_016	1	Salmo
17004	I	Sal_MHCIex2_011	1	Salmo
17004	I	Sal_MHCIex2_021	1	Salmo
17004	I	Sal_MHCIex2_015	1	Salmo
17005	I	Sal_MHCIex2_007	1	Salmo
17005	I	Sal_MHCIex2_005	1	Salmo
17005	I	Sal_MHCIex2_011	1	Salmo
17005	I	Sal_MHCIex2_040	1	Salmo
17006	I	Sal_MHCIex2_003	1	Salmo
17006	I	Sal_MHCIex2_011	1	Salmo
17006	I	Sal_MHCIex2_015	1	Salmo
17007	I	Sal_MHCIex2_011	1	Salmo
17007	I	Sal_MHCIex2_015	1	Salmo
17008	I	Sal_MHCIex2_005	1	Salmo
17008	I	Sal_MHCIex2_011	1	Salmo
17008	I	Sal_MHCIex2_043	1	Salmo
17008	I	Sal_MHCIex2_042	1	Salmo
17009	I	Sal_MHCIex2_001	1	Salmo
17009	I	Sal_MHCIex2_011	1	Salmo
17009	I	Sal_MHCIex2_015	1	Salmo
17009	I	Sal_MHCIex2_040	1	Salmo
17010	I	Sal_MHCIex2_003	1	Salmo
17010	I	Sal_MHCIex2_006	1	Salmo
17010	I	Sal_MHCIex2_011	1	Salmo
20960	I	Sal_MHCIex2_062	1	Salmo
20960	I	Sal_MHCIex2_063	1	Salmo
20960	I	Sal_MHCIex2_066	1	Salmo
20960	I	Sal_MHCIex2_065	1	Salmo
20960	I	Sal_MHCIex2_071	1	Salmo
20960	I	Sal_MHCIex2_075	1	Salmo
20961	I	Sal_MHCIex2_062	1	Salmo
20961	I	Sal_MHCIex2_063	1	Salmo
20961	I	Sal_MHCIex2_065	1	Salmo
20961	I	Sal_MHCIex2_073	1	Salmo
20961	I	Sal_MHCIex2_067	1	Salmo
20961	I	Sal_MHCIex2_085	1	Salmo
20962	I	Sal_MHCIex2_062	1	Salmo
20962	I	Sal_MHCIex2_063	1	Salmo
20962	I	Sal_MHCIex2_065	1	Salmo
20962	I	Sal_MHCIex2_073	1	Salmo
20962	I	Sal_MHCIex2_067	1	Salmo
20962	I	Sal_MHCIex2_087	1	Salmo
20963	I	Sal_MHCIex2_062	1	Salmo
20963	I	Sal_MHCIex2_064	1	Salmo
20963	I	Sal_MHCIex2_066	1	Salmo
20963	I	Sal_MHCIex2_073	1	Salmo
20963	I	Sal_MHCIex2_085	1	Salmo
20963	I	Sal_MHCIex2_084	1	Salmo
20964	I	Sal_MHCIex2_062	1	Salmo
20964	I	Sal_MHCIex2_064	1	Salmo
20964	I	Sal_MHCIex2_063	1	Salmo
20964	I	Sal_MHCIex2_065	1	Salmo
20964	I	Sal_MHCIex2_079	1	Salmo
20965	I	Sal_MHCIex2_062	1	Salmo
20965	I	Sal_MHCIex2_064	1	Salmo
20965	I	Sal_MHCIex2_063	1	Salmo
20965	I	Sal_MHCIex2_065	1	Salmo
20965	I	Sal_MHCIex2_068	1	Salmo
20966	I	Sal_MHCIex2_062	1	Salmo
20966	I	Sal_MHCIex2_063	1	Salmo
20966	I	Sal_MHCIex2_065	1	Salmo
20966	I	Sal_MHCIex2_068	1	Salmo
20967	I	Sal_MHCIex2_062	1	Salmo
20967	I	Sal_MHCIex2_063	1	Salmo
20967	I	Sal_MHCIex2_065	1	Salmo
20967	I	Sal_MHCIex2_067	1	Salmo
20968	I	Sal_MHCIex2_001	1	Salmo
20968	I	Sal_MHCIex2_018	1	Salmo
20968	I	Sal_MHCIex2_044	1	Salmo
20968	I	Sal_MHCIex2_012	1	Salmo
20968	I	Sal_MHCIex2_006	1	Salmo
20969	I	Sal_MHCIex2_062	1	Salmo
20969	I	Sal_MHCIex2_063	1	Salmo
20969	I	Sal_MHCIex2_066	1	Salmo
20969	I	Sal_MHCIex2_065	1	Salmo
20969	I	Sal_MHCIex2_068	1	Salmo
20969	I	Sal_MHCIex2_084	1	Salmo
20970	I	Sal_MHCIex2_062	1	Salmo
20970	I	Sal_MHCIex2_063	1	Salmo
20970	I	Sal_MHCIex2_065	1	Salmo
20970	I	Sal_MHCIex2_068	1	Salmo
20970	I	Sal_MHCIex2_077	1	Salmo
20971	I	Sal_MHCIex2_062	1	Salmo
20971	I	Sal_MHCIex2_066	1	Salmo
20971	I	Sal_MHCIex2_065	1	Salmo
20971	I	Sal_MHCIex2_072	1	Salmo
20971	I	Sal_MHCIex2_076	1	Salmo
20972	I	Sal_MHCIex2_062	1	Salmo
20972	I	Sal_MHCIex2_063	1	Salmo
20972	I	Sal_MHCIex2_066	1	Salmo
20972	I	Sal_MHCIex2_073	1	Salmo
20972	I	Sal_MHCIex2_068	1	Salmo
20972	I	Sal_MHCIex2_085	1	Salmo
20972	I	Sal_MHCIex2_077	1	Salmo
20972	I	Sal_MHCIex2_095	1	Salmo
20973	I	Sal_MHCIex2_062	1	Salmo
20973	I	Sal_MHCIex2_064	1	Salmo
20973	I	Sal_MHCIex2_063	1	Salmo
20973	I	Sal_MHCIex2_066	1	Salmo
20973	I	Sal_MHCIex2_071	1	Salmo
20973	I	Sal_MHCIex2_070	1	Salmo
20973	I	Sal_MHCIex2_084	1	Salmo
20974	I	Sal_MHCIex2_062	1	Salmo
20974	I	Sal_MHCIex2_063	1	Salmo
20974	I	Sal_MHCIex2_065	1	Salmo
20974	I	Sal_MHCIex2_073	1	Salmo
20974	I	Sal_MHCIex2_068	1	Salmo
20974	I	Sal_MHCIex2_085	1	Salmo
20974	I	Sal_MHCIex2_077	1	Salmo
20975	I	Sal_MHCIex2_062	1	Salmo
20975	I	Sal_MHCIex2_063	1	Salmo
20975	I	Sal_MHCIex2_066	1	Salmo
20975	I	Sal_MHCIex2_065	1	Salmo
20975	I	Sal_MHCIex2_071	1	Salmo
20976	I	Sal_MHCIex2_062	1	Salmo
20976	I	Sal_MHCIex2_063	1	Salmo
20976	I	Sal_MHCIex2_066	1	Salmo
20976	I	Sal_MHCIex2_070	1	Salmo
20976	I	Sal_MHCIex2_077	1	Salmo
20977	I	Sal_MHCIex2_062	1	Salmo
20977	I	Sal_MHCIex2_063	1	Salmo
20977	I	Sal_MHCIex2_065	1	Salmo
20977	I	Sal_MHCIex2_068	1	Salmo
20977	I	Sal_MHCIex2_074	1	Salmo
20978	I	Sal_MHCIex2_062	1	Salmo
20978	I	Sal_MHCIex2_066	1	Salmo
20978	I	Sal_MHCIex2_065	1	Salmo
20978	I	Sal_MHCIex2_072	1	Salmo
20978	I	Sal_MHCIex2_084	1	Salmo
20979	I	Sal_MHCIex2_062	1	Salmo
20979	I	Sal_MHCIex2_063	1	Salmo
20979	I	Sal_MHCIex2_071	1	Salmo
20979	I	Sal_MHCIex2_087	1	Salmo
20980	I	Sal_MHCIex2_062	1	Salmo
20980	I	Sal_MHCIex2_063	1	Salmo
20980	I	Sal_MHCIex2_066	1	Salmo
20980	I	Sal_MHCIex2_065	1	Salmo
20980	I	Sal_MHCIex2_068	1	Salmo
20981	I	Sal_MHCIex2_062	1	Salmo
20981	I	Sal_MHCIex2_063	1	Salmo
20981	I	Sal_MHCIex2_073	1	Salmo
20981	I	Sal_MHCIex2_068	1	Salmo
20981	I	Sal_MHCIex2_071	1	Salmo
20981	I	Sal_MHCIex2_089	1	Salmo
20982	I	Sal_MHCIex2_062	1	Salmo
20982	I	Sal_MHCIex2_063	1	Salmo
20982	I	Sal_MHCIex2_066	1	Salmo
20982	I	Sal_MHCIex2_065	1	Salmo
20982	I	Sal_MHCIex2_071	1	Salmo
20982	I	Sal_MHCIex2_075	1	Salmo
20983	I	Sal_MHCIex2_063	1	Salmo
20983	I	Sal_MHCIex2_066	1	Salmo
20983	I	Sal_MHCIex2_065	1	Salmo
20983	I	Sal_MHCIex2_087	1	Salmo
20983	I	Sal_MHCIex2_077	1	Salmo
20984	I	Sal_MHCIex2_062	1	Salmo
20984	I	Sal_MHCIex2_063	1	Salmo
20984	I	Sal_MHCIex2_071	1	Salmo
20984	I	Sal_MHCIex2_087	1	Salmo
20985	I	Sal_MHCIex2_062	1	Salmo
20985	I	Sal_MHCIex2_063	1	Salmo
20985	I	Sal_MHCIex2_065	1	Salmo
20985	I	Sal_MHCIex2_068	1	Salmo
20985	I	Sal_MHCIex2_074	1	Salmo
20986	I	Sal_MHCIex2_062	1	Salmo
20986	I	Sal_MHCIex2_063	1	Salmo
20986	I	Sal_MHCIex2_065	1	Salmo
20986	I	Sal_MHCIex2_068	1	Salmo
20986	I	Sal_MHCIex2_095	1	Salmo
20986	I	Sal_MHCIex2_096	1	Salmo
20987	I	Sal_MHCIex2_062	1	Salmo
20987	I	Sal_MHCIex2_063	1	Salmo
20987	I	Sal_MHCIex2_065	1	Salmo
20987	I	Sal_MHCIex2_068	1	Salmo
20987	I	Sal_MHCIex2_071	1	Salmo
20987	I	Sal_MHCIex2_097	1	Salmo
20988	I	Sal_MHCIex2_062	1	Salmo
20988	I	Sal_MHCIex2_063	1	Salmo
20988	I	Sal_MHCIex2_066	1	Salmo
20988	I	Sal_MHCIex2_065	1	Salmo
20988	I	Sal_MHCIex2_071	1	Salmo
20989	I	Sal_MHCIex2_062	1	Salmo
20989	I	Sal_MHCIex2_063	1	Salmo
20989	I	Sal_MHCIex2_066	1	Salmo
20989	I	Sal_MHCIex2_065	1	Salmo
20989	I	Sal_MHCIex2_090	1	Salmo
20990	I	Sal_MHCIex2_062	1	Salmo
20990	I	Sal_MHCIex2_063	1	Salmo
20990	I	Sal_MHCIex2_068	1	Salmo
20990	I	Sal_MHCIex2_067	1	Salmo
20990	I	Sal_MHCIex2_069	1	Salmo
20991	I	Sal_MHCIex2_062	1	Salmo
20991	I	Sal_MHCIex2_063	1	Salmo
20991	I	Sal_MHCIex2_073	1	Salmo
20991	I	Sal_MHCIex2_074	1	Salmo
20991	I	Sal_MHCIex2_087	1	Salmo
20992	I	Sal_MHCIex2_062	1	Salmo
20992	I	Sal_MHCIex2_064	1	Salmo
20992	I	Sal_MHCIex2_063	1	Salmo
20992	I	Sal_MHCIex2_065	1	Salmo
20992	I	Sal_MHCIex2_072	1	Salmo
20992	I	Sal_MHCIex2_069	1	Salmo
20992	I	Sal_MHCIex2_086	1	Salmo
20993	I	Sal_MHCIex2_062	1	Salmo
20993	I	Sal_MHCIex2_063	1	Salmo
20993	I	Sal_MHCIex2_067	1	Salmo
20994	I	Sal_MHCIex2_062	1	Salmo
20994	I	Sal_MHCIex2_063	1	Salmo
20994	I	Sal_MHCIex2_066	1	Salmo
20994	I	Sal_MHCIex2_065	1	Salmo
20994	I	Sal_MHCIex2_071	1	Salmo
20994	I	Sal_MHCIex2_069	1	Salmo
20994	I	Sal_MHCIex2_086	1	Salmo
20995	I	Sal_MHCIex2_062	1	Salmo
20995	I	Sal_MHCIex2_063	1	Salmo
20995	I	Sal_MHCIex2_068	1	Salmo
20995	I	Sal_MHCIex2_086	1	Salmo
20996	I	Sal_MHCIex2_063	1	Salmo
20996	I	Sal_MHCIex2_065	1	Salmo
20996	I	Sal_MHCIex2_067	1	Salmo
20996	I	Sal_MHCIex2_071	1	Salmo
20997	I	Sal_MHCIex2_062	1	Salmo
20997	I	Sal_MHCIex2_063	1	Salmo
20997	I	Sal_MHCIex2_065	1	Salmo
20997	I	Sal_MHCIex2_068	1	Salmo
20997	I	Sal_MHCIex2_072	1	Salmo
20997	I	Sal_MHCIex2_079	1	Salmo
20998	I	Sal_MHCIex2_062	1	Salmo
20998	I	Sal_MHCIex2_063	1	Salmo
20998	I	Sal_MHCIex2_072	1	Salmo
20998	I	Sal_MHCIex2_067	1	Salmo
20998	I	Sal_MHCIex2_078	1	Salmo
20999	I	Sal_MHCIex2_062	1	Salmo
20999	I	Sal_MHCIex2_064	1	Salmo
20999	I	Sal_MHCIex2_063	1	Salmo
20999	I	Sal_MHCIex2_065	1	Salmo
20999	I	Sal_MHCIex2_068	1	Salmo
21000	I	Sal_MHCIex2_063	1	Salmo
21000	I	Sal_MHCIex2_065	1	Salmo
21000	I	Sal_MHCIex2_067	1	Salmo
21000	I	Sal_MHCIex2_093	1	Salmo
21001	I	Sal_MHCIex2_063	1	Salmo
21001	I	Sal_MHCIex2_065	1	Salmo
21001	I	Sal_MHCIex2_067	1	Salmo
21002	I	Sal_MHCIex2_062	1	Salmo
21002	I	Sal_MHCIex2_066	1	Salmo
21002	I	Sal_MHCIex2_065	1	Salmo
21002	I	Sal_MHCIex2_072	1	Salmo
21003	I	Sal_MHCIex2_062	1	Salmo
21003	I	Sal_MHCIex2_063	1	Salmo
21003	I	Sal_MHCIex2_065	1	Salmo
21003	I	Sal_MHCIex2_073	1	Salmo
21003	I	Sal_MHCIex2_067	1	Salmo
21003	I	Sal_MHCIex2_093	1	Salmo
21004	I	Sal_MHCIex2_063	1	Salmo
21004	I	Sal_MHCIex2_066	1	Salmo
21004	I	Sal_MHCIex2_065	1	Salmo
21004	I	Sal_MHCIex2_074	1	Salmo
21004	I	Sal_MHCIex2_082	1	Salmo
21005	I	Sal_MHCIex2_062	1	Salmo
21005	I	Sal_MHCIex2_063	1	Salmo
21005	I	Sal_MHCIex2_073	1	Salmo
21005	I	Sal_MHCIex2_072	1	Salmo
21005	I	Sal_MHCIex2_067	1	Salmo
21005	I	Sal_MHCIex2_089	1	Salmo
21006	I	Sal_MHCIex2_062	1	Salmo
21006	I	Sal_MHCIex2_063	1	Salmo
21006	I	Sal_MHCIex2_065	1	Salmo
21007	I	Sal_MHCIex2_062	1	Salmo
21007	I	Sal_MHCIex2_063	1	Salmo
21007	I	Sal_MHCIex2_065	1	Salmo
21007	I	Sal_MHCIex2_074	1	Salmo
21007	I	Sal_MHCIex2_067	1	Salmo
21008	I	Sal_MHCIex2_062	1	Salmo
21008	I	Sal_MHCIex2_064	1	Salmo
21008	I	Sal_MHCIex2_063	1	Salmo
21008	I	Sal_MHCIex2_065	1	Salmo
21008	I	Sal_MHCIex2_091	1	Salmo
21009	I	Sal_MHCIex2_063	1	Salmo
21009	I	Sal_MHCIex2_065	1	Salmo
21009	I	Sal_MHCIex2_067	1	Salmo
21010	I	Sal_MHCIex2_062	1	Salmo
21010	I	Sal_MHCIex2_064	1	Salmo
21010	I	Sal_MHCIex2_063	1	Salmo
21010	I	Sal_MHCIex2_066	1	Salmo
21010	I	Sal_MHCIex2_094	1	Salmo
21010	I	Sal_MHCIex2_086	1	Salmo
21011	I	Sal_MHCIex2_062	1	Salmo
21011	I	Sal_MHCIex2_063	1	Salmo
21011	I	Sal_MHCIex2_065	1	Salmo
21011	I	Sal_MHCIex2_071	1	Salmo
21011	I	Sal_MHCIex2_069	1	Salmo
21012	I	Sal_MHCIex2_062	1	Salmo
21012	I	Sal_MHCIex2_064	1	Salmo
21012	I	Sal_MHCIex2_063	1	Salmo
21012	I	Sal_MHCIex2_065	1	Salmo
21012	I	Sal_MHCIex2_071	1	Salmo
21012	I	Sal_MHCIex2_069	1	Salmo
21013	I	Sal_MHCIex2_062	1	Salmo
21013	I	Sal_MHCIex2_063	1	Salmo
21013	I	Sal_MHCIex2_065	1	Salmo
21013	I	Sal_MHCIex2_071	1	Salmo
21013	I	Sal_MHCIex2_091	1	Salmo
21014	I	Sal_MHCIex2_062	1	Salmo
21014	I	Sal_MHCIex2_064	1	Salmo
21014	I	Sal_MHCIex2_063	1	Salmo
21014	I	Sal_MHCIex2_072	1	Salmo
21014	I	Sal_MHCIex2_069	1	Salmo
21015	I	Sal_MHCIex2_062	1	Salmo
21015	I	Sal_MHCIex2_064	1	Salmo
21015	I	Sal_MHCIex2_063	1	Salmo
21015	I	Sal_MHCIex2_065	1	Salmo
21015	I	Sal_MHCIex2_092	1	Salmo
21015	I	Sal_MHCIex2_081	1	Salmo
21015	I	Sal_MHCIex2_083	1	Salmo
21016	I	Sal_MHCIex2_063	1	Salmo
21016	I	Sal_MHCIex2_074	1	Salmo
21016	I	Sal_MHCIex2_067	1	Salmo
21016	I	Sal_MHCIex2_069	1	Salmo
21016	I	Sal_MHCIex2_082	1	Salmo
21017	I	Sal_MHCIex2_062	1	Salmo
21017	I	Sal_MHCIex2_065	1	Salmo
21017	I	Sal_MHCIex2_072	1	Salmo
21017	I	Sal_MHCIex2_092	1	Salmo
21018	I	Sal_MHCIex2_063	1	Salmo
21018	I	Sal_MHCIex2_066	1	Salmo
21018	I	Sal_MHCIex2_065	1	Salmo
21018	I	Sal_MHCIex2_079	1	Salmo
21018	I	Sal_MHCIex2_086	1	Salmo
21019	I	Sal_MHCIex2_062	1	Salmo
21019	I	Sal_MHCIex2_063	1	Salmo
21019	I	Sal_MHCIex2_065	1	Salmo
21019	I	Sal_MHCIex2_074	1	Salmo
21019	I	Sal_MHCIex2_067	1	Salmo
21020	I	Sal_MHCIex2_063	1	Salmo
21020	I	Sal_MHCIex2_067	1	Salmo
21020	I	Sal_MHCIex2_078	1	Salmo
21021	I	Sal_MHCIex2_062	1	Salmo
21021	I	Sal_MHCIex2_064	1	Salmo
21021	I	Sal_MHCIex2_063	1	Salmo
21021	I	Sal_MHCIex2_065	1	Salmo
21021	I	Sal_MHCIex2_067	1	Salmo
21021	I	Sal_MHCIex2_078	1	Salmo
21022	I	Sal_MHCIex2_062	1	Salmo
21022	I	Sal_MHCIex2_064	1	Salmo
21022	I	Sal_MHCIex2_063	1	Salmo
21022	I	Sal_MHCIex2_065	1	Salmo
21022	I	Sal_MHCIex2_072	1	Salmo
21022	I	Sal_MHCIex2_069	1	Salmo
21022	I	Sal_MHCIex2_082	1	Salmo
21023	I	Sal_MHCIex2_062	1	Salmo
21023	I	Sal_MHCIex2_063	1	Salmo
21023	I	Sal_MHCIex2_065	1	Salmo
21023	I	Sal_MHCIex2_074	1	Salmo
21023	I	Sal_MHCIex2_079	1	Salmo
21024	I	Sal_MHCIex2_062	1	Salmo
21024	I	Sal_MHCIex2_064	1	Salmo
21024	I	Sal_MHCIex2_063	1	Salmo
21024	I	Sal_MHCIex2_065	1	Salmo
21024	I	Sal_MHCIex2_072	1	Salmo
21024	I	Sal_MHCIex2_078	1	Salmo
21025	I	Sal_MHCIex2_062	1	Salmo
21025	I	Sal_MHCIex2_064	1	Salmo
21025	I	Sal_MHCIex2_063	1	Salmo
21025	I	Sal_MHCIex2_065	1	Salmo
21025	I	Sal_MHCIex2_072	1	Salmo
21026	I	Sal_MHCIex2_063	1	Salmo
21026	I	Sal_MHCIex2_067	1	Salmo
21026	I	Sal_MHCIex2_078	1	Salmo
21027	I	Sal_MHCIex2_062	1	Salmo
21027	I	Sal_MHCIex2_063	1	Salmo
21027	I	Sal_MHCIex2_065	1	Salmo
21027	I	Sal_MHCIex2_067	1	Salmo
21027	I	Sal_MHCIex2_078	1	Salmo
21028	I	Sal_MHCIex2_062	1	Salmo
21028	I	Sal_MHCIex2_063	1	Salmo
21028	I	Sal_MHCIex2_066	1	Salmo
21028	I	Sal_MHCIex2_067	1	Salmo
21028	I	Sal_MHCIex2_078	1	Salmo
21029	I	Sal_MHCIex2_062	1	Salmo
21029	I	Sal_MHCIex2_063	1	Salmo
21029	I	Sal_MHCIex2_066	1	Salmo
21029	I	Sal_MHCIex2_065	1	Salmo
21029	I	Sal_MHCIex2_067	1	Salmo
21029	I	Sal_MHCIex2_078	1	Salmo
21029	I	Sal_MHCIex2_084	1	Salmo
21030	I	Sal_MHCIex2_062	1	Salmo
21030	I	Sal_MHCIex2_063	1	Salmo
21030	I	Sal_MHCIex2_065	1	Salmo
21030	I	Sal_MHCIex2_072	1	Salmo
21030	I	Sal_MHCIex2_096	1	Salmo
21031	I	Sal_MHCIex2_062	1	Salmo
21031	I	Sal_MHCIex2_073	1	Salmo
21031	I	Sal_MHCIex2_072	1	Salmo
21031	I	Sal_MHCIex2_081	1	Salmo
21031	I	Sal_MHCIex2_088	1	Salmo
21032	I	Sal_MHCIex2_062	1	Salmo
21032	I	Sal_MHCIex2_063	1	Salmo
21032	I	Sal_MHCIex2_073	1	Salmo
21032	I	Sal_MHCIex2_077	1	Salmo
21032	I	Sal_MHCIex2_088	1	Salmo
21033	I	Sal_MHCIex2_064	1	Salmo
21033	I	Sal_MHCIex2_063	1	Salmo
21033	I	Sal_MHCIex2_072	1	Salmo
21033	I	Sal_MHCIex2_069	1	Salmo
21033	I	Sal_MHCIex2_077	1	Salmo
21033	I	Sal_MHCIex2_088	1	Salmo
21034	I	Sal_MHCIex2_062	1	Salmo
21034	I	Sal_MHCIex2_063	1	Salmo
21034	I	Sal_MHCIex2_065	1	Salmo
21034	I	Sal_MHCIex2_074	1	Salmo
21034	I	Sal_MHCIex2_067	1	Salmo
21035	I	Sal_MHCIex2_062	1	Salmo
21035	I	Sal_MHCIex2_063	1	Salmo
21035	I	Sal_MHCIex2_078	1	Salmo
21036	I	Sal_MHCIex2_062	1	Salmo
21036	I	Sal_MHCIex2_064	1	Salmo
21036	I	Sal_MHCIex2_063	1	Salmo
21036	I	Sal_MHCIex2_066	1	Salmo
21036	I	Sal_MHCIex2_065	1	Salmo
21036	I	Sal_MHCIex2_075	1	Salmo
21037	I	Sal_MHCIex2_062	1	Salmo
21037	I	Sal_MHCIex2_063	1	Salmo
21037	I	Sal_MHCIex2_073	1	Salmo
21037	I	Sal_MHCIex2_071	1	Salmo
21037	I	Sal_MHCIex2_069	1	Salmo
21037	I	Sal_MHCIex2_091	1	Salmo
21038	I	Sal_MHCIex2_062	1	Salmo
21038	I	Sal_MHCIex2_064	1	Salmo
21038	I	Sal_MHCIex2_063	1	Salmo
21038	I	Sal_MHCIex2_074	1	Salmo
21038	I	Sal_MHCIex2_082	1	Salmo
21038	I	Sal_MHCIex2_088	1	Salmo
21039	I	Sal_MHCIex2_062	1	Salmo
21039	I	Sal_MHCIex2_064	1	Salmo
21039	I	Sal_MHCIex2_063	1	Salmo
21039	I	Sal_MHCIex2_078	1	Salmo
21040	I	Sal_MHCIex2_062	1	Salmo
21040	I	Sal_MHCIex2_064	1	Salmo
21040	I	Sal_MHCIex2_063	1	Salmo
21040	I	Sal_MHCIex2_066	1	Salmo
21040	I	Sal_MHCIex2_065	1	Salmo
21040	I	Sal_MHCIex2_073	1	Salmo
21040	I	Sal_MHCIex2_080	1	Salmo
21041	I	Sal_MHCIex2_062	1	Salmo
21041	I	Sal_MHCIex2_063	1	Salmo
21041	I	Sal_MHCIex2_066	1	Salmo
21041	I	Sal_MHCIex2_092	1	Salmo
21041	I	Sal_MHCIex2_075	1	Salmo
21041	I	Sal_MHCIex2_084	1	Salmo
21042	I	Sal_MHCIex2_063	1	Salmo
21042	I	Sal_MHCIex2_065	1	Salmo
21042	I	Sal_MHCIex2_067	1	Salmo
21042	I	Sal_MHCIex2_069	1	Salmo
21042	I	Sal_MHCIex2_077	1	Salmo
21043	I	Sal_MHCIex2_062	1	Salmo
21043	I	Sal_MHCIex2_064	1	Salmo
21043	I	Sal_MHCIex2_063	1	Salmo
21043	I	Sal_MHCIex2_066	1	Salmo
21043	I	Sal_MHCIex2_065	1	Salmo
21043	I	Sal_MHCIex2_073	1	Salmo
21043	I	Sal_MHCIex2_075	1	Salmo
21044	I	Sal_MHCIex2_062	1	Salmo
21044	I	Sal_MHCIex2_064	1	Salmo
21044	I	Sal_MHCIex2_063	1	Salmo
21044	I	Sal_MHCIex2_066	1	Salmo
21044	I	Sal_MHCIex2_065	1	Salmo
21044	I	Sal_MHCIex2_069	1	Salmo
21044	I	Sal_MHCIex2_077	1	Salmo
21045	I	Sal_MHCIex2_062	1	Salmo
21045	I	Sal_MHCIex2_064	1	Salmo
21045	I	Sal_MHCIex2_066	1	Salmo
21045	I	Sal_MHCIex2_065	1	Salmo
21045	I	Sal_MHCIex2_079	1	Salmo
21046	I	Sal_MHCIex2_062	1	Salmo
21046	I	Sal_MHCIex2_063	1	Salmo
21046	I	Sal_MHCIex2_074	1	Salmo
21046	I	Sal_MHCIex2_069	1	Salmo
21047	I	Sal_MHCIex2_062	1	Salmo
21047	I	Sal_MHCIex2_064	1	Salmo
21047	I	Sal_MHCIex2_063	1	Salmo
21047	I	Sal_MHCIex2_065	1	Salmo
21047	I	Sal_MHCIex2_068	1	Salmo
21047	I	Sal_MHCIex2_079	1	Salmo
21048	I	Sal_MHCIex2_062	1	Salmo
21048	I	Sal_MHCIex2_063	1	Salmo
21048	I	Sal_MHCIex2_065	1	Salmo
21048	I	Sal_MHCIex2_067	1	Salmo
21048	I	Sal_MHCIex2_069	1	Salmo
21048	I	Sal_MHCIex2_075	1	Salmo
21049	I	Sal_MHCIex2_062	1	Salmo
21049	I	Sal_MHCIex2_064	1	Salmo
21049	I	Sal_MHCIex2_063	1	Salmo
21049	I	Sal_MHCIex2_094	1	Salmo
21050	I	Sal_MHCIex2_062	1	Salmo
21050	I	Sal_MHCIex2_064	1	Salmo
21050	I	Sal_MHCIex2_063	1	Salmo
21050	I	Sal_MHCIex2_069	1	Salmo
21050	I	Sal_MHCIex2_077	1	Salmo
21051	I	Sal_MHCIex2_062	1	Salmo
21051	I	Sal_MHCIex2_063	1	Salmo
21051	I	Sal_MHCIex2_065	1	Salmo
21051	I	Sal_MHCIex2_068	1	Salmo
21051	I	Sal_MHCIex2_074	1	Salmo
21051	I	Sal_MHCIex2_069	1	Salmo
21052	I	Sal_MHCIex2_062	1	Salmo
21052	I	Sal_MHCIex2_064	1	Salmo
21052	I	Sal_MHCIex2_063	1	Salmo
21052	I	Sal_MHCIex2_065	1	Salmo
21052	I	Sal_MHCIex2_082	1	Salmo
21053	I	Sal_MHCIex2_063	1	Salmo
21053	I	Sal_MHCIex2_073	1	Salmo
21053	I	Sal_MHCIex2_067	1	Salmo
21054	I	Sal_MHCIex2_062	1	Salmo
21054	I	Sal_MHCIex2_064	1	Salmo
21054	I	Sal_MHCIex2_063	1	Salmo
21054	I	Sal_MHCIex2_065	1	Salmo
21054	I	Sal_MHCIex2_082	1	Salmo
21055	I	Sal_MHCIex2_062	1	Salmo
21055	I	Sal_MHCIex2_063	1	Salmo
21055	I	Sal_MHCIex2_066	1	Salmo
21055	I	Sal_MHCIex2_065	1	Salmo
21055	I	Sal_MHCIex2_075	1	Salmo
21055	I	Sal_MHCIex2_079	1	Salmo
22765	I	Sal_MHCIex2_062	1	Salmo
22765	I	Sal_MHCIex2_064	1	Salmo
22765	I	Sal_MHCIex2_066	1	Salmo
22765	I	Sal_MHCIex2_073	1	Salmo
22765	I	Sal_MHCIex2_072	1	Salmo
22765	I	Sal_MHCIex2_119	1	Salmo
22777	I	Sal_MHCIex2_062	1	Salmo
22777	I	Sal_MHCIex2_064	1	Salmo
22777	I	Sal_MHCIex2_063	1	Salmo
22777	I	Sal_MHCIex2_104	1	Salmo
22777	I	Sal_MHCIex2_105	1	Salmo
22789	I	Sal_MHCIex2_062	1	Salmo
22789	I	Sal_MHCIex2_064	1	Salmo
22789	I	Sal_MHCIex2_063	1	Salmo
22789	I	Sal_MHCIex2_072	1	Salmo
22789	I	Sal_MHCIex2_100	1	Salmo
22801	I	Sal_MHCIex2_062	1	Salmo
22801	I	Sal_MHCIex2_064	1	Salmo
22801	I	Sal_MHCIex2_063	1	Salmo
22801	I	Sal_MHCIex2_068	1	Salmo
22801	I	Sal_MHCIex2_085	1	Salmo
22813	I	Sal_MHCIex2_062	1	Salmo
22813	I	Sal_MHCIex2_066	1	Salmo
22813	I	Sal_MHCIex2_073	1	Salmo
22813	I	Sal_MHCIex2_102	1	Salmo
22813	I	Sal_MHCIex2_103	1	Salmo
22813	I	Sal_MHCIex2_111	1	Salmo
22837	I	Sal_MHCIex2_062	1	Salmo
22837	I	Sal_MHCIex2_063	1	Salmo
22837	I	Sal_MHCIex2_066	1	Salmo
22837	I	Sal_MHCIex2_074	1	Salmo
22837	I	Sal_MHCIex2_087	1	Salmo
22849	I	Sal_MHCIex2_062	1	Salmo
22849	I	Sal_MHCIex2_063	1	Salmo
22849	I	Sal_MHCIex2_073	1	Salmo
22849	I	Sal_MHCIex2_092	1	Salmo
22849	I	Sal_MHCIex2_087	1	Salmo
22766	I	Sal_MHCIex2_062	1	Salmo
22766	I	Sal_MHCIex2_064	1	Salmo
22766	I	Sal_MHCIex2_066	1	Salmo
22766	I	Sal_MHCIex2_074	1	Salmo
22778	I	Sal_MHCIex2_062	1	Salmo
22778	I	Sal_MHCIex2_064	1	Salmo
22778	I	Sal_MHCIex2_063	1	Salmo
22778	I	Sal_MHCIex2_066	1	Salmo
22778	I	Sal_MHCIex2_068	1	Salmo
22778	I	Sal_MHCIex2_101	1	Salmo
22778	I	Sal_MHCIex2_089	1	Salmo
22790	I	Sal_MHCIex2_063	1	Salmo
22790	I	Sal_MHCIex2_068	1	Salmo
22790	I	Sal_MHCIex2_072	1	Salmo
22790	I	Sal_MHCIex2_101	1	Salmo
22790	I	Sal_MHCIex2_069	1	Salmo
22790	I	Sal_MHCIex2_110	1	Salmo
22790	I	Sal_MHCIex2_125	1	Salmo
22802	I	Sal_MHCIex2_063	1	Salmo
22802	I	Sal_MHCIex2_066	1	Salmo
22802	I	Sal_MHCIex2_103	1	Salmo
22802	I	Sal_MHCIex2_085	1	Salmo
22802	I	Sal_MHCIex2_111	1	Salmo
22814	I	Sal_MHCIex2_062	1	Salmo
22814	I	Sal_MHCIex2_066	1	Salmo
22814	I	Sal_MHCIex2_073	1	Salmo
22814	I	Sal_MHCIex2_072	1	Salmo
22814	I	Sal_MHCIex2_102	1	Salmo
22814	I	Sal_MHCIex2_103	1	Salmo
22814	I	Sal_MHCIex2_111	1	Salmo
22826	I	Sal_MHCIex2_062	1	Salmo
22826	I	Sal_MHCIex2_063	1	Salmo
22826	I	Sal_MHCIex2_073	1	Salmo
22826	I	Sal_MHCIex2_068	1	Salmo
22838	I	Sal_MHCIex2_062	1	Salmo
22838	I	Sal_MHCIex2_064	1	Salmo
22838	I	Sal_MHCIex2_063	1	Salmo
22838	I	Sal_MHCIex2_068	1	Salmo
22838	I	Sal_MHCIex2_101	1	Salmo
22838	I	Sal_MHCIex2_112	1	Salmo
22850	I	Sal_MHCIex2_062	1	Salmo
22850	I	Sal_MHCIex2_064	1	Salmo
22850	I	Sal_MHCIex2_063	1	Salmo
22850	I	Sal_MHCIex2_066	1	Salmo
22850	I	Sal_MHCIex2_074	1	Salmo
22850	I	Sal_MHCIex2_089	1	Salmo
22767	I	Sal_MHCIex2_062	1	Salmo
22767	I	Sal_MHCIex2_066	1	Salmo
22767	I	Sal_MHCIex2_092	1	Salmo
22767	I	Sal_MHCIex2_103	1	Salmo
22767	I	Sal_MHCIex2_110	1	Salmo
22767	I	Sal_MHCIex2_113	1	Salmo
22779	I	Sal_MHCIex2_062	1	Salmo
22779	I	Sal_MHCIex2_066	1	Salmo
22779	I	Sal_MHCIex2_073	1	Salmo
22791	I	Sal_MHCIex2_063	1	Salmo
22791	I	Sal_MHCIex2_073	1	Salmo
22791	I	Sal_MHCIex2_068	1	Salmo
22803	I	Sal_MHCIex2_063	1	Salmo
22803	I	Sal_MHCIex2_066	1	Salmo
22803	I	Sal_MHCIex2_067	1	Salmo
22803	I	Sal_MHCIex2_101	1	Salmo
22815	I	Sal_MHCIex2_064	1	Salmo
22815	I	Sal_MHCIex2_063	1	Salmo
22815	I	Sal_MHCIex2_066	1	Salmo
22815	I	Sal_MHCIex2_073	1	Salmo
22815	I	Sal_MHCIex2_102	1	Salmo
22827	I	Sal_MHCIex2_062	1	Salmo
22827	I	Sal_MHCIex2_063	1	Salmo
22827	I	Sal_MHCIex2_066	1	Salmo
22827	I	Sal_MHCIex2_068	1	Salmo
22827	I	Sal_MHCIex2_101	1	Salmo
22827	I	Sal_MHCIex2_089	1	Salmo
22839	I	Sal_MHCIex2_062	1	Salmo
22839	I	Sal_MHCIex2_063	1	Salmo
22839	I	Sal_MHCIex2_068	1	Salmo
22839	I	Sal_MHCIex2_092	1	Salmo
22839	I	Sal_MHCIex2_109	1	Salmo
22851	I	Sal_MHCIex2_062	1	Salmo
22851	I	Sal_MHCIex2_063	1	Salmo
22851	I	Sal_MHCIex2_074	1	Salmo
22851	I	Sal_MHCIex2_070	1	Salmo
22768	I	Sal_MHCIex2_062	1	Salmo
22768	I	Sal_MHCIex2_064	1	Salmo
22768	I	Sal_MHCIex2_066	1	Salmo
22768	I	Sal_MHCIex2_087	1	Salmo
22768	I	Sal_MHCIex2_110	1	Salmo
22768	I	Sal_MHCIex2_113	1	Salmo
22780	I	Sal_MHCIex2_062	1	Salmo
22780	I	Sal_MHCIex2_063	1	Salmo
22780	I	Sal_MHCIex2_087	1	Salmo
22792	I	Sal_MHCIex2_062	1	Salmo
22792	I	Sal_MHCIex2_064	1	Salmo
22792	I	Sal_MHCIex2_063	1	Salmo
22792	I	Sal_MHCIex2_066	1	Salmo
22792	I	Sal_MHCIex2_100	1	Salmo
22792	I	Sal_MHCIex2_102	1	Salmo
22792	I	Sal_MHCIex2_106	1	Salmo
22804	I	Sal_MHCIex2_062	1	Salmo
22804	I	Sal_MHCIex2_064	1	Salmo
22804	I	Sal_MHCIex2_066	1	Salmo
22804	I	Sal_MHCIex2_073	1	Salmo
22804	I	Sal_MHCIex2_072	1	Salmo
22804	I	Sal_MHCIex2_105	1	Salmo
22804	I	Sal_MHCIex2_095	1	Salmo
22816	I	Sal_MHCIex2_062	1	Salmo
22816	I	Sal_MHCIex2_063	1	Salmo
22816	I	Sal_MHCIex2_073	1	Salmo
22816	I	Sal_MHCIex2_072	1	Salmo
22816	I	Sal_MHCIex2_095	1	Salmo
22816	I	Sal_MHCIex2_111	1	Salmo
22816	I	Sal_MHCIex2_091	1	Salmo
22828	I	Sal_MHCIex2_062	1	Salmo
22828	I	Sal_MHCIex2_066	1	Salmo
22828	I	Sal_MHCIex2_073	1	Salmo
22828	I	Sal_MHCIex2_074	1	Salmo
22828	I	Sal_MHCIex2_101	1	Salmo
22828	I	Sal_MHCIex2_095	1	Salmo
22828	I	Sal_MHCIex2_107	1	Salmo
22828	I	Sal_MHCIex2_117	1	Salmo
22828	I	Sal_MHCIex2_121	1	Salmo
22840	I	Sal_MHCIex2_062	1	Salmo
22840	I	Sal_MHCIex2_064	1	Salmo
22840	I	Sal_MHCIex2_063	1	Salmo
22840	I	Sal_MHCIex2_066	1	Salmo
22840	I	Sal_MHCIex2_103	1	Salmo
22840	I	Sal_MHCIex2_089	1	Salmo
22840	I	Sal_MHCIex2_112	1	Salmo
22852	I	Sal_MHCIex2_062	1	Salmo
22852	I	Sal_MHCIex2_063	1	Salmo
22852	I	Sal_MHCIex2_066	1	Salmo
22852	I	Sal_MHCIex2_071	1	Salmo
22852	I	Sal_MHCIex2_109	1	Salmo
22852	I	Sal_MHCIex2_094	1	Salmo
22769	I	Sal_MHCIex2_062	1	Salmo
22769	I	Sal_MHCIex2_064	1	Salmo
22769	I	Sal_MHCIex2_066	1	Salmo
22769	I	Sal_MHCIex2_074	1	Salmo
22769	I	Sal_MHCIex2_101	1	Salmo
22769	I	Sal_MHCIex2_102	1	Salmo
22769	I	Sal_MHCIex2_089	1	Salmo
22781	I	Sal_MHCIex2_062	1	Salmo
22781	I	Sal_MHCIex2_066	1	Salmo
22781	I	Sal_MHCIex2_105	1	Salmo
22781	I	Sal_MHCIex2_119	1	Salmo
22793	I	Sal_MHCIex2_062	1	Salmo
22793	I	Sal_MHCIex2_064	1	Salmo
22793	I	Sal_MHCIex2_066	1	Salmo
22793	I	Sal_MHCIex2_072	1	Salmo
22793	I	Sal_MHCIex2_074	1	Salmo
22793	I	Sal_MHCIex2_100	1	Salmo
22793	I	Sal_MHCIex2_101	1	Salmo
22805	I	Sal_MHCIex2_062	1	Salmo
22805	I	Sal_MHCIex2_064	1	Salmo
22805	I	Sal_MHCIex2_063	1	Salmo
22805	I	Sal_MHCIex2_072	1	Salmo
22805	I	Sal_MHCIex2_085	1	Salmo
22805	I	Sal_MHCIex2_126	1	Salmo
22817	I	Sal_MHCIex2_087	1	Salmo
22829	I	Sal_MHCIex2_062	1	Salmo
22829	I	Sal_MHCIex2_063	1	Salmo
22829	I	Sal_MHCIex2_068	1	Salmo
22829	I	Sal_MHCIex2_072	1	Salmo
22829	I	Sal_MHCIex2_101	1	Salmo
22829	I	Sal_MHCIex2_089	1	Salmo
22841	I	Sal_MHCIex2_062	1	Salmo
22841	I	Sal_MHCIex2_064	1	Salmo
22841	I	Sal_MHCIex2_063	1	Salmo
22841	I	Sal_MHCIex2_066	1	Salmo
22841	I	Sal_MHCIex2_073	1	Salmo
22841	I	Sal_MHCIex2_102	1	Salmo
22853	I	Sal_MHCIex2_062	1	Salmo
22853	I	Sal_MHCIex2_063	1	Salmo
22853	I	Sal_MHCIex2_066	1	Salmo
22853	I	Sal_MHCIex2_070	1	Salmo
22853	I	Sal_MHCIex2_087	1	Salmo
22770	I	Sal_MHCIex2_062	1	Salmo
22770	I	Sal_MHCIex2_064	1	Salmo
22770	I	Sal_MHCIex2_063	1	Salmo
22770	I	Sal_MHCIex2_066	1	Salmo
22770	I	Sal_MHCIex2_073	1	Salmo
22770	I	Sal_MHCIex2_068	1	Salmo
22770	I	Sal_MHCIex2_103	1	Salmo
22782	I	Sal_MHCIex2_062	1	Salmo
22782	I	Sal_MHCIex2_066	1	Salmo
22782	I	Sal_MHCIex2_074	1	Salmo
22782	I	Sal_MHCIex2_110	1	Salmo
22782	I	Sal_MHCIex2_113	1	Salmo
22794	I	Sal_MHCIex2_062	1	Salmo
22794	I	Sal_MHCIex2_064	1	Salmo
22794	I	Sal_MHCIex2_063	1	Salmo
22794	I	Sal_MHCIex2_066	1	Salmo
22794	I	Sal_MHCIex2_100	1	Salmo
22794	I	Sal_MHCIex2_075	1	Salmo
22806	I	Sal_MHCIex2_062	1	Salmo
22806	I	Sal_MHCIex2_064	1	Salmo
22806	I	Sal_MHCIex2_063	1	Salmo
22806	I	Sal_MHCIex2_072	1	Salmo
22806	I	Sal_MHCIex2_075	1	Salmo
22806	I	Sal_MHCIex2_105	1	Salmo
22818	I	Sal_MHCIex2_062	1	Salmo
22818	I	Sal_MHCIex2_063	1	Salmo
22818	I	Sal_MHCIex2_066	1	Salmo
22818	I	Sal_MHCIex2_092	1	Salmo
22818	I	Sal_MHCIex2_102	1	Salmo
22818	I	Sal_MHCIex2_115	1	Salmo
22842	I	Sal_MHCIex2_062	1	Salmo
22842	I	Sal_MHCIex2_063	1	Salmo
22842	I	Sal_MHCIex2_066	1	Salmo
22842	I	Sal_MHCIex2_101	1	Salmo
22842	I	Sal_MHCIex2_080	1	Salmo
22842	I	Sal_MHCIex2_103	1	Salmo
22842	I	Sal_MHCIex2_112	1	Salmo
22854	I	Sal_MHCIex2_062	1	Salmo
22854	I	Sal_MHCIex2_074	1	Salmo
22854	I	Sal_MHCIex2_092	1	Salmo
22854	I	Sal_MHCIex2_118	1	Salmo
22771	I	Sal_MHCIex2_062	1	Salmo
22771	I	Sal_MHCIex2_063	1	Salmo
22771	I	Sal_MHCIex2_066	1	Salmo
22771	I	Sal_MHCIex2_074	1	Salmo
22771	I	Sal_MHCIex2_071	1	Salmo
22771	I	Sal_MHCIex2_101	1	Salmo
22771	I	Sal_MHCIex2_089	1	Salmo
22771	I	Sal_MHCIex2_116	1	Salmo
22783	I	Sal_MHCIex2_062	1	Salmo
22783	I	Sal_MHCIex2_066	1	Salmo
22783	I	Sal_MHCIex2_068	1	Salmo
22783	I	Sal_MHCIex2_074	1	Salmo
22783	I	Sal_MHCIex2_110	1	Salmo
22783	I	Sal_MHCIex2_113	1	Salmo
22795	I	Sal_MHCIex2_062	1	Salmo
22795	I	Sal_MHCIex2_064	1	Salmo
22795	I	Sal_MHCIex2_063	1	Salmo
22795	I	Sal_MHCIex2_068	1	Salmo
22795	I	Sal_MHCIex2_072	1	Salmo
22795	I	Sal_MHCIex2_100	1	Salmo
22807	I	Sal_MHCIex2_062	1	Salmo
22807	I	Sal_MHCIex2_064	1	Salmo
22807	I	Sal_MHCIex2_063	1	Salmo
22807	I	Sal_MHCIex2_101	1	Salmo
22807	I	Sal_MHCIex2_108	1	Salmo
22807	I	Sal_MHCIex2_122	1	Salmo
22819	I	Sal_MHCIex2_066	1	Salmo
22819	I	Sal_MHCIex2_073	1	Salmo
22819	I	Sal_MHCIex2_068	1	Salmo
22819	I	Sal_MHCIex2_074	1	Salmo
22819	I	Sal_MHCIex2_092	1	Salmo
22819	I	Sal_MHCIex2_103	1	Salmo
22843	I	Sal_MHCIex2_063	1	Salmo
22843	I	Sal_MHCIex2_074	1	Salmo
22843	I	Sal_MHCIex2_003	1	Salmo
22843	I	Sal_MHCIex2_011	1	Salmo
22855	I	Sal_MHCIex2_062	1	Salmo
22855	I	Sal_MHCIex2_063	1	Salmo
22855	I	Sal_MHCIex2_073	1	Salmo
22855	I	Sal_MHCIex2_124	1	Salmo
22772	I	Sal_MHCIex2_064	1	Salmo
22772	I	Sal_MHCIex2_063	1	Salmo
22772	I	Sal_MHCIex2_066	1	Salmo
22772	I	Sal_MHCIex2_071	1	Salmo
22772	I	Sal_MHCIex2_092	1	Salmo
22784	I	Sal_MHCIex2_062	1	Salmo
22784	I	Sal_MHCIex2_064	1	Salmo
22784	I	Sal_MHCIex2_063	1	Salmo
22784	I	Sal_MHCIex2_066	1	Salmo
22784	I	Sal_MHCIex2_073	1	Salmo
22784	I	Sal_MHCIex2_101	1	Salmo
22784	I	Sal_MHCIex2_102	1	Salmo
22784	I	Sal_MHCIex2_103	1	Salmo
22784	I	Sal_MHCIex2_089	1	Salmo
22784	I	Sal_MHCIex2_116	1	Salmo
22796	I	Sal_MHCIex2_062	1	Salmo
22796	I	Sal_MHCIex2_063	1	Salmo
22796	I	Sal_MHCIex2_068	1	Salmo
22796	I	Sal_MHCIex2_072	1	Salmo
22796	I	Sal_MHCIex2_110	1	Salmo
22796	I	Sal_MHCIex2_120	1	Salmo
22808	I	Sal_MHCIex2_062	1	Salmo
22808	I	Sal_MHCIex2_064	1	Salmo
22808	I	Sal_MHCIex2_063	1	Salmo
22808	I	Sal_MHCIex2_066	1	Salmo
22808	I	Sal_MHCIex2_068	1	Salmo
22808	I	Sal_MHCIex2_102	1	Salmo
22808	I	Sal_MHCIex2_085	1	Salmo
22820	I	Sal_MHCIex2_062	1	Salmo
22820	I	Sal_MHCIex2_063	1	Salmo
22820	I	Sal_MHCIex2_073	1	Salmo
22820	I	Sal_MHCIex2_068	1	Salmo
22820	I	Sal_MHCIex2_092	1	Salmo
22832	I	Sal_MHCIex2_087	1	Salmo
22844	I	Sal_MHCIex2_062	1	Salmo
22844	I	Sal_MHCIex2_063	1	Salmo
22844	I	Sal_MHCIex2_066	1	Salmo
22844	I	Sal_MHCIex2_068	1	Salmo
22844	I	Sal_MHCIex2_092	1	Salmo
22844	I	Sal_MHCIex2_107	1	Salmo
22856	I	Sal_MHCIex2_062	1	Salmo
22856	I	Sal_MHCIex2_064	1	Salmo
22856	I	Sal_MHCIex2_063	1	Salmo
22856	I	Sal_MHCIex2_072	1	Salmo
22856	I	Sal_MHCIex2_105	1	Salmo
22773	I	Sal_MHCIex2_062	1	Salmo
22773	I	Sal_MHCIex2_063	1	Salmo
22773	I	Sal_MHCIex2_066	1	Salmo
22773	I	Sal_MHCIex2_073	1	Salmo
22773	I	Sal_MHCIex2_074	1	Salmo
22773	I	Sal_MHCIex2_071	1	Salmo
22785	I	Sal_MHCIex2_062	1	Salmo
22785	I	Sal_MHCIex2_066	1	Salmo
22785	I	Sal_MHCIex2_072	1	Salmo
22785	I	Sal_MHCIex2_101	1	Salmo
22785	I	Sal_MHCIex2_102	1	Salmo
22797	I	Sal_MHCIex2_064	1	Salmo
22797	I	Sal_MHCIex2_063	1	Salmo
22797	I	Sal_MHCIex2_066	1	Salmo
22797	I	Sal_MHCIex2_100	1	Salmo
22797	I	Sal_MHCIex2_075	1	Salmo
22809	I	Sal_MHCIex2_062	1	Salmo
22809	I	Sal_MHCIex2_064	1	Salmo
22809	I	Sal_MHCIex2_063	1	Salmo
22809	I	Sal_MHCIex2_095	1	Salmo
22809	I	Sal_MHCIex2_107	1	Salmo
22821	I	Sal_MHCIex2_063	1	Salmo
22821	I	Sal_MHCIex2_069	1	Salmo
22821	I	Sal_MHCIex2_102	1	Salmo
22821	I	Sal_MHCIex2_103	1	Salmo
22833	I	Sal_MHCIex2_066	1	Salmo
22833	I	Sal_MHCIex2_072	1	Salmo
22833	I	Sal_MHCIex2_101	1	Salmo
22833	I	Sal_MHCIex2_092	1	Salmo
22833	I	Sal_MHCIex2_105	1	Salmo
22845	I	Sal_MHCIex2_062	1	Salmo
22845	I	Sal_MHCIex2_064	1	Salmo
22845	I	Sal_MHCIex2_063	1	Salmo
22845	I	Sal_MHCIex2_103	1	Salmo
22845	I	Sal_MHCIex2_112	1	Salmo
22857	I	Sal_MHCIex2_062	1	Salmo
22857	I	Sal_MHCIex2_063	1	Salmo
22857	I	Sal_MHCIex2_074	1	Salmo
22857	I	Sal_MHCIex2_087	1	Salmo
22774	I	Sal_MHCIex2_062	1	Salmo
22774	I	Sal_MHCIex2_064	1	Salmo
22774	I	Sal_MHCIex2_063	1	Salmo
22774	I	Sal_MHCIex2_066	1	Salmo
22774	I	Sal_MHCIex2_087	1	Salmo
22786	I	Sal_MHCIex2_062	1	Salmo
22786	I	Sal_MHCIex2_066	1	Salmo
22786	I	Sal_MHCIex2_073	1	Salmo
22786	I	Sal_MHCIex2_072	1	Salmo
22786	I	Sal_MHCIex2_101	1	Salmo
22786	I	Sal_MHCIex2_103	1	Salmo
22798	I	Sal_MHCIex2_062	1	Salmo
22798	I	Sal_MHCIex2_063	1	Salmo
22798	I	Sal_MHCIex2_068	1	Salmo
22798	I	Sal_MHCIex2_075	1	Salmo
22810	I	Sal_MHCIex2_062	1	Salmo
22810	I	Sal_MHCIex2_063	1	Salmo
22810	I	Sal_MHCIex2_073	1	Salmo
22810	I	Sal_MHCIex2_071	1	Salmo
22810	I	Sal_MHCIex2_095	1	Salmo
22810	I	Sal_MHCIex2_091	1	Salmo
22822	I	Sal_MHCIex2_073	1	Salmo
22822	I	Sal_MHCIex2_072	1	Salmo
22822	I	Sal_MHCIex2_085	1	Salmo
22822	I	Sal_MHCIex2_114	1	Salmo
22846	I	Sal_MHCIex2_062	1	Salmo
22846	I	Sal_MHCIex2_064	1	Salmo
22846	I	Sal_MHCIex2_066	1	Salmo
22846	I	Sal_MHCIex2_073	1	Salmo
22846	I	Sal_MHCIex2_102	1	Salmo
22846	I	Sal_MHCIex2_107	1	Salmo
22846	I	Sal_MHCIex2_094	1	Salmo
22858	I	Sal_MHCIex2_062	1	Salmo
22858	I	Sal_MHCIex2_073	1	Salmo
22858	I	Sal_MHCIex2_092	1	Salmo
22858	I	Sal_MHCIex2_109	1	Salmo
22858	I	Sal_MHCIex2_118	1	Salmo
22775	I	Sal_MHCIex2_062	1	Salmo
22775	I	Sal_MHCIex2_064	1	Salmo
22775	I	Sal_MHCIex2_066	1	Salmo
22775	I	Sal_MHCIex2_074	1	Salmo
22775	I	Sal_MHCIex2_092	1	Salmo
22775	I	Sal_MHCIex2_103	1	Salmo
22775	I	Sal_MHCIex2_105	1	Salmo
22787	I	Sal_MHCIex2_062	1	Salmo
22787	I	Sal_MHCIex2_063	1	Salmo
22787	I	Sal_MHCIex2_066	1	Salmo
22787	I	Sal_MHCIex2_073	1	Salmo
22787	I	Sal_MHCIex2_074	1	Salmo
22787	I	Sal_MHCIex2_071	1	Salmo
22799	I	Sal_MHCIex2_062	1	Salmo
22799	I	Sal_MHCIex2_066	1	Salmo
22799	I	Sal_MHCIex2_102	1	Salmo
22799	I	Sal_MHCIex2_110	1	Salmo
22799	I	Sal_MHCIex2_120	1	Salmo
22811	I	Sal_MHCIex2_062	1	Salmo
22811	I	Sal_MHCIex2_063	1	Salmo
22811	I	Sal_MHCIex2_073	1	Salmo
22811	I	Sal_MHCIex2_072	1	Salmo
22811	I	Sal_MHCIex2_095	1	Salmo
22823	I	Sal_MHCIex2_062	1	Salmo
22823	I	Sal_MHCIex2_066	1	Salmo
22823	I	Sal_MHCIex2_073	1	Salmo
22823	I	Sal_MHCIex2_068	1	Salmo
22823	I	Sal_MHCIex2_074	1	Salmo
22823	I	Sal_MHCIex2_092	1	Salmo
22823	I	Sal_MHCIex2_085	1	Salmo
22835	I	Sal_MHCIex2_063	1	Salmo
22835	I	Sal_MHCIex2_066	1	Salmo
22835	I	Sal_MHCIex2_074	1	Salmo
22835	I	Sal_MHCIex2_107	1	Salmo
22835	I	Sal_MHCIex2_094	1	Salmo
22847	I	Sal_MHCIex2_062	1	Salmo
22847	I	Sal_MHCIex2_063	1	Salmo
22847	I	Sal_MHCIex2_066	1	Salmo
22847	I	Sal_MHCIex2_068	1	Salmo
22847	I	Sal_MHCIex2_092	1	Salmo
22847	I	Sal_MHCIex2_107	1	Salmo
22859	I	Sal_MHCIex2_062	1	Salmo
22859	I	Sal_MHCIex2_064	1	Salmo
22859	I	Sal_MHCIex2_063	1	Salmo
22859	I	Sal_MHCIex2_074	1	Salmo
22859	I	Sal_MHCIex2_069	1	Salmo
22859	I	Sal_MHCIex2_109	1	Salmo
22859	I	Sal_MHCIex2_094	1	Salmo
22776	I	Sal_MHCIex2_062	1	Salmo
22776	I	Sal_MHCIex2_098	1	Salmo
22776	I	Sal_MHCIex2_064	1	Salmo
22776	I	Sal_MHCIex2_066	1	Salmo
22776	I	Sal_MHCIex2_074	1	Salmo
22776	I	Sal_MHCIex2_100	1	Salmo
22776	I	Sal_MHCIex2_123	1	Salmo
22788	I	Sal_MHCIex2_062	1	Salmo
22788	I	Sal_MHCIex2_063	1	Salmo
22788	I	Sal_MHCIex2_068	1	Salmo
22788	I	Sal_MHCIex2_087	1	Salmo
22800	I	Sal_MHCIex2_062	1	Salmo
22800	I	Sal_MHCIex2_064	1	Salmo
22800	I	Sal_MHCIex2_066	1	Salmo
22800	I	Sal_MHCIex2_072	1	Salmo
22800	I	Sal_MHCIex2_074	1	Salmo
22800	I	Sal_MHCIex2_111	1	Salmo
22812	I	Sal_MHCIex2_062	1	Salmo
22812	I	Sal_MHCIex2_064	1	Salmo
22812	I	Sal_MHCIex2_063	1	Salmo
22812	I	Sal_MHCIex2_073	1	Salmo
22812	I	Sal_MHCIex2_102	1	Salmo
22812	I	Sal_MHCIex2_085	1	Salmo
22812	I	Sal_MHCIex2_114	1	Salmo
22824	I	Sal_MHCIex2_063	1	Salmo
22824	I	Sal_MHCIex2_066	1	Salmo
22824	I	Sal_MHCIex2_073	1	Salmo
22824	I	Sal_MHCIex2_074	1	Salmo
22824	I	Sal_MHCIex2_102	1	Salmo
22824	I	Sal_MHCIex2_085	1	Salmo
22824	I	Sal_MHCIex2_095	1	Salmo
22824	I	Sal_MHCIex2_114	1	Salmo
22836	I	Sal_MHCIex2_062	1	Salmo
22836	I	Sal_MHCIex2_063	1	Salmo
22836	I	Sal_MHCIex2_073	1	Salmo
22836	I	Sal_MHCIex2_104	1	Salmo
22848	I	Sal_MHCIex2_062	1	Salmo
22848	I	Sal_MHCIex2_063	1	Salmo
22848	I	Sal_MHCIex2_099	1	Salmo
22848	I	Sal_MHCIex2_073	1	Salmo
22848	I	Sal_MHCIex2_068	1	Salmo
22860	I	Sal_MHCIex2_062	1	Salmo
22860	I	Sal_MHCIex2_063	1	Salmo
22860	I	Sal_MHCIex2_066	1	Salmo
22860	I	Sal_MHCIex2_071	1	Salmo
22860	I	Sal_MHCIex2_092	1	Salmo
22860	I	Sal_MHCIex2_109	1	Salmo
22860	I	Sal_MHCIex2_115	1	Salmo
16925	II	Sal_MHCIIex2_004	1	Salmo
16938	II	Sal_MHCIIex2_028	1	Salmo
16939	II	Sal_MHCIIex2_005	1	Salmo
16940	II	Sal_MHCIIex2_005	1	Salmo
16940	II	Sal_MHCIIex2_023	1	Salmo
16941	II	Sal_MHCIIex2_005	1	Salmo
16941	II	Sal_MHCIIex2_038	1	Salmo
16942	II	Sal_MHCIIex2_005	1	Salmo
16945	II	Sal_MHCIIex2_007	1	Salmo
16946	II	Sal_MHCIIex2_005	1	Salmo
16946	II	Sal_MHCIIex2_012	1	Salmo
16947	II	Sal_MHCIIex2_005	1	Salmo
16948	II	Sal_MHCIIex2_005	1	Salmo
16948	II	Sal_MHCIIex2_016	1	Salmo
16950	II	Sal_MHCIIex2_005	1	Salmo
16950	II	Sal_MHCIIex2_016	1	Salmo
16951	II	Sal_MHCIIex2_036	1	Salmo
16952	II	Sal_MHCIIex2_002	1	Salmo
16953	II	Sal_MHCIIex2_002	1	Salmo
16954	II	Sal_MHCIIex2_002	1	Salmo
16955	II	Sal_MHCIIex2_002	1	Salmo
16956	II	Sal_MHCIIex2_002	1	Salmo
16957	II	Sal_MHCIIex2_002	1	Salmo
16959	II	Sal_MHCIIex2_035	1	Salmo
16960	II	Sal_MHCIIex2_002	1	Salmo
16961	II	Sal_MHCIIex2_002	1	Salmo
16962	II	Sal_MHCIIex2_002	1	Salmo
16963	II	Sal_MHCIIex2_007	1	Salmo
16963	II	Sal_MHCIIex2_009	1	Salmo
16964	II	Sal_MHCIIex2_010	1	Salmo
16965	II	Sal_MHCIIex2_001	1	Salmo
16965	II	Sal_MHCIIex2_020	1	Salmo
16966	II	Sal_MHCIIex2_004	1	Salmo
16967	II	Sal_MHCIIex2_015	1	Salmo
16969	II	Sal_MHCIIex2_004	1	Salmo
16970	II	Sal_MHCIIex2_010	1	Salmo
16971	II	Sal_MHCIIex2_015	1	Salmo
16972	II	Sal_MHCIIex2_012	1	Salmo
16973	II	Sal_MHCIIex2_009	1	Salmo
16974	II	Sal_MHCIIex2_007	1	Salmo
16974	II	Sal_MHCIIex2_015	1	Salmo
16975	II	Sal_MHCIIex2_004	1	Salmo
16976	II	Sal_MHCIIex2_008	1	Salmo
16977	II	Sal_MHCIIex2_008	1	Salmo
16977	II	Sal_MHCIIex2_017	1	Salmo
16978	II	Sal_MHCIIex2_001	1	Salmo
16978	II	Sal_MHCIIex2_007	1	Salmo
16979	II	Sal_MHCIIex2_010	1	Salmo
16979	II	Sal_MHCIIex2_037	1	Salmo
16980	II	Sal_MHCIIex2_001	1	Salmo
16980	II	Sal_MHCIIex2_007	1	Salmo
16981	II	Sal_MHCIIex2_008	1	Salmo
16981	II	Sal_MHCIIex2_020	1	Salmo
16982	II	Sal_MHCIIex2_004	1	Salmo
16983	II	Sal_MHCIIex2_012	1	Salmo
16984	II	Sal_MHCIIex2_001	1	Salmo
16984	II	Sal_MHCIIex2_008	1	Salmo
16985	II	Sal_MHCIIex2_001	1	Salmo
16985	II	Sal_MHCIIex2_008	1	Salmo
16986	II	Sal_MHCIIex2_017	1	Salmo
16987	II	Sal_MHCIIex2_004	1	Salmo
16988	II	Sal_MHCIIex2_002	1	Salmo
16988	II	Sal_MHCIIex2_022	1	Salmo
16989	II	Sal_MHCIIex2_013	1	Salmo
16989	II	Sal_MHCIIex2_022	1	Salmo
16990	II	Sal_MHCIIex2_026	1	Salmo
16991	II	Sal_MHCIIex2_006	1	Salmo
16992	II	Sal_MHCIIex2_019	1	Salmo
16993	II	Sal_MHCIIex2_027	1	Salmo
16994	II	Sal_MHCIIex2_021	1	Salmo
16994	II	Sal_MHCIIex2_023	1	Salmo
16995	II	Sal_MHCIIex2_013	1	Salmo
16996	II	Sal_MHCIIex2_001	1	Salmo
16997	II	Sal_MHCIIex2_013	1	Salmo
16998	II	Sal_MHCIIex2_025	1	Salmo
16999	II	Sal_MHCIIex2_003	1	Salmo
16999	II	Sal_MHCIIex2_009	1	Salmo
17000	II	Sal_MHCIIex2_001	1	Salmo
17000	II	Sal_MHCIIex2_003	1	Salmo
17000	II	Sal_MHCIIex2_011	1	Salmo
17001	II	Sal_MHCIIex2_003	1	Salmo
17001	II	Sal_MHCIIex2_006	1	Salmo
17001	II	Sal_MHCIIex2_011	1	Salmo
17002	II	Sal_MHCIIex2_003	1	Salmo
17002	II	Sal_MHCIIex2_006	1	Salmo
17003	II	Sal_MHCIIex2_003	1	Salmo
17003	II	Sal_MHCIIex2_006	1	Salmo
17004	II	Sal_MHCIIex2_001	1	Salmo
17004	II	Sal_MHCIIex2_006	1	Salmo
17005	II	Sal_MHCIIex2_001	1	Salmo
17005	II	Sal_MHCIIex2_003	1	Salmo
17005	II	Sal_MHCIIex2_009	1	Salmo
17006	II	Sal_MHCIIex2_003	1	Salmo
17006	II	Sal_MHCIIex2_011	1	Salmo
17006	II	Sal_MHCIIex2_029	1	Salmo
17007	II	Sal_MHCIIex2_001	1	Salmo
17008	II	Sal_MHCIIex2_003	1	Salmo
17008	II	Sal_MHCIIex2_006	1	Salmo
17008	II	Sal_MHCIIex2_011	1	Salmo
17009	II	Sal_MHCIIex2_003	1	Salmo
17009	II	Sal_MHCIIex2_009	1	Salmo
17009	II	Sal_MHCIIex2_011	1	Salmo
20960	II	Sal_MHCIIex2_049	1	Salmo
20961	II	Sal_MHCIIex2_043	1	Salmo
20961	II	Sal_MHCIIex2_073	1	Salmo
20962	II	Sal_MHCIIex2_043	1	Salmo
20962	II	Sal_MHCIIex2_048	1	Salmo
20963	II	Sal_MHCIIex2_046	1	Salmo
20963	II	Sal_MHCIIex2_043	1	Salmo
20964	II	Sal_MHCIIex2_043	1	Salmo
20964	II	Sal_MHCIIex2_049	1	Salmo
20965	II	Sal_MHCIIex2_049	1	Salmo
20966	II	Sal_MHCIIex2_042	1	Salmo
20966	II	Sal_MHCIIex2_073	1	Salmo
20967	II	Sal_MHCIIex2_055	1	Salmo
20967	II	Sal_MHCIIex2_059	1	Salmo
20968	II	Sal_MHCIIex2_078	1	Salmo
20969	II	Sal_MHCIIex2_045	1	Salmo
20969	II	Sal_MHCIIex2_050	1	Salmo
20969	II	Sal_MHCIIex2_069	1	Salmo
20969	II	Sal_MHCIIex2_083	1	Salmo
20970	II	Sal_MHCIIex2_046	1	Salmo
20970	II	Sal_MHCIIex2_043	1	Salmo
20971	II	Sal_MHCIIex2_049	1	Salmo
20971	II	Sal_MHCIIex2_050	1	Salmo
20972	II	Sal_MHCIIex2_050	1	Salmo
20972	II	Sal_MHCIIex2_052	1	Salmo
20973	II	Sal_MHCIIex2_043	1	Salmo
20973	II	Sal_MHCIIex2_051	1	Salmo
20974	II	Sal_MHCIIex2_042	1	Salmo
20974	II	Sal_MHCIIex2_050	1	Salmo
20974	II	Sal_MHCIIex2_069	1	Salmo
20974	II	Sal_MHCIIex2_075	1	Salmo
20975	II	Sal_MHCIIex2_045	1	Salmo
20975	II	Sal_MHCIIex2_046	1	Salmo
20976	II	Sal_MHCIIex2_045	1	Salmo
20976	II	Sal_MHCIIex2_052	1	Salmo
20977	II	Sal_MHCIIex2_042	1	Salmo
20977	II	Sal_MHCIIex2_050	1	Salmo
20977	II	Sal_MHCIIex2_069	1	Salmo
20977	II	Sal_MHCIIex2_075	1	Salmo
20978	II	Sal_MHCIIex2_043	1	Salmo
20978	II	Sal_MHCIIex2_060	1	Salmo
20979	II	Sal_MHCIIex2_042	1	Salmo
20979	II	Sal_MHCIIex2_053	1	Salmo
20980	II	Sal_MHCIIex2_048	1	Salmo
20980	II	Sal_MHCIIex2_055	1	Salmo
20981	II	Sal_MHCIIex2_048	1	Salmo
20981	II	Sal_MHCIIex2_057	1	Salmo
20982	II	Sal_MHCIIex2_070	1	Salmo
20982	II	Sal_MHCIIex2_072	1	Salmo
20983	II	Sal_MHCIIex2_047	1	Salmo
20983	II	Sal_MHCIIex2_051	1	Salmo
20984	II	Sal_MHCIIex2_049	1	Salmo
20984	II	Sal_MHCIIex2_055	1	Salmo
20985	II	Sal_MHCIIex2_045	1	Salmo
20985	II	Sal_MHCIIex2_043	1	Salmo
20986	II	Sal_MHCIIex2_051	1	Salmo
20987	II	Sal_MHCIIex2_045	1	Salmo
20987	II	Sal_MHCIIex2_048	1	Salmo
20988	II	Sal_MHCIIex2_044	1	Salmo
20988	II	Sal_MHCIIex2_051	1	Salmo
20989	II	Sal_MHCIIex2_043	1	Salmo
20989	II	Sal_MHCIIex2_050	1	Salmo
20990	II	Sal_MHCIIex2_047	1	Salmo
20990	II	Sal_MHCIIex2_053	1	Salmo
20991	II	Sal_MHCIIex2_043	1	Salmo
20991	II	Sal_MHCIIex2_051	1	Salmo
20992	II	Sal_MHCIIex2_056	1	Salmo
20992	II	Sal_MHCIIex2_053	1	Salmo
20993	II	Sal_MHCIIex2_053	1	Salmo
20993	II	Sal_MHCIIex2_071	1	Salmo
20994	II	Sal_MHCIIex2_042	1	Salmo
20994	II	Sal_MHCIIex2_049	1	Salmo
20995	II	Sal_MHCIIex2_042	1	Salmo
20995	II	Sal_MHCIIex2_053	1	Salmo
20995	II	Sal_MHCIIex2_076	1	Salmo
20995	II	Sal_MHCIIex2_077	1	Salmo
20996	II	Sal_MHCIIex2_048	1	Salmo
20996	II	Sal_MHCIIex2_063	1	Salmo
20997	II	Sal_MHCIIex2_046	1	Salmo
20997	II	Sal_MHCIIex2_059	1	Salmo
20998	II	Sal_MHCIIex2_043	1	Salmo
20998	II	Sal_MHCIIex2_059	1	Salmo
20998	II	Sal_MHCIIex2_082	1	Salmo
20999	II	Sal_MHCIIex2_048	1	Salmo
20999	II	Sal_MHCIIex2_053	1	Salmo
21000	II	Sal_MHCIIex2_050	1	Salmo
21001	II	Sal_MHCIIex2_051	1	Salmo
21001	II	Sal_MHCIIex2_054	1	Salmo
21002	II	Sal_MHCIIex2_047	1	Salmo
21002	II	Sal_MHCIIex2_048	1	Salmo
21003	II	Sal_MHCIIex2_054	1	Salmo
21003	II	Sal_MHCIIex2_079	1	Salmo
21004	II	Sal_MHCIIex2_047	1	Salmo
21004	II	Sal_MHCIIex2_080	1	Salmo
21005	II	Sal_MHCIIex2_047	1	Salmo
21005	II	Sal_MHCIIex2_042	1	Salmo
21005	II	Sal_MHCIIex2_062	1	Salmo
21005	II	Sal_MHCIIex2_061	1	Salmo
21006	II	Sal_MHCIIex2_051	1	Salmo
21006	II	Sal_MHCIIex2_054	1	Salmo
21007	II	Sal_MHCIIex2_054	1	Salmo
21007	II	Sal_MHCIIex2_072	1	Salmo
21008	II	Sal_MHCIIex2_059	1	Salmo
21008	II	Sal_MHCIIex2_060	1	Salmo
21009	II	Sal_MHCIIex2_047	1	Salmo
21009	II	Sal_MHCIIex2_056	1	Salmo
21010	II	Sal_MHCIIex2_044	1	Salmo
21010	II	Sal_MHCIIex2_064	1	Salmo
21011	II	Sal_MHCIIex2_044	1	Salmo
21011	II	Sal_MHCIIex2_052	1	Salmo
21012	II	Sal_MHCIIex2_052	1	Salmo
21013	II	Sal_MHCIIex2_046	1	Salmo
21013	II	Sal_MHCIIex2_044	1	Salmo
21014	II	Sal_MHCIIex2_044	1	Salmo
21014	II	Sal_MHCIIex2_056	1	Salmo
21015	II	Sal_MHCIIex2_043	1	Salmo
21015	II	Sal_MHCIIex2_052	1	Salmo
21016	II	Sal_MHCIIex2_044	1	Salmo
21016	II	Sal_MHCIIex2_056	1	Salmo
21017	II	Sal_MHCIIex2_043	1	Salmo
21017	II	Sal_MHCIIex2_048	1	Salmo
21018	II	Sal_MHCIIex2_046	1	Salmo
21018	II	Sal_MHCIIex2_056	1	Salmo
21019	II	Sal_MHCIIex2_042	1	Salmo
21019	II	Sal_MHCIIex2_052	1	Salmo
21020	II	Sal_MHCIIex2_042	1	Salmo
21020	II	Sal_MHCIIex2_044	1	Salmo
21021	II	Sal_MHCIIex2_047	1	Salmo
21021	II	Sal_MHCIIex2_044	1	Salmo
21021	II	Sal_MHCIIex2_065	1	Salmo
21021	II	Sal_MHCIIex2_074	1	Salmo
21022	II	Sal_MHCIIex2_042	1	Salmo
21022	II	Sal_MHCIIex2_043	1	Salmo
21023	II	Sal_MHCIIex2_047	1	Salmo
21023	II	Sal_MHCIIex2_042	1	Salmo
21023	II	Sal_MHCIIex2_062	1	Salmo
21023	II	Sal_MHCIIex2_061	1	Salmo
21024	II	Sal_MHCIIex2_047	1	Salmo
21024	II	Sal_MHCIIex2_044	1	Salmo
21024	II	Sal_MHCIIex2_065	1	Salmo
21024	II	Sal_MHCIIex2_074	1	Salmo
21025	II	Sal_MHCIIex2_047	1	Salmo
21025	II	Sal_MHCIIex2_042	1	Salmo
21025	II	Sal_MHCIIex2_062	1	Salmo
21025	II	Sal_MHCIIex2_061	1	Salmo
21026	II	Sal_MHCIIex2_045	1	Salmo
21026	II	Sal_MHCIIex2_042	1	Salmo
21027	II	Sal_MHCIIex2_042	1	Salmo
21028	II	Sal_MHCIIex2_045	1	Salmo
21028	II	Sal_MHCIIex2_042	1	Salmo
21029	II	Sal_MHCIIex2_045	1	Salmo
21029	II	Sal_MHCIIex2_042	1	Salmo
21030	II	Sal_MHCIIex2_045	1	Salmo
21030	II	Sal_MHCIIex2_044	1	Salmo
21031	II	Sal_MHCIIex2_058	1	Salmo
21031	II	Sal_MHCIIex2_060	1	Salmo
21032	II	Sal_MHCIIex2_042	1	Salmo
21032	II	Sal_MHCIIex2_057	1	Salmo
21032	II	Sal_MHCIIex2_067	1	Salmo
21032	II	Sal_MHCIIex2_068	1	Salmo
21033	II	Sal_MHCIIex2_042	1	Salmo
21033	II	Sal_MHCIIex2_057	1	Salmo
21033	II	Sal_MHCIIex2_067	1	Salmo
21033	II	Sal_MHCIIex2_068	1	Salmo
21034	II	Sal_MHCIIex2_042	1	Salmo
21035	II	Sal_MHCIIex2_044	1	Salmo
21035	II	Sal_MHCIIex2_058	1	Salmo
21036	II	Sal_MHCIIex2_045	1	Salmo
21036	II	Sal_MHCIIex2_044	1	Salmo
21037	II	Sal_MHCIIex2_044	1	Salmo
21037	II	Sal_MHCIIex2_055	1	Salmo
21038	II	Sal_MHCIIex2_044	1	Salmo
21038	II	Sal_MHCIIex2_058	1	Salmo
21039	II	Sal_MHCIIex2_058	1	Salmo
21040	II	Sal_MHCIIex2_042	1	Salmo
21040	II	Sal_MHCIIex2_054	1	Salmo
21041	II	Sal_MHCIIex2_045	1	Salmo
21041	II	Sal_MHCIIex2_046	1	Salmo
21041	II	Sal_MHCIIex2_042	1	Salmo
21041	II	Sal_MHCIIex2_066	1	Salmo
21042	II	Sal_MHCIIex2_044	1	Salmo
21042	II	Sal_MHCIIex2_048	1	Salmo
21042	II	Sal_MHCIIex2_065	1	Salmo
21043	II	Sal_MHCIIex2_045	1	Salmo
21043	II	Sal_MHCIIex2_064	1	Salmo
21044	II	Sal_MHCIIex2_042	1	Salmo
21044	II	Sal_MHCIIex2_043	1	Salmo
21045	II	Sal_MHCIIex2_042	1	Salmo
21045	II	Sal_MHCIIex2_057	1	Salmo
21045	II	Sal_MHCIIex2_067	1	Salmo
21045	II	Sal_MHCIIex2_068	1	Salmo
21046	II	Sal_MHCIIex2_044	1	Salmo
21046	II	Sal_MHCIIex2_071	1	Salmo
21047	II	Sal_MHCIIex2_045	1	Salmo
21047	II	Sal_MHCIIex2_046	1	Salmo
21047	II	Sal_MHCIIex2_042	1	Salmo
21047	II	Sal_MHCIIex2_066	1	Salmo
21048	II	Sal_MHCIIex2_048	1	Salmo
21048	II	Sal_MHCIIex2_063	1	Salmo
21049	II	Sal_MHCIIex2_046	1	Salmo
21050	II	Sal_MHCIIex2_042	1	Salmo
21050	II	Sal_MHCIIex2_043	1	Salmo
21051	II	Sal_MHCIIex2_042	1	Salmo
21051	II	Sal_MHCIIex2_063	1	Salmo
21052	II	Sal_MHCIIex2_043	1	Salmo
21052	II	Sal_MHCIIex2_070	1	Salmo
21053	II	Sal_MHCIIex2_081	1	Salmo
21053	II	Sal_MHCIIex2_070	1	Salmo
21054	II	Sal_MHCIIex2_045	1	Salmo
21054	II	Sal_MHCIIex2_046	1	Salmo
21055	II	Sal_MHCIIex2_046	1	Salmo
21055	II	Sal_MHCIIex2_042	1	Salmo
22765	II	Sal_MHCIIex2_046	1	Salmo
22777	II	Sal_MHCIIex2_081	1	Salmo
22777	II	Sal_MHCIIex2_087	1	Salmo
22789	II	Sal_MHCIIex2_081	1	Salmo
22801	II	Sal_MHCIIex2_081	1	Salmo
22801	II	Sal_MHCIIex2_084	1	Salmo
22813	II	Sal_MHCIIex2_081	1	Salmo
22813	II	Sal_MHCIIex2_045	1	Salmo
22837	II	Sal_MHCIIex2_081	1	Salmo
22837	II	Sal_MHCIIex2_086	1	Salmo
22849	II	Sal_MHCIIex2_046	1	Salmo
22849	II	Sal_MHCIIex2_090	1	Salmo
22766	II	Sal_MHCIIex2_081	1	Salmo
22766	II	Sal_MHCIIex2_046	1	Salmo
22778	II	Sal_MHCIIex2_081	1	Salmo
22778	II	Sal_MHCIIex2_046	1	Salmo
22790	II	Sal_MHCIIex2_084	1	Salmo
22790	II	Sal_MHCIIex2_092	1	Salmo
22802	II	Sal_MHCIIex2_081	1	Salmo
22814	II	Sal_MHCIIex2_081	1	Salmo
22814	II	Sal_MHCIIex2_045	1	Salmo
22826	II	Sal_MHCIIex2_045	1	Salmo
22838	II	Sal_MHCIIex2_085	1	Salmo
22838	II	Sal_MHCIIex2_086	1	Salmo
22850	II	Sal_MHCIIex2_085	1	Salmo
22850	II	Sal_MHCIIex2_087	1	Salmo
22767	II	Sal_MHCIIex2_081	1	Salmo
22767	II	Sal_MHCIIex2_045	1	Salmo
22779	II	Sal_MHCIIex2_081	1	Salmo
22779	II	Sal_MHCIIex2_047	1	Salmo
22791	II	Sal_MHCIIex2_047	1	Salmo
22791	II	Sal_MHCIIex2_044	1	Salmo
22791	II	Sal_MHCIIex2_065	1	Salmo
22791	II	Sal_MHCIIex2_074	1	Salmo
22803	II	Sal_MHCIIex2_081	1	Salmo
22803	II	Sal_MHCIIex2_084	1	Salmo
22803	II	Sal_MHCIIex2_090	1	Salmo
22803	II	Sal_MHCIIex2_093	1	Salmo
22815	II	Sal_MHCIIex2_047	1	Salmo
22815	II	Sal_MHCIIex2_056	1	Salmo
22827	II	Sal_MHCIIex2_047	1	Salmo
22827	II	Sal_MHCIIex2_084	1	Salmo
22839	II	Sal_MHCIIex2_045	1	Salmo
22839	II	Sal_MHCIIex2_085	1	Salmo
22851	II	Sal_MHCIIex2_084	1	Salmo
22851	II	Sal_MHCIIex2_087	1	Salmo
22768	II	Sal_MHCIIex2_081	1	Salmo
22780	II	Sal_MHCIIex2_081	1	Salmo
22780	II	Sal_MHCIIex2_046	1	Salmo
22792	II	Sal_MHCIIex2_081	1	Salmo
22792	II	Sal_MHCIIex2_044	1	Salmo
22804	II	Sal_MHCIIex2_045	1	Salmo
22804	II	Sal_MHCIIex2_084	1	Salmo
22816	II	Sal_MHCIIex2_047	1	Salmo
22816	II	Sal_MHCIIex2_088	1	Salmo
22828	II	Sal_MHCIIex2_081	1	Salmo
22828	II	Sal_MHCIIex2_084	1	Salmo
22840	II	Sal_MHCIIex2_047	1	Salmo
22840	II	Sal_MHCIIex2_086	1	Salmo
22852	II	Sal_MHCIIex2_045	1	Salmo
22852	II	Sal_MHCIIex2_088	1	Salmo
22769	II	Sal_MHCIIex2_081	1	Salmo
22769	II	Sal_MHCIIex2_047	1	Salmo
22781	II	Sal_MHCIIex2_081	1	Salmo
22793	II	Sal_MHCIIex2_084	1	Salmo
22805	II	Sal_MHCIIex2_047	1	Salmo
22805	II	Sal_MHCIIex2_046	1	Salmo
22817	II	Sal_MHCIIex2_047	1	Salmo
22817	II	Sal_MHCIIex2_084	1	Salmo
22829	II	Sal_MHCIIex2_084	1	Salmo
22841	II	Sal_MHCIIex2_047	1	Salmo
22841	II	Sal_MHCIIex2_046	1	Salmo
22853	II	Sal_MHCIIex2_046	1	Salmo
22853	II	Sal_MHCIIex2_085	1	Salmo
22770	II	Sal_MHCIIex2_084	1	Salmo
22770	II	Sal_MHCIIex2_073	1	Salmo
22782	II	Sal_MHCIIex2_081	1	Salmo
22782	II	Sal_MHCIIex2_045	1	Salmo
22794	II	Sal_MHCIIex2_085	1	Salmo
22806	II	Sal_MHCIIex2_084	1	Salmo
22818	II	Sal_MHCIIex2_047	1	Salmo
22830	II	Sal_MHCIIex2_045	1	Salmo
22830	II	Sal_MHCIIex2_084	1	Salmo
22842	II	Sal_MHCIIex2_085	1	Salmo
22842	II	Sal_MHCIIex2_086	1	Salmo
22854	II	Sal_MHCIIex2_081	1	Salmo
22854	II	Sal_MHCIIex2_047	1	Salmo
22771	II	Sal_MHCIIex2_081	1	Salmo
22771	II	Sal_MHCIIex2_087	1	Salmo
22783	II	Sal_MHCIIex2_081	1	Salmo
22795	II	Sal_MHCIIex2_044	1	Salmo
22795	II	Sal_MHCIIex2_085	1	Salmo
22807	II	Sal_MHCIIex2_081	1	Salmo
22807	II	Sal_MHCIIex2_084	1	Salmo
22819	II	Sal_MHCIIex2_047	1	Salmo
22819	II	Sal_MHCIIex2_046	1	Salmo
22831	II	Sal_MHCIIex2_045	1	Salmo
22831	II	Sal_MHCIIex2_084	1	Salmo
22843	II	Sal_MHCIIex2_046	1	Salmo
22855	II	Sal_MHCIIex2_043	1	Salmo
22855	II	Sal_MHCIIex2_085	1	Salmo
22855	II	Sal_MHCIIex2_090	1	Salmo
22855	II	Sal_MHCIIex2_094	1	Salmo
22772	II	Sal_MHCIIex2_045	1	Salmo
22772	II	Sal_MHCIIex2_084	1	Salmo
22784	II	Sal_MHCIIex2_046	1	Salmo
22784	II	Sal_MHCIIex2_084	1	Salmo
22796	II	Sal_MHCIIex2_081	1	Salmo
22796	II	Sal_MHCIIex2_044	1	Salmo
22808	II	Sal_MHCIIex2_047	1	Salmo
22808	II	Sal_MHCIIex2_084	1	Salmo
22820	II	Sal_MHCIIex2_081	1	Salmo
22820	II	Sal_MHCIIex2_047	1	Salmo
22832	II	Sal_MHCIIex2_085	1	Salmo
22832	II	Sal_MHCIIex2_088	1	Salmo
22844	II	Sal_MHCIIex2_045	1	Salmo
22844	II	Sal_MHCIIex2_085	1	Salmo
22856	II	Sal_MHCIIex2_045	1	Salmo
22856	II	Sal_MHCIIex2_047	1	Salmo
22856	II	Sal_MHCIIex2_062	1	Salmo
22856	II	Sal_MHCIIex2_091	1	Salmo
22773	II	Sal_MHCIIex2_081	1	Salmo
22773	II	Sal_MHCIIex2_047	1	Salmo
22785	II	Sal_MHCIIex2_087	1	Salmo
22785	II	Sal_MHCIIex2_089	1	Salmo
22797	II	Sal_MHCIIex2_081	1	Salmo
22797	II	Sal_MHCIIex2_046	1	Salmo
22809	II	Sal_MHCIIex2_081	1	Salmo
22809	II	Sal_MHCIIex2_056	1	Salmo
22821	II	Sal_MHCIIex2_081	1	Salmo
22821	II	Sal_MHCIIex2_047	1	Salmo
22833	II	Sal_MHCIIex2_081	1	Salmo
22833	II	Sal_MHCIIex2_086	1	Salmo
22845	II	Sal_MHCIIex2_046	1	Salmo
22845	II	Sal_MHCIIex2_084	1	Salmo
22857	II	Sal_MHCIIex2_045	1	Salmo
22857	II	Sal_MHCIIex2_084	1	Salmo
22774	II	Sal_MHCIIex2_081	1	Salmo
22774	II	Sal_MHCIIex2_046	1	Salmo
22786	II	Sal_MHCIIex2_081	1	Salmo
22786	II	Sal_MHCIIex2_084	1	Salmo
22798	II	Sal_MHCIIex2_084	1	Salmo
22798	II	Sal_MHCIIex2_085	1	Salmo
22810	II	Sal_MHCIIex2_081	1	Salmo
22810	II	Sal_MHCIIex2_047	1	Salmo
22822	II	Sal_MHCIIex2_047	1	Salmo
22822	II	Sal_MHCIIex2_087	1	Salmo
22834	II	Sal_MHCIIex2_045	1	Salmo
22834	II	Sal_MHCIIex2_089	1	Salmo
22846	II	Sal_MHCIIex2_046	1	Salmo
22846	II	Sal_MHCIIex2_085	1	Salmo
22858	II	Sal_MHCIIex2_045	1	Salmo
22858	II	Sal_MHCIIex2_044	1	Salmo
22775	II	Sal_MHCIIex2_081	1	Salmo
22775	II	Sal_MHCIIex2_084	1	Salmo
22787	II	Sal_MHCIIex2_081	1	Salmo
22787	II	Sal_MHCIIex2_047	1	Salmo
22799	II	Sal_MHCIIex2_081	1	Salmo
22811	II	Sal_MHCIIex2_081	1	Salmo
22811	II	Sal_MHCIIex2_045	1	Salmo
22823	II	Sal_MHCIIex2_047	1	Salmo
22835	II	Sal_MHCIIex2_084	1	Salmo
22835	II	Sal_MHCIIex2_086	1	Salmo
22847	II	Sal_MHCIIex2_045	1	Salmo
22847	II	Sal_MHCIIex2_086	1	Salmo
22859	II	Sal_MHCIIex2_046	1	Salmo
22859	II	Sal_MHCIIex2_088	1	Salmo
22776	II	Sal_MHCIIex2_046	1	Salmo
22788	II	Sal_MHCIIex2_046	1	Salmo
22788	II	Sal_MHCIIex2_089	1	Salmo
22800	II	Sal_MHCIIex2_081	1	Salmo
22800	II	Sal_MHCIIex2_084	1	Salmo
22812	II	Sal_MHCIIex2_047	1	Salmo
22824	II	Sal_MHCIIex2_045	1	Salmo
22824	II	Sal_MHCIIex2_087	1	Salmo
22836	II	Sal_MHCIIex2_084	1	Salmo
22836	II	Sal_MHCIIex2_090	1	Salmo
22848	II	Sal_MHCIIex2_081	1	Salmo
22848	II	Sal_MHCIIex2_045	1	Salmo
22860	II	Sal_MHCIIex2_081	1	Salmo
22860	II	Sal_MHCIIex2_089	1	Salmo
16563	I	Sol_MHCIex2_002	1	Solea
16563	I	Sol_MHCIex2_009	1	Solea
16563	I	Sol_MHCIex2_026	1	Solea
16564	I	Sol_MHCIex2_002	1	Solea
16564	I	Sol_MHCIex2_026	1	Solea
16564	I	Sol_MHCIex2_023	1	Solea
16564	I	Sol_MHCIex2_122	1	Solea
16565	I	Sol_MHCIex2_022	1	Solea
16565	I	Sol_MHCIex2_016	1	Solea
16565	I	Sol_MHCIex2_134	1	Solea
16565	I	Sol_MHCIex2_081	1	Solea
16566	I	Sol_MHCIex2_022	1	Solea
16566	I	Sol_MHCIex2_016	1	Solea
16566	I	Sol_MHCIex2_122	1	Solea
16566	I	Sol_MHCIex2_068	1	Solea
16567	I	Sol_MHCIex2_003	1	Solea
16567	I	Sol_MHCIex2_002	1	Solea
16567	I	Sol_MHCIex2_047	1	Solea
16567	I	Sol_MHCIex2_134	1	Solea
16568	I	Sol_MHCIex2_002	1	Solea
16568	I	Sol_MHCIex2_022	1	Solea
16568	I	Sol_MHCIex2_122	1	Solea
16569	I	Sol_MHCIex2_003	1	Solea
16569	I	Sol_MHCIex2_023	1	Solea
16569	I	Sol_MHCIex2_114	1	Solea
16569	I	Sol_MHCIex2_135	1	Solea
16570	I	Sol_MHCIex2_009	1	Solea
16570	I	Sol_MHCIex2_026	1	Solea
16571	I	Sol_MHCIex2_003	1	Solea
16571	I	Sol_MHCIex2_023	1	Solea
16571	I	Sol_MHCIex2_114	1	Solea
16571	I	Sol_MHCIex2_135	1	Solea
16572	I	Sol_MHCIex2_002	1	Solea
16572	I	Sol_MHCIex2_022	1	Solea
16572	I	Sol_MHCIex2_016	1	Solea
16572	I	Sol_MHCIex2_068	1	Solea
16595	I	Sol_MHCIex2_022	1	Solea
16595	I	Sol_MHCIex2_016	1	Solea
16595	I	Sol_MHCIex2_014	1	Solea
16595	I	Sol_MHCIex2_027	1	Solea
16595	I	Sol_MHCIex2_136	1	Solea
16596	I	Sol_MHCIex2_040	1	Solea
16596	I	Sol_MHCIex2_070	1	Solea
16596	I	Sol_MHCIex2_092	1	Solea
16596	I	Sol_MHCIex2_080	1	Solea
16596	I	Sol_MHCIex2_073	1	Solea
16596	I	Sol_MHCIex2_129	1	Solea
16596	I	Sol_MHCIex2_131	1	Solea
16596	I	Sol_MHCIex2_142	1	Solea
16596	I	Sol_MHCIex2_141	1	Solea
16596	I	Sol_MHCIex2_139	1	Solea
16596	I	Sol_MHCIex2_140	1	Solea
16596	I	Sol_MHCIex2_144	1	Solea
16596	I	Sol_MHCIex2_143	1	Solea
16596	I	Sol_MHCIex2_146	1	Solea
16596	I	Sol_MHCIex2_145	1	Solea
16597	I	Sol_MHCIex2_040	1	Solea
16597	I	Sol_MHCIex2_070	1	Solea
16597	I	Sol_MHCIex2_092	1	Solea
16597	I	Sol_MHCIex2_124	1	Solea
16597	I	Sol_MHCIex2_094	1	Solea
16597	I	Sol_MHCIex2_093	1	Solea
16597	I	Sol_MHCIex2_137	1	Solea
16597	I	Sol_MHCIex2_095	1	Solea
16597	I	Sol_MHCIex2_160	1	Solea
16597	I	Sol_MHCIex2_168	1	Solea
16597	I	Sol_MHCIex2_185	1	Solea
16598	I	Sol_MHCIex2_070	1	Solea
16598	I	Sol_MHCIex2_092	1	Solea
16598	I	Sol_MHCIex2_080	1	Solea
16598	I	Sol_MHCIex2_130	1	Solea
16598	I	Sol_MHCIex2_083	1	Solea
16598	I	Sol_MHCIex2_118	1	Solea
16598	I	Sol_MHCIex2_137	1	Solea
16598	I	Sol_MHCIex2_096	1	Solea
16598	I	Sol_MHCIex2_084	1	Solea
16598	I	Sol_MHCIex2_123	1	Solea
16598	I	Sol_MHCIex2_166	1	Solea
16598	I	Sol_MHCIex2_169	1	Solea
16598	I	Sol_MHCIex2_157	1	Solea
16598	I	Sol_MHCIex2_171	1	Solea
16598	I	Sol_MHCIex2_173	1	Solea
16599	I	Sol_MHCIex2_022	1	Solea
16599	I	Sol_MHCIex2_011	1	Solea
16599	I	Sol_MHCIex2_069	1	Solea
16600	I	Sol_MHCIex2_040	1	Solea
16600	I	Sol_MHCIex2_070	1	Solea
16600	I	Sol_MHCIex2_129	1	Solea
16600	I	Sol_MHCIex2_162	1	Solea
16600	I	Sol_MHCIex2_164	1	Solea
16600	I	Sol_MHCIex2_163	1	Solea
16600	I	Sol_MHCIex2_184	1	Solea
16600	I	Sol_MHCIex2_159	1	Solea
16600	I	Sol_MHCIex2_158	1	Solea
16600	I	Sol_MHCIex2_161	1	Solea
16600	I	Sol_MHCIex2_165	1	Solea
16601	I	Sol_MHCIex2_003	1	Solea
16601	I	Sol_MHCIex2_009	1	Solea
16601	I	Sol_MHCIex2_032	1	Solea
16601	I	Sol_MHCIex2_012	1	Solea
16601	I	Sol_MHCIex2_033	1	Solea
16602	I	Sol_MHCIex2_003	1	Solea
16602	I	Sol_MHCIex2_009	1	Solea
16602	I	Sol_MHCIex2_122	1	Solea
16602	I	Sol_MHCIex2_114	1	Solea
16603	I	Sol_MHCIex2_003	1	Solea
16603	I	Sol_MHCIex2_114	1	Solea
16603	I	Sol_MHCIex2_156	1	Solea
16604	I	Sol_MHCIex2_026	1	Solea
16604	I	Sol_MHCIex2_025	1	Solea
16604	I	Sol_MHCIex2_081	1	Solea
16604	I	Sol_MHCIex2_116	1	Solea
16605	I	Sol_MHCIex2_002	1	Solea
16605	I	Sol_MHCIex2_032	1	Solea
16605	I	Sol_MHCIex2_053	1	Solea
16605	I	Sol_MHCIex2_112	1	Solea
16606	I	Sol_MHCIex2_009	1	Solea
16606	I	Sol_MHCIex2_032	1	Solea
16606	I	Sol_MHCIex2_019	1	Solea
16606	I	Sol_MHCIex2_026	1	Solea
16607	I	Sol_MHCIex2_009	1	Solea
16607	I	Sol_MHCIex2_026	1	Solea
16608	I	Sol_MHCIex2_022	1	Solea
16608	I	Sol_MHCIex2_068	1	Solea
16608	I	Sol_MHCIex2_100	1	Solea
16609	I	Sol_MHCIex2_009	1	Solea
16609	I	Sol_MHCIex2_022	1	Solea
16609	I	Sol_MHCIex2_026	1	Solea
16609	I	Sol_MHCIex2_085	1	Solea
16627	I	Sol_MHCIex2_002	1	Solea
16627	I	Sol_MHCIex2_009	1	Solea
16627	I	Sol_MHCIex2_074	1	Solea
16627	I	Sol_MHCIex2_102	1	Solea
16628	I	Sol_MHCIex2_003	1	Solea
16628	I	Sol_MHCIex2_022	1	Solea
16628	I	Sol_MHCIex2_011	1	Solea
16628	I	Sol_MHCIex2_019	1	Solea
16628	I	Sol_MHCIex2_017	1	Solea
16628	I	Sol_MHCIex2_023	1	Solea
16629	I	Sol_MHCIex2_009	1	Solea
16629	I	Sol_MHCIex2_001	1	Solea
16629	I	Sol_MHCIex2_020	1	Solea
16629	I	Sol_MHCIex2_016	1	Solea
16629	I	Sol_MHCIex2_015	1	Solea
16629	I	Sol_MHCIex2_019	1	Solea
16629	I	Sol_MHCIex2_048	1	Solea
16630	I	Sol_MHCIex2_003	1	Solea
16630	I	Sol_MHCIex2_022	1	Solea
16630	I	Sol_MHCIex2_019	1	Solea
16630	I	Sol_MHCIex2_017	1	Solea
16630	I	Sol_MHCIex2_023	1	Solea
16630	I	Sol_MHCIex2_150	1	Solea
16631	I	Sol_MHCIex2_001	1	Solea
16631	I	Sol_MHCIex2_020	1	Solea
16631	I	Sol_MHCIex2_022	1	Solea
16631	I	Sol_MHCIex2_019	1	Solea
16631	I	Sol_MHCIex2_017	1	Solea
16631	I	Sol_MHCIex2_030	1	Solea
16631	I	Sol_MHCIex2_045	1	Solea
16631	I	Sol_MHCIex2_193	1	Solea
16632	I	Sol_MHCIex2_022	1	Solea
16632	I	Sol_MHCIex2_017	1	Solea
16632	I	Sol_MHCIex2_034	1	Solea
16632	I	Sol_MHCIex2_043	1	Solea
16632	I	Sol_MHCIex2_090	1	Solea
16636	I	Sol_MHCIex2_011	1	Solea
16636	I	Sol_MHCIex2_014	1	Solea
16636	I	Sol_MHCIex2_025	1	Solea
16636	I	Sol_MHCIex2_113	1	Solea
16637	I	Sol_MHCIex2_003	1	Solea
16637	I	Sol_MHCIex2_009	1	Solea
16637	I	Sol_MHCIex2_036	1	Solea
16637	I	Sol_MHCIex2_091	1	Solea
16638	I	Sol_MHCIex2_022	1	Solea
16638	I	Sol_MHCIex2_017	1	Solea
[truncated: 104,762 more rows]
