# Supplementary material for: Widespread Adaptive Introgression of Major Histocompatibility Complex Genes across Vertebrate Hybrid Zones
Source: Mol Biol Evol. 2024 Sep 26;41(10):msae201. doi: 10.1093/molbev/msae201 (PMC11472244; doi:10.1093/molbev/msae201)
Supplement: msae201_Supplementary_Data [file msae201_supplementary_data.zip › Gaczorek_et_al_MHC_introgression_Supplementary_Tables.xlsx]

## Sheet: Tab_S2_Amplisas
Table S2. Parameters of the Amplisas software used for MHC genotyping and estimated genotyping repeatability.
Parameter	Salmo	Solea	Bombina	Lissotriton *	Triturus *	Anguis	Emys	Natrix	Podarcis *	Sphyrapicus	Clethrionomys
AmpiSAS parameters
substitution_threshold	1	1	1	1	1	1	1	1	1	1	1
indel_threshold	0.001	0.001	0.001	0.001	0.001	0.001	0.001	0.001	0.001	0.001	0.001
min_dominant_frequency_threshold	25	25	25	25	25	25	50	25	25	25	25
min_amplicon_seq_frequency (MHC-I / MHC-II) **	0.25 / 1	0.25 / 1	0.25 / 1	0.25 / 1	0.25 / 1	0.25 / 0.25	0.25 / 1	0.25 / 0.25	0.25 / 0.25	0.25 / 1	0.25 / 1
min_chimera_length	10	10	10	10	10	10	10	10	10	10	10
max_allele_number (MHC-I / MHC-II)	50 / 20	50 / 20	50 / 20	50 / 20	50 / 20	50 / 50	50 / 20	50 / 50	50 / 20	50 / 20	50 / 20
min_amplicon_depth	100	100	100	100	100	100	100	100	100	100	100
Additional filtering
Per-amplicon frequency (PAF) threshold (MHC-I / MHC-II) [%] **	6 / 10	2.5 / 10	1 / 1	0.25 / 1	0.25 / 1	0.25 / 1	1 / 10	1 / 0.25	0.25 / 0.25	0.25 / 1	0.25 / 1
Mean repeatability of genotyping [%] (number of individuals repeated) (MHC-I / MHC-II)	93 (13) / 76 (11)	100 (8) / 96 (8)	94 (11) / 76 (11)	95 / 98	88 (6) / 100 (6)	91 (12) / 85 (15)	98 (10) / 94 (9)	100 (12) / 80 (10)	98 / 96	96 (15) / 98 (15)	89 (4) / 97 (4)
Median repeatability of genotyping [%] (MHC-I / MHC-II)	100 / 100	100 / 100	100 / 80	-	-	90 / 92	100 / 100	100 / 90	-	100 / 100	86 / 100
* Taxa genotyped in the previous studies. Information derived from Dudek et al. (2019), Gaczorek, Marszałek et al. (2023) and Gaczorek, Chechetkin et al. (2023)
** Both parameters mean the same but were applied at a different stage of analysis. Note that the value at the second stage can only be equal or higher.
Dudek, K., Gaczorek, T. S., Zieliński, P., & Babik, W. (2019). Massive introgression of major histocompatibility complex (MHC) genes in newt hybrid zones. Molecular Ecology, 28(21), 4798–4810. https://doi.org/10.1111/mec.15254
Gaczorek, T. S., Marszałek, M., Dudek, K., Arntzen, J. W., Wielstra, B., & Babik, W. (2023). Interspecific introgression of MHC genes in Triturus newts: Evidence from multiple contact zones. Molecular Ecology, 32(4), 867–880. https://doi.org/10.1111/mec.16804
Gaczorek, T. S., Chechetkin, M., Dudek, K., Caeiro-Dias, G., Crochet, P.-A., Geniez, P., Pinho, C. & Babik W. (2023). Widespread introgression of MHC genes in Iberian Podarcis lizards. Molecular Ecology. https://doi.org/10.1111/mec.16974

## Sheet: Tab_S5_genomeWide
Table S5. Estimates of genome-wide admixture.
INDIVIDUAL_ID	MARKER	NON_ADMIXED	HYBRID_ZONE	SPECIES	ADMIXTURE	TAXON
21010	inferred	TRUE	salar_trutta	SALAR	1	Salmo
21010	inferred	TRUE	salar_trutta	TRUTTA	0	Salmo
21011	inferred	TRUE	salar_trutta	SALAR	1	Salmo
21011	inferred	TRUE	salar_trutta	TRUTTA	0	Salmo
21012	inferred	TRUE	salar_trutta	SALAR	1	Salmo
21012	inferred	TRUE	salar_trutta	TRUTTA	0	Salmo
21013	inferred	TRUE	salar_trutta	SALAR	1	Salmo
21013	inferred	TRUE	salar_trutta	TRUTTA	0	Salmo
21014	inferred	TRUE	salar_trutta	SALAR	1	Salmo
21014	inferred	TRUE	salar_trutta	TRUTTA	0	Salmo
21015	inferred	TRUE	salar_trutta	SALAR	1	Salmo
21015	inferred	TRUE	salar_trutta	TRUTTA	0	Salmo
21016	inferred	TRUE	salar_trutta	SALAR	1	Salmo
21016	inferred	TRUE	salar_trutta	TRUTTA	0	Salmo
21017	inferred	TRUE	salar_trutta	SALAR	1	Salmo
21017	inferred	TRUE	salar_trutta	TRUTTA	0	Salmo
21018	inferred	TRUE	salar_trutta	SALAR	1	Salmo
21018	inferred	TRUE	salar_trutta	TRUTTA	0	Salmo
21019	inferred	TRUE	salar_trutta	SALAR	1	Salmo
21019	inferred	TRUE	salar_trutta	TRUTTA	0	Salmo
21020	inferred	TRUE	salar_trutta	SALAR	1	Salmo
21020	inferred	TRUE	salar_trutta	TRUTTA	0	Salmo
21021	inferred	TRUE	salar_trutta	SALAR	1	Salmo
21021	inferred	TRUE	salar_trutta	TRUTTA	0	Salmo
21022	inferred	TRUE	salar_trutta	SALAR	1	Salmo
21022	inferred	TRUE	salar_trutta	TRUTTA	0	Salmo
21023	inferred	TRUE	salar_trutta	SALAR	1	Salmo
21023	inferred	TRUE	salar_trutta	TRUTTA	0	Salmo
21024	inferred	TRUE	salar_trutta	SALAR	1	Salmo
21024	inferred	TRUE	salar_trutta	TRUTTA	0	Salmo
21025	inferred	TRUE	salar_trutta	SALAR	1	Salmo
21025	inferred	TRUE	salar_trutta	TRUTTA	0	Salmo
21026	inferred	TRUE	salar_trutta	SALAR	1	Salmo
21026	inferred	TRUE	salar_trutta	TRUTTA	0	Salmo
21027	inferred	TRUE	salar_trutta	SALAR	1	Salmo
21027	inferred	TRUE	salar_trutta	TRUTTA	0	Salmo
21028	inferred	TRUE	salar_trutta	SALAR	1	Salmo
21028	inferred	TRUE	salar_trutta	TRUTTA	0	Salmo
21029	inferred	TRUE	salar_trutta	SALAR	1	Salmo
21029	inferred	TRUE	salar_trutta	TRUTTA	0	Salmo
21030	inferred	TRUE	salar_trutta	SALAR	1	Salmo
21030	inferred	TRUE	salar_trutta	TRUTTA	0	Salmo
21031	inferred	TRUE	salar_trutta	SALAR	1	Salmo
21031	inferred	TRUE	salar_trutta	TRUTTA	0	Salmo
21032	inferred	TRUE	salar_trutta	SALAR	1	Salmo
21032	inferred	TRUE	salar_trutta	TRUTTA	0	Salmo
21033	inferred	TRUE	salar_trutta	SALAR	1	Salmo
21033	inferred	TRUE	salar_trutta	TRUTTA	0	Salmo
21034	inferred	TRUE	salar_trutta	SALAR	1	Salmo
21034	inferred	TRUE	salar_trutta	TRUTTA	0	Salmo
21035	inferred	TRUE	salar_trutta	SALAR	1	Salmo
21035	inferred	TRUE	salar_trutta	TRUTTA	0	Salmo
21036	inferred	TRUE	salar_trutta	SALAR	1	Salmo
21036	inferred	TRUE	salar_trutta	TRUTTA	0	Salmo
21037	inferred	TRUE	salar_trutta	SALAR	1	Salmo
21037	inferred	TRUE	salar_trutta	TRUTTA	0	Salmo
21038	inferred	TRUE	salar_trutta	SALAR	1	Salmo
21038	inferred	TRUE	salar_trutta	TRUTTA	0	Salmo
21039	inferred	TRUE	salar_trutta	SALAR	1	Salmo
21039	inferred	TRUE	salar_trutta	TRUTTA	0	Salmo
21040	inferred	TRUE	salar_trutta	SALAR	1	Salmo
21040	inferred	TRUE	salar_trutta	TRUTTA	0	Salmo
21041	inferred	TRUE	salar_trutta	SALAR	1	Salmo
21041	inferred	TRUE	salar_trutta	TRUTTA	0	Salmo
21042	inferred	TRUE	salar_trutta	SALAR	1	Salmo
21042	inferred	TRUE	salar_trutta	TRUTTA	0	Salmo
21043	inferred	TRUE	salar_trutta	SALAR	1	Salmo
21043	inferred	TRUE	salar_trutta	TRUTTA	0	Salmo
21044	inferred	TRUE	salar_trutta	SALAR	1	Salmo
21044	inferred	TRUE	salar_trutta	TRUTTA	0	Salmo
21045	inferred	TRUE	salar_trutta	SALAR	1	Salmo
21045	inferred	TRUE	salar_trutta	TRUTTA	0	Salmo
21046	inferred	TRUE	salar_trutta	SALAR	1	Salmo
21046	inferred	TRUE	salar_trutta	TRUTTA	0	Salmo
21047	inferred	TRUE	salar_trutta	SALAR	1	Salmo
21047	inferred	TRUE	salar_trutta	TRUTTA	0	Salmo
21048	inferred	TRUE	salar_trutta	SALAR	1	Salmo
21048	inferred	TRUE	salar_trutta	TRUTTA	0	Salmo
21049	inferred	TRUE	salar_trutta	SALAR	1	Salmo
21049	inferred	TRUE	salar_trutta	TRUTTA	0	Salmo
21050	inferred	TRUE	salar_trutta	SALAR	1	Salmo
21050	inferred	TRUE	salar_trutta	TRUTTA	0	Salmo
21051	inferred	TRUE	salar_trutta	SALAR	1	Salmo
21051	inferred	TRUE	salar_trutta	TRUTTA	0	Salmo
21052	inferred	TRUE	salar_trutta	SALAR	1	Salmo
21052	inferred	TRUE	salar_trutta	TRUTTA	0	Salmo
21053	inferred	TRUE	salar_trutta	SALAR	1	Salmo
21053	inferred	TRUE	salar_trutta	TRUTTA	0	Salmo
21054	inferred	TRUE	salar_trutta	SALAR	1	Salmo
21054	inferred	TRUE	salar_trutta	TRUTTA	0	Salmo
21055	inferred	TRUE	salar_trutta	SALAR	1	Salmo
21055	inferred	TRUE	salar_trutta	TRUTTA	0	Salmo
16951	inferred	TRUE	salar_trutta	SALAR	0	Salmo
16951	inferred	TRUE	salar_trutta	TRUTTA	1	Salmo
16952	inferred	TRUE	salar_trutta	SALAR	0	Salmo
16952	inferred	TRUE	salar_trutta	TRUTTA	1	Salmo
16953	inferred	TRUE	salar_trutta	SALAR	0	Salmo
16953	inferred	TRUE	salar_trutta	TRUTTA	1	Salmo
16954	inferred	TRUE	salar_trutta	SALAR	0	Salmo
16954	inferred	TRUE	salar_trutta	TRUTTA	1	Salmo
16955	inferred	TRUE	salar_trutta	SALAR	0	Salmo
16955	inferred	TRUE	salar_trutta	TRUTTA	1	Salmo
16956	inferred	TRUE	salar_trutta	SALAR	0	Salmo
16956	inferred	TRUE	salar_trutta	TRUTTA	1	Salmo
16957	inferred	TRUE	salar_trutta	SALAR	0	Salmo
16957	inferred	TRUE	salar_trutta	TRUTTA	1	Salmo
16958	inferred	TRUE	salar_trutta	SALAR	0	Salmo
16958	inferred	TRUE	salar_trutta	TRUTTA	1	Salmo
16959	inferred	TRUE	salar_trutta	SALAR	0	Salmo
16959	inferred	TRUE	salar_trutta	TRUTTA	1	Salmo
16960	inferred	TRUE	salar_trutta	SALAR	0	Salmo
16960	inferred	TRUE	salar_trutta	TRUTTA	1	Salmo
16961	inferred	TRUE	salar_trutta	SALAR	0	Salmo
16961	inferred	TRUE	salar_trutta	TRUTTA	1	Salmo
16962	inferred	TRUE	salar_trutta	SALAR	0	Salmo
16962	inferred	TRUE	salar_trutta	TRUTTA	1	Salmo
16975	inferred	TRUE	salar_trutta	SALAR	0	Salmo
16975	inferred	TRUE	salar_trutta	TRUTTA	1	Salmo
16976	inferred	TRUE	salar_trutta	SALAR	0	Salmo
16976	inferred	TRUE	salar_trutta	TRUTTA	1	Salmo
16977	inferred	TRUE	salar_trutta	SALAR	0	Salmo
16977	inferred	TRUE	salar_trutta	TRUTTA	1	Salmo
16978	inferred	TRUE	salar_trutta	SALAR	0	Salmo
16978	inferred	TRUE	salar_trutta	TRUTTA	1	Salmo
16979	inferred	TRUE	salar_trutta	SALAR	0	Salmo
16979	inferred	TRUE	salar_trutta	TRUTTA	1	Salmo
16980	inferred	TRUE	salar_trutta	SALAR	0	Salmo
16980	inferred	TRUE	salar_trutta	TRUTTA	1	Salmo
16981	inferred	TRUE	salar_trutta	SALAR	0	Salmo
16981	inferred	TRUE	salar_trutta	TRUTTA	1	Salmo
16982	inferred	TRUE	salar_trutta	SALAR	0	Salmo
16982	inferred	TRUE	salar_trutta	TRUTTA	1	Salmo
16983	inferred	TRUE	salar_trutta	SALAR	0	Salmo
16983	inferred	TRUE	salar_trutta	TRUTTA	1	Salmo
16984	inferred	TRUE	salar_trutta	SALAR	0	Salmo
16984	inferred	TRUE	salar_trutta	TRUTTA	1	Salmo
16985	inferred	TRUE	salar_trutta	SALAR	0	Salmo
16985	inferred	TRUE	salar_trutta	TRUTTA	1	Salmo
16986	inferred	TRUE	salar_trutta	SALAR	0	Salmo
16986	inferred	TRUE	salar_trutta	TRUTTA	1	Salmo
16938	inferred	TRUE	salar_trutta	SALAR	0	Salmo
16938	inferred	TRUE	salar_trutta	TRUTTA	1	Salmo
16927	inferred	TRUE	salar_trutta	SALAR	0	Salmo
16927	inferred	TRUE	salar_trutta	TRUTTA	1	Salmo
16931	inferred	TRUE	salar_trutta	SALAR	0	Salmo
16931	inferred	TRUE	salar_trutta	TRUTTA	1	Salmo
16930	inferred	TRUE	salar_trutta	SALAR	0	Salmo
16930	inferred	TRUE	salar_trutta	TRUTTA	1	Salmo
16933	inferred	TRUE	salar_trutta	SALAR	0	Salmo
16933	inferred	TRUE	salar_trutta	TRUTTA	1	Salmo
16932	inferred	TRUE	salar_trutta	SALAR	0	Salmo
16932	inferred	TRUE	salar_trutta	TRUTTA	1	Salmo
16934	inferred	TRUE	salar_trutta	SALAR	0	Salmo
16934	inferred	TRUE	salar_trutta	TRUTTA	1	Salmo
16935	inferred	TRUE	salar_trutta	SALAR	0	Salmo
16935	inferred	TRUE	salar_trutta	TRUTTA	1	Salmo
16936	inferred	TRUE	salar_trutta	SALAR	0	Salmo
16936	inferred	TRUE	salar_trutta	TRUTTA	1	Salmo
16929	inferred	TRUE	salar_trutta	SALAR	0	Salmo
16929	inferred	TRUE	salar_trutta	TRUTTA	1	Salmo
16928	inferred	TRUE	salar_trutta	SALAR	0	Salmo
16928	inferred	TRUE	salar_trutta	TRUTTA	1	Salmo
17002	inferred	TRUE	salar_trutta	SALAR	0	Salmo
17002	inferred	TRUE	salar_trutta	TRUTTA	1	Salmo
17000	inferred	TRUE	salar_trutta	SALAR	0	Salmo
17000	inferred	TRUE	salar_trutta	TRUTTA	1	Salmo
17010	inferred	TRUE	salar_trutta	SALAR	0	Salmo
17010	inferred	TRUE	salar_trutta	TRUTTA	1	Salmo
17009	inferred	TRUE	salar_trutta	SALAR	0	Salmo
17009	inferred	TRUE	salar_trutta	TRUTTA	1	Salmo
17008	inferred	TRUE	salar_trutta	SALAR	0	Salmo
17008	inferred	TRUE	salar_trutta	TRUTTA	1	Salmo
17007	inferred	TRUE	salar_trutta	SALAR	0	Salmo
17007	inferred	TRUE	salar_trutta	TRUTTA	1	Salmo
17006	inferred	TRUE	salar_trutta	SALAR	0	Salmo
17006	inferred	TRUE	salar_trutta	TRUTTA	1	Salmo
17005	inferred	TRUE	salar_trutta	SALAR	0	Salmo
17005	inferred	TRUE	salar_trutta	TRUTTA	1	Salmo
17003	inferred	TRUE	salar_trutta	SALAR	0	Salmo
17003	inferred	TRUE	salar_trutta	TRUTTA	1	Salmo
16999	inferred	TRUE	salar_trutta	SALAR	0	Salmo
16999	inferred	TRUE	salar_trutta	TRUTTA	1	Salmo
17001	inferred	TRUE	salar_trutta	SALAR	0	Salmo
17001	inferred	TRUE	salar_trutta	TRUTTA	1	Salmo
17004	inferred	TRUE	salar_trutta	SALAR	0	Salmo
17004	inferred	TRUE	salar_trutta	TRUTTA	1	Salmo
16563	10759_SNP	TRUE	aegyptiaca_senegalensis	AEGYPTIACA	0.999969	Solea
16563	10759_SNP	TRUE	aegyptiaca_senegalensis	SENEGALENSIS	3.1e-05	Solea
16564	10759_SNP	TRUE	aegyptiaca_senegalensis	AEGYPTIACA	0.999968	Solea
16564	10759_SNP	TRUE	aegyptiaca_senegalensis	SENEGALENSIS	3.2e-05	Solea
16565	10759_SNP	TRUE	aegyptiaca_senegalensis	AEGYPTIACA	0.999968	Solea
16565	10759_SNP	TRUE	aegyptiaca_senegalensis	SENEGALENSIS	3.2e-05	Solea
16566	10759_SNP	TRUE	aegyptiaca_senegalensis	AEGYPTIACA	0.999968	Solea
16566	10759_SNP	TRUE	aegyptiaca_senegalensis	SENEGALENSIS	3.2e-05	Solea
16567	10759_SNP	TRUE	aegyptiaca_senegalensis	AEGYPTIACA	0.999969	Solea
16567	10759_SNP	TRUE	aegyptiaca_senegalensis	SENEGALENSIS	3.1e-05	Solea
16568	10759_SNP	TRUE	aegyptiaca_senegalensis	AEGYPTIACA	0.999968	Solea
16568	10759_SNP	TRUE	aegyptiaca_senegalensis	SENEGALENSIS	3.2e-05	Solea
16569	10759_SNP	TRUE	aegyptiaca_senegalensis	AEGYPTIACA	0.999968	Solea
16569	10759_SNP	TRUE	aegyptiaca_senegalensis	SENEGALENSIS	3.2e-05	Solea
16570	10759_SNP	TRUE	aegyptiaca_senegalensis	AEGYPTIACA	0.999968	Solea
16570	10759_SNP	TRUE	aegyptiaca_senegalensis	SENEGALENSIS	3.2e-05	Solea
16571	10759_SNP	TRUE	aegyptiaca_senegalensis	AEGYPTIACA	0.99997	Solea
16571	10759_SNP	TRUE	aegyptiaca_senegalensis	SENEGALENSIS	3e-05	Solea
16572	10759_SNP	TRUE	aegyptiaca_senegalensis	AEGYPTIACA	0.999967	Solea
16572	10759_SNP	TRUE	aegyptiaca_senegalensis	SENEGALENSIS	3.3e-05	Solea
16595	10759_SNP	TRUE	aegyptiaca_senegalensis	AEGYPTIACA	0.999942	Solea
16595	10759_SNP	TRUE	aegyptiaca_senegalensis	SENEGALENSIS	5.8e-05	Solea
16596	inferred_allopatric	TRUE	aegyptiaca_senegalensis	AEGYPTIACA	0.999948	Solea
16596	inferred_allopatric	TRUE	aegyptiaca_senegalensis	SENEGALENSIS	5.2e-05	Solea
16597	inferred_allopatric	TRUE	aegyptiaca_senegalensis	AEGYPTIACA	0.999948	Solea
16597	inferred_allopatric	TRUE	aegyptiaca_senegalensis	SENEGALENSIS	5.2e-05	Solea
16598	inferred_allopatric	TRUE	aegyptiaca_senegalensis	AEGYPTIACA	0.999948	Solea
16598	inferred_allopatric	TRUE	aegyptiaca_senegalensis	SENEGALENSIS	5.2e-05	Solea
16599	10759_SNP	TRUE	aegyptiaca_senegalensis	AEGYPTIACA	0.999954	Solea
16599	10759_SNP	TRUE	aegyptiaca_senegalensis	SENEGALENSIS	4.6e-05	Solea
16600	inferred_allopatric	TRUE	aegyptiaca_senegalensis	AEGYPTIACA	0.999948	Solea
16600	inferred_allopatric	TRUE	aegyptiaca_senegalensis	SENEGALENSIS	5.2e-05	Solea
16601	10759_SNP	FALSE	aegyptiaca_senegalensis	AEGYPTIACA	0.745518	Solea
16601	10759_SNP	FALSE	aegyptiaca_senegalensis	SENEGALENSIS	0.254482	Solea
16602	10759_SNP	TRUE	aegyptiaca_senegalensis	AEGYPTIACA	0.999969	Solea
16602	10759_SNP	TRUE	aegyptiaca_senegalensis	SENEGALENSIS	3.1e-05	Solea
16603	10759_SNP	TRUE	aegyptiaca_senegalensis	AEGYPTIACA	0.999968	Solea
16603	10759_SNP	TRUE	aegyptiaca_senegalensis	SENEGALENSIS	3.2e-05	Solea
16604	10759_SNP	TRUE	aegyptiaca_senegalensis	AEGYPTIACA	0.999968	Solea
16604	10759_SNP	TRUE	aegyptiaca_senegalensis	SENEGALENSIS	3.2e-05	Solea
16605	10759_SNP	TRUE	aegyptiaca_senegalensis	AEGYPTIACA	0.999969	Solea
16605	10759_SNP	TRUE	aegyptiaca_senegalensis	SENEGALENSIS	3.1e-05	Solea
16606	10759_SNP	TRUE	aegyptiaca_senegalensis	AEGYPTIACA	0.999969	Solea
16606	10759_SNP	TRUE	aegyptiaca_senegalensis	SENEGALENSIS	3.1e-05	Solea
16607	10759_SNP	TRUE	aegyptiaca_senegalensis	AEGYPTIACA	0.999968	Solea
16607	10759_SNP	TRUE	aegyptiaca_senegalensis	SENEGALENSIS	3.2e-05	Solea
16608	10759_SNP	TRUE	aegyptiaca_senegalensis	AEGYPTIACA	0.999969	Solea
16608	10759_SNP	TRUE	aegyptiaca_senegalensis	SENEGALENSIS	3.1e-05	Solea
16609	10759_SNP	TRUE	aegyptiaca_senegalensis	AEGYPTIACA	0.999968	Solea
16609	10759_SNP	TRUE	aegyptiaca_senegalensis	SENEGALENSIS	3.2e-05	Solea
16627	10759_SNP	TRUE	aegyptiaca_senegalensis	AEGYPTIACA	0.999917	Solea
16627	10759_SNP	TRUE	aegyptiaca_senegalensis	SENEGALENSIS	8.3e-05	Solea
16628	10759_SNP	TRUE	aegyptiaca_senegalensis	AEGYPTIACA	0.987673	Solea
16628	10759_SNP	TRUE	aegyptiaca_senegalensis	SENEGALENSIS	0.012327	Solea
16629	10759_SNP	TRUE	aegyptiaca_senegalensis	AEGYPTIACA	0.980147	Solea
16629	10759_SNP	TRUE	aegyptiaca_senegalensis	SENEGALENSIS	0.019853	Solea
16630	10759_SNP	TRUE	aegyptiaca_senegalensis	AEGYPTIACA	0.999957	Solea
16630	10759_SNP	TRUE	aegyptiaca_senegalensis	SENEGALENSIS	4.3e-05	Solea
16631	10759_SNP	FALSE	aegyptiaca_senegalensis	AEGYPTIACA	0.920601	Solea
16631	10759_SNP	FALSE	aegyptiaca_senegalensis	SENEGALENSIS	0.079399	Solea
16632	10759_SNP	TRUE	aegyptiaca_senegalensis	AEGYPTIACA	0.999955	Solea
16632	10759_SNP	TRUE	aegyptiaca_senegalensis	SENEGALENSIS	4.5e-05	Solea
16636	10759_SNP	TRUE	aegyptiaca_senegalensis	AEGYPTIACA	0.996171	Solea
16636	10759_SNP	TRUE	aegyptiaca_senegalensis	SENEGALENSIS	0.003829	Solea
16637	10759_SNP	TRUE	aegyptiaca_senegalensis	AEGYPTIACA	0.999939	Solea
16637	10759_SNP	TRUE	aegyptiaca_senegalensis	SENEGALENSIS	6.1e-05	Solea
16638	10759_SNP	TRUE	aegyptiaca_senegalensis	AEGYPTIACA	0.987582	Solea
16638	10759_SNP	TRUE	aegyptiaca_senegalensis	SENEGALENSIS	0.012418	Solea
16639	10759_SNP	TRUE	aegyptiaca_senegalensis	AEGYPTIACA	0.999932	Solea
16639	10759_SNP	TRUE	aegyptiaca_senegalensis	SENEGALENSIS	6.8e-05	Solea
16640	10759_SNP	TRUE	aegyptiaca_senegalensis	AEGYPTIACA	0.989429	Solea
16640	10759_SNP	TRUE	aegyptiaca_senegalensis	SENEGALENSIS	0.010571	Solea
16641	10759_SNP	TRUE	aegyptiaca_senegalensis	AEGYPTIACA	0.984753	Solea
16641	10759_SNP	TRUE	aegyptiaca_senegalensis	SENEGALENSIS	0.015247	Solea
16642	10759_SNP	TRUE	aegyptiaca_senegalensis	AEGYPTIACA	0.996578	Solea
16642	10759_SNP	TRUE	aegyptiaca_senegalensis	SENEGALENSIS	0.003422	Solea
16643	10759_SNP	TRUE	aegyptiaca_senegalensis	AEGYPTIACA	0.981975	Solea
16643	10759_SNP	TRUE	aegyptiaca_senegalensis	SENEGALENSIS	0.018025	Solea
16644	10759_SNP	FALSE	aegyptiaca_senegalensis	AEGYPTIACA	0.967311	Solea
16644	10759_SNP	FALSE	aegyptiaca_senegalensis	SENEGALENSIS	0.032689	Solea
16645	10759_SNP	FALSE	aegyptiaca_senegalensis	AEGYPTIACA	0.898146	Solea
16645	10759_SNP	FALSE	aegyptiaca_senegalensis	SENEGALENSIS	0.101854	Solea
16646	10759_SNP	FALSE	aegyptiaca_senegalensis	AEGYPTIACA	0.961367	Solea
16646	10759_SNP	FALSE	aegyptiaca_senegalensis	SENEGALENSIS	0.038633	Solea
16647	10759_SNP	FALSE	aegyptiaca_senegalensis	AEGYPTIACA	0.768467	Solea
16647	10759_SNP	FALSE	aegyptiaca_senegalensis	SENEGALENSIS	0.231533	Solea
16648	10759_SNP	TRUE	aegyptiaca_senegalensis	AEGYPTIACA	0.999956	Solea
16648	10759_SNP	TRUE	aegyptiaca_senegalensis	SENEGALENSIS	4.4e-05	Solea
16649	inferred_allopatric	TRUE	aegyptiaca_senegalensis	AEGYPTIACA	0	Solea
16649	inferred_allopatric	TRUE	aegyptiaca_senegalensis	SENEGALENSIS	1	Solea
16671	10759_SNP	TRUE	aegyptiaca_senegalensis	AEGYPTIACA	0.999964	Solea
16671	10759_SNP	TRUE	aegyptiaca_senegalensis	SENEGALENSIS	3.6e-05	Solea
16672	10759_SNP	TRUE	aegyptiaca_senegalensis	AEGYPTIACA	0.999965	Solea
16672	10759_SNP	TRUE	aegyptiaca_senegalensis	SENEGALENSIS	3.5e-05	Solea
16673	10759_SNP	TRUE	aegyptiaca_senegalensis	AEGYPTIACA	0.999965	Solea
16673	10759_SNP	TRUE	aegyptiaca_senegalensis	SENEGALENSIS	3.5e-05	Solea
16674	10759_SNP	TRUE	aegyptiaca_senegalensis	AEGYPTIACA	0.999966	Solea
16674	10759_SNP	TRUE	aegyptiaca_senegalensis	SENEGALENSIS	3.4e-05	Solea
16675	10759_SNP	TRUE	aegyptiaca_senegalensis	AEGYPTIACA	0.999965	Solea
16675	10759_SNP	TRUE	aegyptiaca_senegalensis	SENEGALENSIS	3.5e-05	Solea
16676	10759_SNP	TRUE	aegyptiaca_senegalensis	AEGYPTIACA	0.999963	Solea
16676	10759_SNP	TRUE	aegyptiaca_senegalensis	SENEGALENSIS	3.7e-05	Solea
16677	10759_SNP	TRUE	aegyptiaca_senegalensis	AEGYPTIACA	0.999964	Solea
16677	10759_SNP	TRUE	aegyptiaca_senegalensis	SENEGALENSIS	3.6e-05	Solea
16678	10759_SNP	TRUE	aegyptiaca_senegalensis	AEGYPTIACA	0.999966	Solea
16678	10759_SNP	TRUE	aegyptiaca_senegalensis	SENEGALENSIS	3.4e-05	Solea
16679	10759_SNP	TRUE	aegyptiaca_senegalensis	AEGYPTIACA	0.999964	Solea
16679	10759_SNP	TRUE	aegyptiaca_senegalensis	SENEGALENSIS	3.6e-05	Solea
16680	10759_SNP	TRUE	aegyptiaca_senegalensis	AEGYPTIACA	0.999966	Solea
16680	10759_SNP	TRUE	aegyptiaca_senegalensis	SENEGALENSIS	3.4e-05	Solea
16681	10759_SNP	TRUE	aegyptiaca_senegalensis	AEGYPTIACA	0.999965	Solea
16681	10759_SNP	TRUE	aegyptiaca_senegalensis	SENEGALENSIS	3.5e-05	Solea
16682	10759_SNP	TRUE	aegyptiaca_senegalensis	AEGYPTIACA	0.999966	Solea
16682	10759_SNP	TRUE	aegyptiaca_senegalensis	SENEGALENSIS	3.4e-05	Solea
16683	10759_SNP	TRUE	aegyptiaca_senegalensis	AEGYPTIACA	0.999966	Solea
16683	10759_SNP	TRUE	aegyptiaca_senegalensis	SENEGALENSIS	3.4e-05	Solea
16684	10759_SNP	TRUE	aegyptiaca_senegalensis	AEGYPTIACA	0.999965	Solea
16684	10759_SNP	TRUE	aegyptiaca_senegalensis	SENEGALENSIS	3.5e-05	Solea
16685	10759_SNP	TRUE	aegyptiaca_senegalensis	AEGYPTIACA	0.999964	Solea
16685	10759_SNP	TRUE	aegyptiaca_senegalensis	SENEGALENSIS	3.6e-05	Solea
16686	10759_SNP	TRUE	aegyptiaca_senegalensis	AEGYPTIACA	0.999966	Solea
16686	10759_SNP	TRUE	aegyptiaca_senegalensis	SENEGALENSIS	3.4e-05	Solea
16687	10759_SNP	TRUE	aegyptiaca_senegalensis	AEGYPTIACA	0.999966	Solea
16687	10759_SNP	TRUE	aegyptiaca_senegalensis	SENEGALENSIS	3.4e-05	Solea
16688	10759_SNP	TRUE	aegyptiaca_senegalensis	AEGYPTIACA	0.999964	Solea
16688	10759_SNP	TRUE	aegyptiaca_senegalensis	SENEGALENSIS	3.6e-05	Solea
16689	10759_SNP	TRUE	aegyptiaca_senegalensis	AEGYPTIACA	0.999965	Solea
16689	10759_SNP	TRUE	aegyptiaca_senegalensis	SENEGALENSIS	3.5e-05	Solea
16690	inferred_allopatric	TRUE	aegyptiaca_senegalensis	AEGYPTIACA	0.999965	Solea
16690	inferred_allopatric	TRUE	aegyptiaca_senegalensis	SENEGALENSIS	3.48462e-05	Solea
16709	10759_SNP	TRUE	aegyptiaca_senegalensis	AEGYPTIACA	0.999964	Solea
16709	10759_SNP	TRUE	aegyptiaca_senegalensis	SENEGALENSIS	3.6e-05	Solea
16710	10759_SNP	TRUE	aegyptiaca_senegalensis	AEGYPTIACA	0.999962	Solea
16710	10759_SNP	TRUE	aegyptiaca_senegalensis	SENEGALENSIS	3.8e-05	Solea
16712	inferred_allopatric	TRUE	aegyptiaca_senegalensis	AEGYPTIACA	0.999964	Solea
16712	inferred_allopatric	TRUE	aegyptiaca_senegalensis	SENEGALENSIS	3.57143e-05	Solea
16713	10759_SNP	TRUE	aegyptiaca_senegalensis	AEGYPTIACA	0.999965	Solea
16713	10759_SNP	TRUE	aegyptiaca_senegalensis	SENEGALENSIS	3.5e-05	Solea
16714	10759_SNP	TRUE	aegyptiaca_senegalensis	AEGYPTIACA	0.999963	Solea
16714	10759_SNP	TRUE	aegyptiaca_senegalensis	SENEGALENSIS	3.7e-05	Solea
16715	10759_SNP	TRUE	aegyptiaca_senegalensis	AEGYPTIACA	0.999966	Solea
16715	10759_SNP	TRUE	aegyptiaca_senegalensis	SENEGALENSIS	3.4e-05	Solea
16716	10759_SNP	TRUE	aegyptiaca_senegalensis	AEGYPTIACA	0.999965	Solea
16716	10759_SNP	TRUE	aegyptiaca_senegalensis	SENEGALENSIS	3.5e-05	Solea
16717	10759_SNP	TRUE	aegyptiaca_senegalensis	AEGYPTIACA	0.999962	Solea
16717	10759_SNP	TRUE	aegyptiaca_senegalensis	SENEGALENSIS	3.8e-05	Solea
16718	10759_SNP	TRUE	aegyptiaca_senegalensis	AEGYPTIACA	0.999965	Solea
16718	10759_SNP	TRUE	aegyptiaca_senegalensis	SENEGALENSIS	3.5e-05	Solea
16573	10759_SNP	TRUE	aegyptiaca_senegalensis	AEGYPTIACA	3.4e-05	Solea
16573	10759_SNP	TRUE	aegyptiaca_senegalensis	SENEGALENSIS	0.999966	Solea
16574	10759_SNP	TRUE	aegyptiaca_senegalensis	AEGYPTIACA	3.5e-05	Solea
16574	10759_SNP	TRUE	aegyptiaca_senegalensis	SENEGALENSIS	0.999965	Solea
16575	10759_SNP	TRUE	aegyptiaca_senegalensis	AEGYPTIACA	3.9e-05	Solea
16575	10759_SNP	TRUE	aegyptiaca_senegalensis	SENEGALENSIS	0.999961	Solea
16576	inferred_allopatric	TRUE	aegyptiaca_senegalensis	AEGYPTIACA	0.0009275	Solea
16576	inferred_allopatric	TRUE	aegyptiaca_senegalensis	SENEGALENSIS	0.999073	Solea
16577	10759_SNP	TRUE	aegyptiaca_senegalensis	AEGYPTIACA	0.004384	Solea
16577	10759_SNP	TRUE	aegyptiaca_senegalensis	SENEGALENSIS	0.995616	Solea
16578	10759_SNP	TRUE	aegyptiaca_senegalensis	AEGYPTIACA	0.002807	Solea
16578	10759_SNP	TRUE	aegyptiaca_senegalensis	SENEGALENSIS	0.997193	Solea
16579	10759_SNP	TRUE	aegyptiaca_senegalensis	AEGYPTIACA	3.5e-05	Solea
16579	10759_SNP	TRUE	aegyptiaca_senegalensis	SENEGALENSIS	0.999965	Solea
16580	10759_SNP	TRUE	aegyptiaca_senegalensis	AEGYPTIACA	3.5e-05	Solea
16580	10759_SNP	TRUE	aegyptiaca_senegalensis	SENEGALENSIS	0.999965	Solea
16581	10759_SNP	TRUE	aegyptiaca_senegalensis	AEGYPTIACA	3.3e-05	Solea
16581	10759_SNP	TRUE	aegyptiaca_senegalensis	SENEGALENSIS	0.999967	Solea
16583	10759_SNP	TRUE	aegyptiaca_senegalensis	AEGYPTIACA	3.3e-05	Solea
16583	10759_SNP	TRUE	aegyptiaca_senegalensis	SENEGALENSIS	0.999967	Solea
16584	10759_SNP	TRUE	aegyptiaca_senegalensis	AEGYPTIACA	8.3e-05	Solea
16584	10759_SNP	TRUE	aegyptiaca_senegalensis	SENEGALENSIS	0.999917	Solea
16585	10759_SNP	TRUE	aegyptiaca_senegalensis	AEGYPTIACA	3.3e-05	Solea
16585	10759_SNP	TRUE	aegyptiaca_senegalensis	SENEGALENSIS	0.999967	Solea
16586	10759_SNP	TRUE	aegyptiaca_senegalensis	AEGYPTIACA	3.3e-05	Solea
16586	10759_SNP	TRUE	aegyptiaca_senegalensis	SENEGALENSIS	0.999967	Solea
16587	10759_SNP	TRUE	aegyptiaca_senegalensis	AEGYPTIACA	3.5e-05	Solea
16587	10759_SNP	TRUE	aegyptiaca_senegalensis	SENEGALENSIS	0.999965	Solea
16588	10759_SNP	TRUE	aegyptiaca_senegalensis	AEGYPTIACA	3.4e-05	Solea
16588	10759_SNP	TRUE	aegyptiaca_senegalensis	SENEGALENSIS	0.999966	Solea
16589	10759_SNP	TRUE	aegyptiaca_senegalensis	AEGYPTIACA	5.6e-05	Solea
16589	10759_SNP	TRUE	aegyptiaca_senegalensis	SENEGALENSIS	0.999944	Solea
16590	10759_SNP	TRUE	aegyptiaca_senegalensis	AEGYPTIACA	3.4e-05	Solea
16590	10759_SNP	TRUE	aegyptiaca_senegalensis	SENEGALENSIS	0.999966	Solea
16611	10759_SNP	TRUE	aegyptiaca_senegalensis	AEGYPTIACA	5.1e-05	Solea
16611	10759_SNP	TRUE	aegyptiaca_senegalensis	SENEGALENSIS	0.999949	Solea
16612	10759_SNP	TRUE	aegyptiaca_senegalensis	AEGYPTIACA	3.3e-05	Solea
16612	10759_SNP	TRUE	aegyptiaca_senegalensis	SENEGALENSIS	0.999967	Solea
16613	10759_SNP	TRUE	aegyptiaca_senegalensis	AEGYPTIACA	3.3e-05	Solea
16613	10759_SNP	TRUE	aegyptiaca_senegalensis	SENEGALENSIS	0.999967	Solea
16614	10759_SNP	TRUE	aegyptiaca_senegalensis	AEGYPTIACA	3.3e-05	Solea
16614	10759_SNP	TRUE	aegyptiaca_senegalensis	SENEGALENSIS	0.999967	Solea
16617	10759_SNP	TRUE	aegyptiaca_senegalensis	AEGYPTIACA	0.004893	Solea
16617	10759_SNP	TRUE	aegyptiaca_senegalensis	SENEGALENSIS	0.995107	Solea
16622	10759_SNP	TRUE	aegyptiaca_senegalensis	AEGYPTIACA	5e-05	Solea
16622	10759_SNP	TRUE	aegyptiaca_senegalensis	SENEGALENSIS	0.99995	Solea
16626	10759_SNP	FALSE	aegyptiaca_senegalensis	AEGYPTIACA	0.084382	Solea
16626	10759_SNP	FALSE	aegyptiaca_senegalensis	SENEGALENSIS	0.915618	Solea
16652	10759_SNP	TRUE	aegyptiaca_senegalensis	AEGYPTIACA	0.024257	Solea
16652	10759_SNP	TRUE	aegyptiaca_senegalensis	SENEGALENSIS	0.975743	Solea
16653	10759_SNP	TRUE	aegyptiaca_senegalensis	AEGYPTIACA	0.025777	Solea
16653	10759_SNP	TRUE	aegyptiaca_senegalensis	SENEGALENSIS	0.974223	Solea
16657	10759_SNP	TRUE	aegyptiaca_senegalensis	AEGYPTIACA	5.7e-05	Solea
16657	10759_SNP	TRUE	aegyptiaca_senegalensis	SENEGALENSIS	0.999943	Solea
16721	10759_SNP	TRUE	aegyptiaca_senegalensis	AEGYPTIACA	3.3e-05	Solea
16721	10759_SNP	TRUE	aegyptiaca_senegalensis	SENEGALENSIS	0.999967	Solea
16724	10759_SNP	TRUE	aegyptiaca_senegalensis	AEGYPTIACA	4.3e-05	Solea
16724	10759_SNP	TRUE	aegyptiaca_senegalensis	SENEGALENSIS	0.999957	Solea
16725	10759_SNP	TRUE	aegyptiaca_senegalensis	AEGYPTIACA	4.6e-05	Solea
16725	10759_SNP	TRUE	aegyptiaca_senegalensis	SENEGALENSIS	0.999954	Solea
16726	10759_SNP	TRUE	aegyptiaca_senegalensis	AEGYPTIACA	4.5e-05	Solea
16726	10759_SNP	TRUE	aegyptiaca_senegalensis	SENEGALENSIS	0.999955	Solea
16727	10759_SNP	TRUE	aegyptiaca_senegalensis	AEGYPTIACA	0.021473	Solea
16727	10759_SNP	TRUE	aegyptiaca_senegalensis	SENEGALENSIS	0.978527	Solea
16728	10759_SNP	TRUE	aegyptiaca_senegalensis	AEGYPTIACA	5.2e-05	Solea
16728	10759_SNP	TRUE	aegyptiaca_senegalensis	SENEGALENSIS	0.999948	Solea
16729	10759_SNP	TRUE	aegyptiaca_senegalensis	AEGYPTIACA	4.3e-05	Solea
16729	10759_SNP	TRUE	aegyptiaca_senegalensis	SENEGALENSIS	0.999957	Solea
16730	10759_SNP	TRUE	aegyptiaca_senegalensis	AEGYPTIACA	3.7e-05	Solea
16730	10759_SNP	TRUE	aegyptiaca_senegalensis	SENEGALENSIS	0.999963	Solea
16731	10759_SNP	TRUE	aegyptiaca_senegalensis	AEGYPTIACA	4.6e-05	Solea
16731	10759_SNP	TRUE	aegyptiaca_senegalensis	SENEGALENSIS	0.999954	Solea
16732	10759_SNP	TRUE	aegyptiaca_senegalensis	AEGYPTIACA	3.7e-05	Solea
16732	10759_SNP	TRUE	aegyptiaca_senegalensis	SENEGALENSIS	0.999963	Solea
16733	10759_SNP	TRUE	aegyptiaca_senegalensis	AEGYPTIACA	4.3e-05	Solea
16733	10759_SNP	TRUE	aegyptiaca_senegalensis	SENEGALENSIS	0.999957	Solea
16734	10759_SNP	FALSE	aegyptiaca_senegalensis	AEGYPTIACA	0.050347	Solea
16734	10759_SNP	FALSE	aegyptiaca_senegalensis	SENEGALENSIS	0.949653	Solea
16735	10759_SNP	TRUE	aegyptiaca_senegalensis	AEGYPTIACA	0.005679	Solea
16735	10759_SNP	TRUE	aegyptiaca_senegalensis	SENEGALENSIS	0.994321	Solea
16736	10759_SNP	FALSE	aegyptiaca_senegalensis	AEGYPTIACA	0.034236	Solea
16736	10759_SNP	FALSE	aegyptiaca_senegalensis	SENEGALENSIS	0.965764	Solea
16737	10759_SNP	TRUE	aegyptiaca_senegalensis	AEGYPTIACA	9.8e-05	Solea
16737	10759_SNP	TRUE	aegyptiaca_senegalensis	SENEGALENSIS	0.999902	Solea
16659	10759_SNP	TRUE	aegyptiaca_senegalensis	AEGYPTIACA	0.987998	Solea
16659	10759_SNP	TRUE	aegyptiaca_senegalensis	SENEGALENSIS	0.012002	Solea
16660	10759_SNP	TRUE	aegyptiaca_senegalensis	AEGYPTIACA	0.997029	Solea
16660	10759_SNP	TRUE	aegyptiaca_senegalensis	SENEGALENSIS	0.002971	Solea
16661	10759_SNP	TRUE	aegyptiaca_senegalensis	AEGYPTIACA	0.007459	Solea
16661	10759_SNP	TRUE	aegyptiaca_senegalensis	SENEGALENSIS	0.992541	Solea
16662	10759_SNP	TRUE	aegyptiaca_senegalensis	AEGYPTIACA	0.017634	Solea
16662	10759_SNP	TRUE	aegyptiaca_senegalensis	SENEGALENSIS	0.982366	Solea
16663	10759_SNP	TRUE	aegyptiaca_senegalensis	AEGYPTIACA	0.003407	Solea
16663	10759_SNP	TRUE	aegyptiaca_senegalensis	SENEGALENSIS	0.996593	Solea
16664	10759_SNP	TRUE	aegyptiaca_senegalensis	AEGYPTIACA	0.004168	Solea
16664	10759_SNP	TRUE	aegyptiaca_senegalensis	SENEGALENSIS	0.995832	Solea
16665	10759_SNP	FALSE	aegyptiaca_senegalensis	AEGYPTIACA	0.033402	Solea
16665	10759_SNP	FALSE	aegyptiaca_senegalensis	SENEGALENSIS	0.966598	Solea
16666	10759_SNP	TRUE	aegyptiaca_senegalensis	AEGYPTIACA	0.027065	Solea
16666	10759_SNP	TRUE	aegyptiaca_senegalensis	SENEGALENSIS	0.972935	Solea
16667	10759_SNP	TRUE	aegyptiaca_senegalensis	AEGYPTIACA	0.017003	Solea
16667	10759_SNP	TRUE	aegyptiaca_senegalensis	SENEGALENSIS	0.982997	Solea
16669	10759_SNP	TRUE	aegyptiaca_senegalensis	AEGYPTIACA	0.008433	Solea
16669	10759_SNP	TRUE	aegyptiaca_senegalensis	SENEGALENSIS	0.991567	Solea
16670	10759_SNP	FALSE	aegyptiaca_senegalensis	AEGYPTIACA	0.082626	Solea
16670	10759_SNP	FALSE	aegyptiaca_senegalensis	SENEGALENSIS	0.917374	Solea
16691	10759_SNP	TRUE	aegyptiaca_senegalensis	AEGYPTIACA	0.999961	Solea
16691	10759_SNP	TRUE	aegyptiaca_senegalensis	SENEGALENSIS	3.9e-05	Solea
16692	10759_SNP	FALSE	aegyptiaca_senegalensis	AEGYPTIACA	0.07659	Solea
16692	10759_SNP	FALSE	aegyptiaca_senegalensis	SENEGALENSIS	0.92341	Solea
16693	10759_SNP	FALSE	aegyptiaca_senegalensis	AEGYPTIACA	0.225326	Solea
16693	10759_SNP	FALSE	aegyptiaca_senegalensis	SENEGALENSIS	0.774674	Solea
16694	10759_SNP	TRUE	aegyptiaca_senegalensis	AEGYPTIACA	0.029468	Solea
16694	10759_SNP	TRUE	aegyptiaca_senegalensis	SENEGALENSIS	0.970532	Solea
16695	10759_SNP	TRUE	aegyptiaca_senegalensis	AEGYPTIACA	0.02779	Solea
16695	10759_SNP	TRUE	aegyptiaca_senegalensis	SENEGALENSIS	0.97221	Solea
16696	10759_SNP	FALSE	aegyptiaca_senegalensis	AEGYPTIACA	0.049035	Solea
16696	10759_SNP	FALSE	aegyptiaca_senegalensis	SENEGALENSIS	0.950965	Solea
16697	10759_SNP	FALSE	aegyptiaca_senegalensis	AEGYPTIACA	0.063406	Solea
16697	10759_SNP	FALSE	aegyptiaca_senegalensis	SENEGALENSIS	0.936594	Solea
16698	10759_SNP	TRUE	aegyptiaca_senegalensis	AEGYPTIACA	0.019287	Solea
16698	10759_SNP	TRUE	aegyptiaca_senegalensis	SENEGALENSIS	0.980713	Solea
16699	inferred_allopatric	TRUE	aegyptiaca_senegalensis	AEGYPTIACA	0.172703	Solea
16699	inferred_allopatric	TRUE	aegyptiaca_senegalensis	SENEGALENSIS	0.827297	Solea
16700	10759_SNP	TRUE	aegyptiaca_senegalensis	AEGYPTIACA	0.008511	Solea
16700	10759_SNP	TRUE	aegyptiaca_senegalensis	SENEGALENSIS	0.991489	Solea
16701	10759_SNP	TRUE	aegyptiaca_senegalensis	AEGYPTIACA	5.4e-05	Solea
16701	10759_SNP	TRUE	aegyptiaca_senegalensis	SENEGALENSIS	0.999946	Solea
16702	10759_SNP	TRUE	aegyptiaca_senegalensis	AEGYPTIACA	0.018223	Solea
16702	10759_SNP	TRUE	aegyptiaca_senegalensis	SENEGALENSIS	0.981777	Solea
16703	10759_SNP	TRUE	aegyptiaca_senegalensis	AEGYPTIACA	0.999956	Solea
16703	10759_SNP	TRUE	aegyptiaca_senegalensis	SENEGALENSIS	4.4e-05	Solea
16704	10759_SNP	FALSE	aegyptiaca_senegalensis	AEGYPTIACA	0.058605	Solea
16704	10759_SNP	FALSE	aegyptiaca_senegalensis	SENEGALENSIS	0.941395	Solea
16705	10759_SNP	TRUE	aegyptiaca_senegalensis	AEGYPTIACA	5.6e-05	Solea
16705	10759_SNP	TRUE	aegyptiaca_senegalensis	SENEGALENSIS	0.999944	Solea
16706	10759_SNP	TRUE	aegyptiaca_senegalensis	AEGYPTIACA	0.011325	Solea
16706	10759_SNP	TRUE	aegyptiaca_senegalensis	SENEGALENSIS	0.988675	Solea
16707	10759_SNP	FALSE	aegyptiaca_senegalensis	AEGYPTIACA	0.03057	Solea
16707	10759_SNP	FALSE	aegyptiaca_senegalensis	SENEGALENSIS	0.96943	Solea
16708	10759_SNP	FALSE	aegyptiaca_senegalensis	AEGYPTIACA	0.031292	Solea
16708	10759_SNP	FALSE	aegyptiaca_senegalensis	SENEGALENSIS	0.968708	Solea
22577	653_SNP	TRUE	bombina_variegata	BOMBINA	0.01	Bombina
22577	653_SNP	TRUE	bombina_variegata	VARIEGATA	0.99	Bombina
22578	653_SNP	TRUE	bombina_variegata	BOMBINA	0.016	Bombina
22578	653_SNP	TRUE	bombina_variegata	VARIEGATA	0.984	Bombina
22579	653_SNP	TRUE	bombina_variegata	BOMBINA	0.005	Bombina
22579	653_SNP	TRUE	bombina_variegata	VARIEGATA	0.995	Bombina
22580	653_SNP	TRUE	bombina_variegata	BOMBINA	0.004	Bombina
22580	653_SNP	TRUE	bombina_variegata	VARIEGATA	0.996	Bombina
22581	653_SNP	TRUE	bombina_variegata	BOMBINA	0.004	Bombina
22581	653_SNP	TRUE	bombina_variegata	VARIEGATA	0.996	Bombina
22582	653_SNP	TRUE	bombina_variegata	BOMBINA	0.014	Bombina
22582	653_SNP	TRUE	bombina_variegata	VARIEGATA	0.986	Bombina
22583	653_SNP	TRUE	bombina_variegata	BOMBINA	0.011	Bombina
22583	653_SNP	TRUE	bombina_variegata	VARIEGATA	0.989	Bombina
22589	inferred	TRUE	bombina_variegata	BOMBINA	0.00914286	Bombina
22589	inferred	TRUE	bombina_variegata	VARIEGATA	0.990857	Bombina
22592	inferred	TRUE	bombina_variegata	BOMBINA	0.00914286	Bombina
22592	inferred	TRUE	bombina_variegata	VARIEGATA	0.990857	Bombina
22603	inferred	TRUE	bombina_variegata	BOMBINA	0.00914286	Bombina
22603	inferred	TRUE	bombina_variegata	VARIEGATA	0.990857	Bombina
22623	inferred	TRUE	bombina_variegata	BOMBINA	0.00914286	Bombina
22623	inferred	TRUE	bombina_variegata	VARIEGATA	0.990857	Bombina
22254	inferred	TRUE	bombina_variegata	BOMBINA	0	Bombina
22254	inferred	TRUE	bombina_variegata	VARIEGATA	1	Bombina
22255	inferred	TRUE	bombina_variegata	BOMBINA	0	Bombina
22255	inferred	TRUE	bombina_variegata	VARIEGATA	1	Bombina
22256	inferred	TRUE	bombina_variegata	BOMBINA	0	Bombina
22256	inferred	TRUE	bombina_variegata	VARIEGATA	1	Bombina
22258	inferred	TRUE	bombina_variegata	BOMBINA	0	Bombina
22258	inferred	TRUE	bombina_variegata	VARIEGATA	1	Bombina
22259	inferred	TRUE	bombina_variegata	BOMBINA	0	Bombina
22259	inferred	TRUE	bombina_variegata	VARIEGATA	1	Bombina
22763	inferred	TRUE	bombina_variegata	BOMBINA	0	Bombina
22763	inferred	TRUE	bombina_variegata	VARIEGATA	1	Bombina
22457	inferred	TRUE	bombina_variegata	BOMBINA	1	Bombina
22457	inferred	TRUE	bombina_variegata	VARIEGATA	0	Bombina
22458	inferred	TRUE	bombina_variegata	BOMBINA	1	Bombina
22458	inferred	TRUE	bombina_variegata	VARIEGATA	0	Bombina
22463	inferred	TRUE	bombina_variegata	BOMBINA	1	Bombina
22463	inferred	TRUE	bombina_variegata	VARIEGATA	0	Bombina
22470	inferred	TRUE	bombina_variegata	BOMBINA	1	Bombina
22470	inferred	TRUE	bombina_variegata	VARIEGATA	0	Bombina
22471	inferred	TRUE	bombina_variegata	BOMBINA	1	Bombina
22471	inferred	TRUE	bombina_variegata	VARIEGATA	0	Bombina
22286	1883_SNP	TRUE	bombina_variegata	BOMBINA	0.027	Bombina
22286	1883_SNP	TRUE	bombina_variegata	VARIEGATA	0.973	Bombina
22287	1883_SNP	TRUE	bombina_variegata	BOMBINA	0.027	Bombina
22287	1883_SNP	TRUE	bombina_variegata	VARIEGATA	0.973	Bombina
22288	1883_SNP	TRUE	bombina_variegata	BOMBINA	0.025	Bombina
22288	1883_SNP	TRUE	bombina_variegata	VARIEGATA	0.975	Bombina
22289	1883_SNP	TRUE	bombina_variegata	BOMBINA	0.022	Bombina
22289	1883_SNP	TRUE	bombina_variegata	VARIEGATA	0.978	Bombina
22290	1883_SNP	FALSE	bombina_variegata	BOMBINA	0.032	Bombina
22290	1883_SNP	FALSE	bombina_variegata	VARIEGATA	0.968	Bombina
22291	1883_SNP	TRUE	bombina_variegata	BOMBINA	0.015	Bombina
22291	1883_SNP	TRUE	bombina_variegata	VARIEGATA	0.985	Bombina
22292	1883_SNP	TRUE	bombina_variegata	BOMBINA	0.028	Bombina
22292	1883_SNP	TRUE	bombina_variegata	VARIEGATA	0.972	Bombina
22293	1883_SNP	FALSE	bombina_variegata	BOMBINA	0.062	Bombina
22293	1883_SNP	FALSE	bombina_variegata	VARIEGATA	0.938	Bombina
22294	1883_SNP	TRUE	bombina_variegata	BOMBINA	0.02	Bombina
22294	1883_SNP	TRUE	bombina_variegata	VARIEGATA	0.98	Bombina
22295	1883_SNP	TRUE	bombina_variegata	BOMBINA	0.021	Bombina
22295	1883_SNP	TRUE	bombina_variegata	VARIEGATA	0.979	Bombina
22296	1883_SNP	TRUE	bombina_variegata	BOMBINA	0.027	Bombina
22296	1883_SNP	TRUE	bombina_variegata	VARIEGATA	0.973	Bombina
22297	1883_SNP	TRUE	bombina_variegata	BOMBINA	0.024	Bombina
22297	1883_SNP	TRUE	bombina_variegata	VARIEGATA	0.976	Bombina
22298	1883_SNP	TRUE	bombina_variegata	BOMBINA	0.01	Bombina
22298	1883_SNP	TRUE	bombina_variegata	VARIEGATA	0.99	Bombina
22301	1883_SNP	FALSE	bombina_variegata	BOMBINA	0.032	Bombina
22301	1883_SNP	FALSE	bombina_variegata	VARIEGATA	0.968	Bombina
22302	1883_SNP	TRUE	bombina_variegata	BOMBINA	0.023	Bombina
22302	1883_SNP	TRUE	bombina_variegata	VARIEGATA	0.977	Bombina
22303	1883_SNP	FALSE	bombina_variegata	BOMBINA	0.031	Bombina
22303	1883_SNP	FALSE	bombina_variegata	VARIEGATA	0.969	Bombina
22304	1883_SNP	TRUE	bombina_variegata	BOMBINA	0.015	Bombina
22304	1883_SNP	TRUE	bombina_variegata	VARIEGATA	0.985	Bombina
22306	1883_SNP	FALSE	bombina_variegata	BOMBINA	0.036	Bombina
22306	1883_SNP	FALSE	bombina_variegata	VARIEGATA	0.964	Bombina
22307	1883_SNP	TRUE	bombina_variegata	BOMBINA	0.027	Bombina
22307	1883_SNP	TRUE	bombina_variegata	VARIEGATA	0.973	Bombina
22308	1883_SNP	FALSE	bombina_variegata	BOMBINA	0.037	Bombina
22308	1883_SNP	FALSE	bombina_variegata	VARIEGATA	0.963	Bombina
22309	1883_SNP	TRUE	bombina_variegata	BOMBINA	0.015	Bombina
22309	1883_SNP	TRUE	bombina_variegata	VARIEGATA	0.985	Bombina
22310	inferred	TRUE	bombina_variegata	BOMBINA	0.0255	Bombina
22310	inferred	TRUE	bombina_variegata	VARIEGATA	0.9745	Bombina
22311	1883_SNP	TRUE	bombina_variegata	BOMBINA	0.023	Bombina
22311	1883_SNP	TRUE	bombina_variegata	VARIEGATA	0.977	Bombina
22323	1883_SNP	FALSE	bombina_variegata	BOMBINA	0.063	Bombina
22323	1883_SNP	FALSE	bombina_variegata	VARIEGATA	0.937	Bombina
22324	1883_SNP	FALSE	bombina_variegata	BOMBINA	0.067	Bombina
22324	1883_SNP	FALSE	bombina_variegata	VARIEGATA	0.933	Bombina
22325	1883_SNP	FALSE	bombina_variegata	BOMBINA	0.104	Bombina
22325	1883_SNP	FALSE	bombina_variegata	VARIEGATA	0.896	Bombina
22326	1883_SNP	FALSE	bombina_variegata	BOMBINA	0.069	Bombina
22326	1883_SNP	FALSE	bombina_variegata	VARIEGATA	0.931	Bombina
22328	1883_SNP	FALSE	bombina_variegata	BOMBINA	0.053	Bombina
22328	1883_SNP	FALSE	bombina_variegata	VARIEGATA	0.947	Bombina
22329	1883_SNP	FALSE	bombina_variegata	BOMBINA	0.082	Bombina
22329	1883_SNP	FALSE	bombina_variegata	VARIEGATA	0.918	Bombina
22330	1883_SNP	FALSE	bombina_variegata	BOMBINA	0.064	Bombina
22330	1883_SNP	FALSE	bombina_variegata	VARIEGATA	0.936	Bombina
22331	1883_SNP	FALSE	bombina_variegata	BOMBINA	0.052	Bombina
22331	1883_SNP	FALSE	bombina_variegata	VARIEGATA	0.948	Bombina
22270	inferred	TRUE	bombina_variegata	BOMBINA	1	Bombina
22270	inferred	TRUE	bombina_variegata	VARIEGATA	0	Bombina
22271	inferred	TRUE	bombina_variegata	BOMBINA	1	Bombina
22271	inferred	TRUE	bombina_variegata	VARIEGATA	0	Bombina
22746	inferred	TRUE	bombina_variegata	BOMBINA	0	Bombina
22746	inferred	TRUE	bombina_variegata	VARIEGATA	1	Bombina
22745	inferred	TRUE	bombina_variegata	BOMBINA	0	Bombina
22745	inferred	TRUE	bombina_variegata	VARIEGATA	1	Bombina
22177	653_SNP	FALSE	bombina_variegata	BOMBINA	0.081	Bombina
22177	653_SNP	FALSE	bombina_variegata	VARIEGATA	0.919	Bombina
22178	653_SNP	FALSE	bombina_variegata	BOMBINA	0.041	Bombina
22178	653_SNP	FALSE	bombina_variegata	VARIEGATA	0.959	Bombina
22179	653_SNP	FALSE	bombina_variegata	BOMBINA	0.06	Bombina
22179	653_SNP	FALSE	bombina_variegata	VARIEGATA	0.94	Bombina
22180	653_SNP	TRUE	bombina_variegata	BOMBINA	0.024	Bombina
22180	653_SNP	TRUE	bombina_variegata	VARIEGATA	0.976	Bombina
22181	653_SNP	FALSE	bombina_variegata	BOMBINA	0.05	Bombina
22181	653_SNP	FALSE	bombina_variegata	VARIEGATA	0.95	Bombina
22182	653_SNP	FALSE	bombina_variegata	BOMBINA	0.062	Bombina
22182	653_SNP	FALSE	bombina_variegata	VARIEGATA	0.938	Bombina
22195	653_SNP	FALSE	bombina_variegata	BOMBINA	0.354	Bombina
22195	653_SNP	FALSE	bombina_variegata	VARIEGATA	0.646	Bombina
22196	653_SNP	FALSE	bombina_variegata	BOMBINA	0.732	Bombina
22196	653_SNP	FALSE	bombina_variegata	VARIEGATA	0.268	Bombina
22197	653_SNP	FALSE	bombina_variegata	BOMBINA	0.41	Bombina
22197	653_SNP	FALSE	bombina_variegata	VARIEGATA	0.59	Bombina
22198	653_SNP	FALSE	bombina_variegata	BOMBINA	0.513	Bombina
22198	653_SNP	FALSE	bombina_variegata	VARIEGATA	0.487	Bombina
22199	653_SNP	FALSE	bombina_variegata	BOMBINA	0.53	Bombina
22199	653_SNP	FALSE	bombina_variegata	VARIEGATA	0.47	Bombina
22200	653_SNP	FALSE	bombina_variegata	BOMBINA	0.412	Bombina
22200	653_SNP	FALSE	bombina_variegata	VARIEGATA	0.588	Bombina
22232	653_SNP	TRUE	bombina_variegata	BOMBINA	0.997	Bombina
22232	653_SNP	TRUE	bombina_variegata	VARIEGATA	0.003	Bombina
22233	653_SNP	TRUE	bombina_variegata	BOMBINA	0.98	Bombina
22233	653_SNP	TRUE	bombina_variegata	VARIEGATA	0.02	Bombina
22234	653_SNP	TRUE	bombina_variegata	BOMBINA	0.999	Bombina
22234	653_SNP	TRUE	bombina_variegata	VARIEGATA	0.001	Bombina
22235	653_SNP	TRUE	bombina_variegata	BOMBINA	0.988	Bombina
22235	653_SNP	TRUE	bombina_variegata	VARIEGATA	0.012	Bombina
22236	653_SNP	TRUE	bombina_variegata	BOMBINA	0.999	Bombina
22236	653_SNP	TRUE	bombina_variegata	VARIEGATA	0.001	Bombina
22237	653_SNP	TRUE	bombina_variegata	BOMBINA	1	Bombina
22237	653_SNP	TRUE	bombina_variegata	VARIEGATA	0	Bombina
22238	653_SNP	TRUE	bombina_variegata	BOMBINA	0.998	Bombina
22238	653_SNP	TRUE	bombina_variegata	VARIEGATA	0.002	Bombina
22239	653_SNP	TRUE	bombina_variegata	BOMBINA	0.991	Bombina
22239	653_SNP	TRUE	bombina_variegata	VARIEGATA	0.009	Bombina
22240	653_SNP	TRUE	bombina_variegata	BOMBINA	0.997	Bombina
22240	653_SNP	TRUE	bombina_variegata	VARIEGATA	0.003	Bombina
22679	1883_SNP	FALSE	bombina_variegata	BOMBINA	0.031	Bombina
22679	1883_SNP	FALSE	bombina_variegata	VARIEGATA	0.969	Bombina
22680	1883_SNP	FALSE	bombina_variegata	BOMBINA	0.051	Bombina
22680	1883_SNP	FALSE	bombina_variegata	VARIEGATA	0.949	Bombina
22681	1883_SNP	TRUE	bombina_variegata	BOMBINA	0.012	Bombina
22681	1883_SNP	TRUE	bombina_variegata	VARIEGATA	0.988	Bombina
22682	1883_SNP	TRUE	bombina_variegata	BOMBINA	0.02	Bombina
22682	1883_SNP	TRUE	bombina_variegata	VARIEGATA	0.98	Bombina
22683	1883_SNP	TRUE	bombina_variegata	BOMBINA	0.025	Bombina
22683	1883_SNP	TRUE	bombina_variegata	VARIEGATA	0.975	Bombina
22695	1883_SNP	TRUE	bombina_variegata	BOMBINA	0.023	Bombina
22695	1883_SNP	TRUE	bombina_variegata	VARIEGATA	0.977	Bombina
22696	1883_SNP	TRUE	bombina_variegata	BOMBINA	0.016	Bombina
22696	1883_SNP	TRUE	bombina_variegata	VARIEGATA	0.984	Bombina
22697	1883_SNP	TRUE	bombina_variegata	BOMBINA	0.016	Bombina
22697	1883_SNP	TRUE	bombina_variegata	VARIEGATA	0.984	Bombina
22312	1883_SNP	TRUE	bombina_variegata	BOMBINA	0.998	Bombina
22312	1883_SNP	TRUE	bombina_variegata	VARIEGATA	0.002	Bombina
22313	1883_SNP	TRUE	bombina_variegata	BOMBINA	0.995	Bombina
22313	1883_SNP	TRUE	bombina_variegata	VARIEGATA	0.005	Bombina
22314	inferred	TRUE	bombina_variegata	BOMBINA	0.99525	Bombina
22314	inferred	TRUE	bombina_variegata	VARIEGATA	0.00475	Bombina
22315	1883_SNP	TRUE	bombina_variegata	BOMBINA	0.996	Bombina
22315	1883_SNP	TRUE	bombina_variegata	VARIEGATA	0.004	Bombina
22317	inferred	TRUE	bombina_variegata	BOMBINA	0.99525	Bombina
22317	inferred	TRUE	bombina_variegata	VARIEGATA	0.00475	Bombina
22318	1883_SNP	TRUE	bombina_variegata	BOMBINA	0.995	Bombina
22318	1883_SNP	TRUE	bombina_variegata	VARIEGATA	0.005	Bombina
22319	1883_SNP	TRUE	bombina_variegata	BOMBINA	0.996	Bombina
22319	1883_SNP	TRUE	bombina_variegata	VARIEGATA	0.004	Bombina
22320	1883_SNP	TRUE	bombina_variegata	BOMBINA	0.996	Bombina
22320	1883_SNP	TRUE	bombina_variegata	VARIEGATA	0.004	Bombina
22321	1883_SNP	TRUE	bombina_variegata	BOMBINA	0.994	Bombina
22321	1883_SNP	TRUE	bombina_variegata	VARIEGATA	0.006	Bombina
22322	1883_SNP	TRUE	bombina_variegata	BOMBINA	0.992	Bombina
22322	1883_SNP	TRUE	bombina_variegata	VARIEGATA	0.008	Bombina
22758	inferred	TRUE	bombina_variegata	BOMBINA	0	Bombina
22758	inferred	TRUE	bombina_variegata	VARIEGATA	1	Bombina
22739	inferred	TRUE	bombina_variegata	BOMBINA	1	Bombina
22739	inferred	TRUE	bombina_variegata	VARIEGATA	0	Bombina
22740	inferred	TRUE	bombina_variegata	BOMBINA	1	Bombina
22740	inferred	TRUE	bombina_variegata	VARIEGATA	0	Bombina
22674	1883_SNP	FALSE	bombina_variegata	BOMBINA	0.032	Bombina
22674	1883_SNP	FALSE	bombina_variegata	VARIEGATA	0.968	Bombina
22675	1883_SNP	TRUE	bombina_variegata	BOMBINA	0.022	Bombina
22675	1883_SNP	TRUE	bombina_variegata	VARIEGATA	0.978	Bombina
22676	1883_SNP	FALSE	bombina_variegata	BOMBINA	0.035	Bombina
22676	1883_SNP	FALSE	bombina_variegata	VARIEGATA	0.965	Bombina
22677	1883_SNP	FALSE	bombina_variegata	BOMBINA	0.032	Bombina
22677	1883_SNP	FALSE	bombina_variegata	VARIEGATA	0.968	Bombina
22678	1883_SNP	TRUE	bombina_variegata	BOMBINA	0.013	Bombina
22678	1883_SNP	TRUE	bombina_variegata	VARIEGATA	0.987	Bombina
22753	inferred	TRUE	bombina_variegata	BOMBINA	1	Bombina
22753	inferred	TRUE	bombina_variegata	VARIEGATA	0	Bombina
22742	inferred	TRUE	bombina_variegata	BOMBINA	1	Bombina
22742	inferred	TRUE	bombina_variegata	VARIEGATA	0	Bombina
22741	inferred	TRUE	bombina_variegata	BOMBINA	1	Bombina
22741	inferred	TRUE	bombina_variegata	VARIEGATA	0	Bombina
22219	653_SNP	FALSE	bombina_variegata	BOMBINA	0.047	Bombina
22219	653_SNP	FALSE	bombina_variegata	VARIEGATA	0.953	Bombina
22220	653_SNP	FALSE	bombina_variegata	BOMBINA	0.256	Bombina
22220	653_SNP	FALSE	bombina_variegata	VARIEGATA	0.744	Bombina
22221	653_SNP	FALSE	bombina_variegata	BOMBINA	0.116	Bombina
22221	653_SNP	FALSE	bombina_variegata	VARIEGATA	0.884	Bombina
22222	653_SNP	FALSE	bombina_variegata	BOMBINA	0.075	Bombina
22222	653_SNP	FALSE	bombina_variegata	VARIEGATA	0.925	Bombina
22223	653_SNP	FALSE	bombina_variegata	BOMBINA	0.064	Bombina
22223	653_SNP	FALSE	bombina_variegata	VARIEGATA	0.936	Bombina
22224	653_SNP	FALSE	bombina_variegata	BOMBINA	0.044	Bombina
22224	653_SNP	FALSE	bombina_variegata	VARIEGATA	0.956	Bombina
22225	653_SNP	FALSE	bombina_variegata	BOMBINA	0.068	Bombina
22225	653_SNP	FALSE	bombina_variegata	VARIEGATA	0.932	Bombina
22226	653_SNP	FALSE	bombina_variegata	BOMBINA	0.132	Bombina
22226	653_SNP	FALSE	bombina_variegata	VARIEGATA	0.868	Bombina
22227	653_SNP	FALSE	bombina_variegata	BOMBINA	0.082	Bombina
22227	653_SNP	FALSE	bombina_variegata	VARIEGATA	0.918	Bombina
22228	653_SNP	FALSE	bombina_variegata	BOMBINA	0.162	Bombina
22228	653_SNP	FALSE	bombina_variegata	VARIEGATA	0.838	Bombina
22703	1883_SNP	TRUE	bombina_variegata	BOMBINA	0.008	Bombina
22703	1883_SNP	TRUE	bombina_variegata	VARIEGATA	0.992	Bombina
22704	1883_SNP	TRUE	bombina_variegata	BOMBINA	0.005	Bombina
22704	1883_SNP	TRUE	bombina_variegata	VARIEGATA	0.995	Bombina
22706	inferred	TRUE	bombina_variegata	BOMBINA	0.0066	Bombina
22706	inferred	TRUE	bombina_variegata	VARIEGATA	0.9934	Bombina
22700	1883_SNP	TRUE	bombina_variegata	BOMBINA	0.008	Bombina
22700	1883_SNP	TRUE	bombina_variegata	VARIEGATA	0.992	Bombina
22701	1883_SNP	TRUE	bombina_variegata	BOMBINA	0.005	Bombina
22701	1883_SNP	TRUE	bombina_variegata	VARIEGATA	0.995	Bombina
22702	1883_SNP	TRUE	bombina_variegata	BOMBINA	0.007	Bombina
22702	1883_SNP	TRUE	bombina_variegata	VARIEGATA	0.993	Bombina
22757	inferred	TRUE	bombina_variegata	BOMBINA	0	Bombina
22757	inferred	TRUE	bombina_variegata	VARIEGATA	1	Bombina
22214	653_SNP	TRUE	bombina_variegata	BOMBINA	0.977	Bombina
22214	653_SNP	TRUE	bombina_variegata	VARIEGATA	0.023	Bombina
22248	653_SNP	TRUE	bombina_variegata	BOMBINA	0.994	Bombina
22248	653_SNP	TRUE	bombina_variegata	VARIEGATA	0.006	Bombina
22249	653_SNP	TRUE	bombina_variegata	BOMBINA	0.993	Bombina
22249	653_SNP	TRUE	bombina_variegata	VARIEGATA	0.007	Bombina
22760	inferred	TRUE	bombina_variegata	BOMBINA	0	Bombina
22760	inferred	TRUE	bombina_variegata	VARIEGATA	1	Bombina
22634	inferred	TRUE	bombina_variegata	BOMBINA	0	Bombina
22634	inferred	TRUE	bombina_variegata	VARIEGATA	1	Bombina
22639	inferred	TRUE	bombina_variegata	BOMBINA	0	Bombina
22639	inferred	TRUE	bombina_variegata	VARIEGATA	1	Bombina
22648	inferred	TRUE	bombina_variegata	BOMBINA	0	Bombina
22648	inferred	TRUE	bombina_variegata	VARIEGATA	1	Bombina
22650	inferred	TRUE	bombina_variegata	BOMBINA	0	Bombina
22650	inferred	TRUE	bombina_variegata	VARIEGATA	1	Bombina
22654	inferred	TRUE	bombina_variegata	BOMBINA	0	Bombina
22654	inferred	TRUE	bombina_variegata	VARIEGATA	1	Bombina
22272	1883_SNP	TRUE	bombina_variegata	BOMBINA	0.993	Bombina
22272	1883_SNP	TRUE	bombina_variegata	VARIEGATA	0.007	Bombina
22273	1883_SNP	TRUE	bombina_variegata	BOMBINA	0.998	Bombina
22273	1883_SNP	TRUE	bombina_variegata	VARIEGATA	0.002	Bombina
22274	1883_SNP	TRUE	bombina_variegata	BOMBINA	0.99	Bombina
22274	1883_SNP	TRUE	bombina_variegata	VARIEGATA	0.01	Bombina
22276	1883_SNP	TRUE	bombina_variegata	BOMBINA	0.996	Bombina
22276	1883_SNP	TRUE	bombina_variegata	VARIEGATA	0.004	Bombina
22277	1883_SNP	TRUE	bombina_variegata	BOMBINA	0.995	Bombina
22277	1883_SNP	TRUE	bombina_variegata	VARIEGATA	0.005	Bombina
22278	1883_SNP	TRUE	bombina_variegata	BOMBINA	0.999	Bombina
22278	1883_SNP	TRUE	bombina_variegata	VARIEGATA	0.001	Bombina
22279	1883_SNP	TRUE	bombina_variegata	BOMBINA	0.999	Bombina
22279	1883_SNP	TRUE	bombina_variegata	VARIEGATA	0.001	Bombina
22280	1883_SNP	TRUE	bombina_variegata	BOMBINA	0.998	Bombina
22280	1883_SNP	TRUE	bombina_variegata	VARIEGATA	0.002	Bombina
22281	1883_SNP	TRUE	bombina_variegata	BOMBINA	0.995	Bombina
22281	1883_SNP	TRUE	bombina_variegata	VARIEGATA	0.005	Bombina
22282	1883_SNP	TRUE	bombina_variegata	BOMBINA	0.999	Bombina
22282	1883_SNP	TRUE	bombina_variegata	VARIEGATA	0.001	Bombina
22283	1883_SNP	TRUE	bombina_variegata	BOMBINA	0.999	Bombina
22283	1883_SNP	TRUE	bombina_variegata	VARIEGATA	0.001	Bombina
22284	1883_SNP	TRUE	bombina_variegata	BOMBINA	0.997	Bombina
22284	1883_SNP	TRUE	bombina_variegata	VARIEGATA	0.003	Bombina
22285	1883_SNP	TRUE	bombina_variegata	BOMBINA	0.991	Bombina
22285	1883_SNP	TRUE	bombina_variegata	VARIEGATA	0.009	Bombina
22743	inferred	TRUE	bombina_variegata	BOMBINA	1	Bombina
22743	inferred	TRUE	bombina_variegata	VARIEGATA	0	Bombina
22744	inferred	TRUE	bombina_variegata	BOMBINA	1	Bombina
22744	inferred	TRUE	bombina_variegata	VARIEGATA	0	Bombina
22755	inferred	TRUE	bombina_variegata	BOMBINA	1	Bombina
22755	inferred	TRUE	bombina_variegata	VARIEGATA	0	Bombina
22754	inferred	TRUE	bombina_variegata	BOMBINA	1	Bombina
22754	inferred	TRUE	bombina_variegata	VARIEGATA	0	Bombina
22332	1883_SNP	TRUE	bombina_variegata	BOMBINA	0.008	Bombina
22332	1883_SNP	TRUE	bombina_variegata	VARIEGATA	0.992	Bombina
22333	1883_SNP	TRUE	bombina_variegata	BOMBINA	0.007	Bombina
22333	1883_SNP	TRUE	bombina_variegata	VARIEGATA	0.993	Bombina
22334	1883_SNP	TRUE	bombina_variegata	BOMBINA	0.006	Bombina
22334	1883_SNP	TRUE	bombina_variegata	VARIEGATA	0.994	Bombina
22335	inferred	TRUE	bombina_variegata	BOMBINA	0.00614286	Bombina
22335	inferred	TRUE	bombina_variegata	VARIEGATA	0.993857	Bombina
22336	1883_SNP	TRUE	bombina_variegata	BOMBINA	0.006	Bombina
22336	1883_SNP	TRUE	bombina_variegata	VARIEGATA	0.994	Bombina
22337	1883_SNP	TRUE	bombina_variegata	BOMBINA	0.012	Bombina
22337	1883_SNP	TRUE	bombina_variegata	VARIEGATA	0.988	Bombina
22338	1883_SNP	TRUE	bombina_variegata	BOMBINA	0.003	Bombina
22338	1883_SNP	TRUE	bombina_variegata	VARIEGATA	0.997	Bombina
22339	1883_SNP	TRUE	bombina_variegata	BOMBINA	0.001	Bombina
22339	1883_SNP	TRUE	bombina_variegata	VARIEGATA	0.999	Bombina
22201	653_SNP	TRUE	bombina_variegata	BOMBINA	0.973	Bombina
22201	653_SNP	TRUE	bombina_variegata	VARIEGATA	0.027	Bombina
22215	653_SNP	TRUE	bombina_variegata	BOMBINA	0.991	Bombina
22215	653_SNP	TRUE	bombina_variegata	VARIEGATA	0.009	Bombina
22216	653_SNP	TRUE	bombina_variegata	BOMBINA	0.999	Bombina
22216	653_SNP	TRUE	bombina_variegata	VARIEGATA	0.001	Bombina
22217	653_SNP	TRUE	bombina_variegata	BOMBINA	0.989	Bombina
22217	653_SNP	TRUE	bombina_variegata	VARIEGATA	0.011	Bombina
22218	653_SNP	TRUE	bombina_variegata	BOMBINA	0.981	Bombina
22218	653_SNP	TRUE	bombina_variegata	VARIEGATA	0.019	Bombina
22229	653_SNP	FALSE	bombina_variegata	BOMBINA	0.949	Bombina
22229	653_SNP	FALSE	bombina_variegata	VARIEGATA	0.051	Bombina
22230	653_SNP	TRUE	bombina_variegata	BOMBINA	0.984	Bombina
22230	653_SNP	TRUE	bombina_variegata	VARIEGATA	0.016	Bombina
22231	653_SNP	TRUE	bombina_variegata	BOMBINA	0.983	Bombina
22231	653_SNP	TRUE	bombina_variegata	VARIEGATA	0.017	Bombina
22241	653_SNP	TRUE	bombina_variegata	BOMBINA	0.99	Bombina
22241	653_SNP	TRUE	bombina_variegata	VARIEGATA	0.01	Bombina
22242	653_SNP	TRUE	bombina_variegata	BOMBINA	0.995	Bombina
22242	653_SNP	TRUE	bombina_variegata	VARIEGATA	0.005	Bombina
22243	653_SNP	TRUE	bombina_variegata	BOMBINA	0.996	Bombina
22243	653_SNP	TRUE	bombina_variegata	VARIEGATA	0.004	Bombina
22244	653_SNP	TRUE	bombina_variegata	BOMBINA	0.992	Bombina
22244	653_SNP	TRUE	bombina_variegata	VARIEGATA	0.008	Bombina
22245	653_SNP	TRUE	bombina_variegata	BOMBINA	0.992	Bombina
22245	653_SNP	TRUE	bombina_variegata	VARIEGATA	0.008	Bombina
22246	653_SNP	TRUE	bombina_variegata	BOMBINA	0.985	Bombina
22246	653_SNP	TRUE	bombina_variegata	VARIEGATA	0.015	Bombina
22247	653_SNP	TRUE	bombina_variegata	BOMBINA	0.997	Bombina
22247	653_SNP	TRUE	bombina_variegata	VARIEGATA	0.003	Bombina
22747	inferred	TRUE	bombina_variegata	BOMBINA	0	Bombina
22747	inferred	TRUE	bombina_variegata	VARIEGATA	1	Bombina
22748	inferred	TRUE	bombina_variegata	BOMBINA	0	Bombina
22748	inferred	TRUE	bombina_variegata	VARIEGATA	1	Bombina
22684	1883_SNP	TRUE	bombina_variegata	BOMBINA	0.014	Bombina
22684	1883_SNP	TRUE	bombina_variegata	VARIEGATA	0.986	Bombina
22685	1883_SNP	TRUE	bombina_variegata	BOMBINA	0.019	Bombina
22685	1883_SNP	TRUE	bombina_variegata	VARIEGATA	0.981	Bombina
22686	1883_SNP	TRUE	bombina_variegata	BOMBINA	0.019	Bombina
22686	1883_SNP	TRUE	bombina_variegata	VARIEGATA	0.981	Bombina
22687	1883_SNP	FALSE	bombina_variegata	BOMBINA	0.031	Bombina
22687	1883_SNP	FALSE	bombina_variegata	VARIEGATA	0.969	Bombina
22688	1883_SNP	TRUE	bombina_variegata	BOMBINA	0.019	Bombina
22688	1883_SNP	TRUE	bombina_variegata	VARIEGATA	0.981	Bombina
22691	inferred	TRUE	bombina_variegata	BOMBINA	0.0204	Bombina
22691	inferred	TRUE	bombina_variegata	VARIEGATA	0.9796	Bombina
22693	inferred	TRUE	bombina_variegata	BOMBINA	0.0204	Bombina
22693	inferred	TRUE	bombina_variegata	VARIEGATA	0.9796	Bombina
22446	inferred	TRUE	bombina_variegata	BOMBINA	1	Bombina
22446	inferred	TRUE	bombina_variegata	VARIEGATA	0	Bombina
22450	inferred	TRUE	bombina_variegata	BOMBINA	1	Bombina
22450	inferred	TRUE	bombina_variegata	VARIEGATA	0	Bombina
22451	inferred	TRUE	bombina_variegata	BOMBINA	1	Bombina
22451	inferred	TRUE	bombina_variegata	VARIEGATA	0	Bombina
22452	inferred	TRUE	bombina_variegata	BOMBINA	1	Bombina
22452	inferred	TRUE	bombina_variegata	VARIEGATA	0	Bombina
22453	inferred	TRUE	bombina_variegata	BOMBINA	1	Bombina
22453	inferred	TRUE	bombina_variegata	VARIEGATA	0	Bombina
22756	inferred	TRUE	bombina_variegata	BOMBINA	1	Bombina
22756	inferred	TRUE	bombina_variegata	VARIEGATA	0	Bombina
22761	inferred	TRUE	bombina_variegata	BOMBINA	0	Bombina
22761	inferred	TRUE	bombina_variegata	VARIEGATA	1	Bombina
22764	inferred	TRUE	bombina_variegata	BOMBINA	1	Bombina
22764	inferred	TRUE	bombina_variegata	VARIEGATA	0	Bombina
22202	653_SNP	FALSE	bombina_variegata	BOMBINA	0.056	Bombina
22202	653_SNP	FALSE	bombina_variegata	VARIEGATA	0.944	Bombina
22203	653_SNP	FALSE	bombina_variegata	BOMBINA	0.08	Bombina
22203	653_SNP	FALSE	bombina_variegata	VARIEGATA	0.92	Bombina
22204	653_SNP	FALSE	bombina_variegata	BOMBINA	0.193	Bombina
22204	653_SNP	FALSE	bombina_variegata	VARIEGATA	0.807	Bombina
22205	653_SNP	FALSE	bombina_variegata	BOMBINA	0.031	Bombina
22205	653_SNP	FALSE	bombina_variegata	VARIEGATA	0.969	Bombina
22206	653_SNP	FALSE	bombina_variegata	BOMBINA	0.059	Bombina
22206	653_SNP	FALSE	bombina_variegata	VARIEGATA	0.941	Bombina
22207	653_SNP	FALSE	bombina_variegata	BOMBINA	0.053	Bombina
22207	653_SNP	FALSE	bombina_variegata	VARIEGATA	0.947	Bombina
22208	653_SNP	FALSE	bombina_variegata	BOMBINA	0.101	Bombina
22208	653_SNP	FALSE	bombina_variegata	VARIEGATA	0.899	Bombina
22209	653_SNP	FALSE	bombina_variegata	BOMBINA	0.045	Bombina
22209	653_SNP	FALSE	bombina_variegata	VARIEGATA	0.955	Bombina
22210	653_SNP	FALSE	bombina_variegata	BOMBINA	0.095	Bombina
22210	653_SNP	FALSE	bombina_variegata	VARIEGATA	0.905	Bombina
22211	653_SNP	FALSE	bombina_variegata	BOMBINA	0.057	Bombina
22211	653_SNP	FALSE	bombina_variegata	VARIEGATA	0.943	Bombina
22212	653_SNP	FALSE	bombina_variegata	BOMBINA	0.091	Bombina
22212	653_SNP	FALSE	bombina_variegata	VARIEGATA	0.909	Bombina
22213	653_SNP	FALSE	bombina_variegata	BOMBINA	0.057	Bombina
22213	653_SNP	FALSE	bombina_variegata	VARIEGATA	0.943	Bombina
22750	inferred	TRUE	bombina_variegata	BOMBINA	0	Bombina
22750	inferred	TRUE	bombina_variegata	VARIEGATA	1	Bombina
22749	inferred	TRUE	bombina_variegata	BOMBINA	0	Bombina
22749	inferred	TRUE	bombina_variegata	VARIEGATA	1	Bombina
22762	inferred	TRUE	bombina_variegata	BOMBINA	0	Bombina
22762	inferred	TRUE	bombina_variegata	VARIEGATA	1	Bombina
22183	653_SNP	FALSE	bombina_variegata	BOMBINA	0.849	Bombina
22183	653_SNP	FALSE	bombina_variegata	VARIEGATA	0.151	Bombina
22184	653_SNP	FALSE	bombina_variegata	BOMBINA	0.94	Bombina
22184	653_SNP	FALSE	bombina_variegata	VARIEGATA	0.06	Bombina
22185	653_SNP	TRUE	bombina_variegata	BOMBINA	0.97	Bombina
22185	653_SNP	TRUE	bombina_variegata	VARIEGATA	0.03	Bombina
22186	653_SNP	FALSE	bombina_variegata	BOMBINA	0.935	Bombina
22186	653_SNP	FALSE	bombina_variegata	VARIEGATA	0.065	Bombina
22187	653_SNP	FALSE	bombina_variegata	BOMBINA	0.929	Bombina
22187	653_SNP	FALSE	bombina_variegata	VARIEGATA	0.071	Bombina
22188	653_SNP	FALSE	bombina_variegata	BOMBINA	0.936	Bombina
22188	653_SNP	FALSE	bombina_variegata	VARIEGATA	0.064	Bombina
22189	653_SNP	FALSE	bombina_variegata	BOMBINA	0.939	Bombina
22189	653_SNP	FALSE	bombina_variegata	VARIEGATA	0.061	Bombina
22190	653_SNP	FALSE	bombina_variegata	BOMBINA	0.918	Bombina
22190	653_SNP	FALSE	bombina_variegata	VARIEGATA	0.082	Bombina
22191	653_SNP	FALSE	bombina_variegata	BOMBINA	0.939	Bombina
22191	653_SNP	FALSE	bombina_variegata	VARIEGATA	0.061	Bombina
22192	653_SNP	FALSE	bombina_variegata	BOMBINA	0.968	Bombina
22192	653_SNP	FALSE	bombina_variegata	VARIEGATA	0.032	Bombina
22193	653_SNP	TRUE	bombina_variegata	BOMBINA	0.972	Bombina
22193	653_SNP	TRUE	bombina_variegata	VARIEGATA	0.028	Bombina
22194	653_SNP	FALSE	bombina_variegata	BOMBINA	0.962	Bombina
22194	653_SNP	FALSE	bombina_variegata	VARIEGATA	0.038	Bombina
22699	1883_SNP	TRUE	bombina_variegata	BOMBINA	0.004	Bombina
22699	1883_SNP	TRUE	bombina_variegata	VARIEGATA	0.996	Bombina
22698	1883_SNP	TRUE	bombina_variegata	BOMBINA	0.009	Bombina
22698	1883_SNP	TRUE	bombina_variegata	VARIEGATA	0.991	Bombina
10000	2849 SNP	TRUE	montandoni_vulgaris	MONTANDONI	0.002618	Lissotriton
10000	2849 SNP	TRUE	montandoni_vulgaris	VULGARIS	0.997382	Lissotriton
10001	2849 SNP	TRUE	montandoni_vulgaris	MONTANDONI	0.002628	Lissotriton
10001	2849 SNP	TRUE	montandoni_vulgaris	VULGARIS	0.997372	Lissotriton
10002	2849 SNP	TRUE	montandoni_vulgaris	MONTANDONI	1e-05	Lissotriton
10002	2849 SNP	TRUE	montandoni_vulgaris	VULGARIS	0.99999	Lissotriton
10003	2849 SNP	TRUE	montandoni_vulgaris	MONTANDONI	1e-05	Lissotriton
10003	2849 SNP	TRUE	montandoni_vulgaris	VULGARIS	0.99999	Lissotriton
10004	2849 SNP	TRUE	montandoni_vulgaris	MONTANDONI	0.008149	Lissotriton
10004	2849 SNP	TRUE	montandoni_vulgaris	VULGARIS	0.991851	Lissotriton
10005	2849 SNP	TRUE	montandoni_vulgaris	MONTANDONI	1e-05	Lissotriton
10005	2849 SNP	TRUE	montandoni_vulgaris	VULGARIS	0.99999	Lissotriton
10006	2849 SNP	TRUE	montandoni_vulgaris	MONTANDONI	1e-05	Lissotriton
10006	2849 SNP	TRUE	montandoni_vulgaris	VULGARIS	0.99999	Lissotriton
10007	2849 SNP	TRUE	montandoni_vulgaris	MONTANDONI	1e-05	Lissotriton
10007	2849 SNP	TRUE	montandoni_vulgaris	VULGARIS	0.99999	Lissotriton
10008	2849 SNP	TRUE	montandoni_vulgaris	MONTANDONI	1e-05	Lissotriton
10008	2849 SNP	TRUE	montandoni_vulgaris	VULGARIS	0.99999	Lissotriton
10009	2849 SNP	TRUE	montandoni_vulgaris	MONTANDONI	1e-05	Lissotriton
10009	2849 SNP	TRUE	montandoni_vulgaris	VULGARIS	0.99999	Lissotriton
10011	2849 SNP	TRUE	montandoni_vulgaris	MONTANDONI	1e-05	Lissotriton
10011	2849 SNP	TRUE	montandoni_vulgaris	VULGARIS	0.99999	Lissotriton
10012	2849 SNP	TRUE	montandoni_vulgaris	MONTANDONI	1e-05	Lissotriton
10012	2849 SNP	TRUE	montandoni_vulgaris	VULGARIS	0.99999	Lissotriton
10013	2849 SNP	TRUE	montandoni_vulgaris	MONTANDONI	1e-05	Lissotriton
10013	2849 SNP	TRUE	montandoni_vulgaris	VULGARIS	0.99999	Lissotriton
10014	2849 SNP	TRUE	montandoni_vulgaris	MONTANDONI	1e-05	Lissotriton
10014	2849 SNP	TRUE	montandoni_vulgaris	VULGARIS	0.99999	Lissotriton
10015	2849 SNP	TRUE	montandoni_vulgaris	MONTANDONI	1e-05	Lissotriton
10015	2849 SNP	TRUE	montandoni_vulgaris	VULGARIS	0.99999	Lissotriton
10016	2849 SNP	TRUE	montandoni_vulgaris	MONTANDONI	1e-05	Lissotriton
10016	2849 SNP	TRUE	montandoni_vulgaris	VULGARIS	0.99999	Lissotriton
10017	2849 SNP	TRUE	montandoni_vulgaris	MONTANDONI	1e-05	Lissotriton
10017	2849 SNP	TRUE	montandoni_vulgaris	VULGARIS	0.99999	Lissotriton
10018	2849 SNP	TRUE	montandoni_vulgaris	MONTANDONI	1e-05	Lissotriton
10018	2849 SNP	TRUE	montandoni_vulgaris	VULGARIS	0.99999	Lissotriton
10019	2849 SNP	TRUE	montandoni_vulgaris	MONTANDONI	1e-05	Lissotriton
10019	2849 SNP	TRUE	montandoni_vulgaris	VULGARIS	0.99999	Lissotriton
10020	2849 SNP	TRUE	montandoni_vulgaris	MONTANDONI	1e-05	Lissotriton
10020	2849 SNP	TRUE	montandoni_vulgaris	VULGARIS	0.99999	Lissotriton
10021	2849 SNP	TRUE	montandoni_vulgaris	MONTANDONI	1e-05	Lissotriton
10021	2849 SNP	TRUE	montandoni_vulgaris	VULGARIS	0.99999	Lissotriton
10022	2849 SNP	TRUE	montandoni_vulgaris	MONTANDONI	0.003627	Lissotriton
10022	2849 SNP	TRUE	montandoni_vulgaris	VULGARIS	0.996373	Lissotriton
10023	2849 SNP	TRUE	montandoni_vulgaris	MONTANDONI	1e-05	Lissotriton
10023	2849 SNP	TRUE	montandoni_vulgaris	VULGARIS	0.99999	Lissotriton
10024	2849 SNP	TRUE	montandoni_vulgaris	MONTANDONI	0.014115	Lissotriton
10024	2849 SNP	TRUE	montandoni_vulgaris	VULGARIS	0.985885	Lissotriton
10025	2849 SNP	TRUE	montandoni_vulgaris	MONTANDONI	1e-05	Lissotriton
10025	2849 SNP	TRUE	montandoni_vulgaris	VULGARIS	0.99999	Lissotriton
10026	2849 SNP	TRUE	montandoni_vulgaris	MONTANDONI	1e-05	Lissotriton
10026	2849 SNP	TRUE	montandoni_vulgaris	VULGARIS	0.99999	Lissotriton
10027	2849 SNP	TRUE	montandoni_vulgaris	MONTANDONI	1e-05	Lissotriton
10027	2849 SNP	TRUE	montandoni_vulgaris	VULGARIS	0.99999	Lissotriton
10028	2849 SNP	TRUE	montandoni_vulgaris	MONTANDONI	1e-05	Lissotriton
10028	2849 SNP	TRUE	montandoni_vulgaris	VULGARIS	0.99999	Lissotriton
10029	inferred	TRUE	montandoni_vulgaris	MONTANDONI	0.000994556	Lissotriton
10029	inferred	TRUE	montandoni_vulgaris	VULGARIS	0.999005	Lissotriton
10030	2849 SNP	TRUE	montandoni_vulgaris	MONTANDONI	1e-05	Lissotriton
10030	2849 SNP	TRUE	montandoni_vulgaris	VULGARIS	0.99999	Lissotriton
10031	2849 SNP	TRUE	montandoni_vulgaris	MONTANDONI	1e-05	Lissotriton
10031	2849 SNP	TRUE	montandoni_vulgaris	VULGARIS	0.99999	Lissotriton
10032	2849 SNP	TRUE	montandoni_vulgaris	MONTANDONI	1e-05	Lissotriton
10032	2849 SNP	TRUE	montandoni_vulgaris	VULGARIS	0.99999	Lissotriton
10033	2849 SNP	TRUE	montandoni_vulgaris	MONTANDONI	1e-05	Lissotriton
10033	2849 SNP	TRUE	montandoni_vulgaris	VULGARIS	0.99999	Lissotriton
10034	2849 SNP	TRUE	montandoni_vulgaris	MONTANDONI	1e-05	Lissotriton
10034	2849 SNP	TRUE	montandoni_vulgaris	VULGARIS	0.99999	Lissotriton
10035	inferred	TRUE	montandoni_vulgaris	MONTANDONI	0.000994556	Lissotriton
10035	inferred	TRUE	montandoni_vulgaris	VULGARIS	0.999005	Lissotriton
10036	2849 SNP	TRUE	montandoni_vulgaris	MONTANDONI	1e-05	Lissotriton
10036	2849 SNP	TRUE	montandoni_vulgaris	VULGARIS	0.99999	Lissotriton
10038	2849 SNP	TRUE	montandoni_vulgaris	MONTANDONI	1e-05	Lissotriton
10038	2849 SNP	TRUE	montandoni_vulgaris	VULGARIS	0.99999	Lissotriton
10040	2849 SNP	TRUE	montandoni_vulgaris	MONTANDONI	1e-05	Lissotriton
10040	2849 SNP	TRUE	montandoni_vulgaris	VULGARIS	0.99999	Lissotriton
10041	2849 SNP	TRUE	montandoni_vulgaris	MONTANDONI	1e-05	Lissotriton
10041	2849 SNP	TRUE	montandoni_vulgaris	VULGARIS	0.99999	Lissotriton
10063	2849 SNP	TRUE	montandoni_vulgaris	MONTANDONI	0.99999	Lissotriton
10063	2849 SNP	TRUE	montandoni_vulgaris	VULGARIS	1e-05	Lissotriton
10064	2849 SNP	TRUE	montandoni_vulgaris	MONTANDONI	0.007513	Lissotriton
10064	2849 SNP	TRUE	montandoni_vulgaris	VULGARIS	0.992487	Lissotriton
10065	2849 SNP	TRUE	montandoni_vulgaris	MONTANDONI	1e-05	Lissotriton
10065	2849 SNP	TRUE	montandoni_vulgaris	VULGARIS	0.99999	Lissotriton
10066	2849 SNP	TRUE	montandoni_vulgaris	MONTANDONI	1e-05	Lissotriton
10066	2849 SNP	TRUE	montandoni_vulgaris	VULGARIS	0.99999	Lissotriton
10067	2849 SNP	TRUE	montandoni_vulgaris	MONTANDONI	0.016344	Lissotriton
10067	2849 SNP	TRUE	montandoni_vulgaris	VULGARIS	0.983656	Lissotriton
10068	2849 SNP	TRUE	montandoni_vulgaris	MONTANDONI	0.010087	Lissotriton
10068	2849 SNP	TRUE	montandoni_vulgaris	VULGARIS	0.989913	Lissotriton
10069	2849 SNP	FALSE	montandoni_vulgaris	MONTANDONI	0.032215	Lissotriton
10069	2849 SNP	FALSE	montandoni_vulgaris	VULGARIS	0.967785	Lissotriton
10070	2849 SNP	TRUE	montandoni_vulgaris	MONTANDONI	0.015666	Lissotriton
10070	2849 SNP	TRUE	montandoni_vulgaris	VULGARIS	0.984334	Lissotriton
10071	2849 SNP	TRUE	montandoni_vulgaris	MONTANDONI	0.018676	Lissotriton
10071	2849 SNP	TRUE	montandoni_vulgaris	VULGARIS	0.981324	Lissotriton
10072	2849 SNP	FALSE	montandoni_vulgaris	MONTANDONI	0.070071	Lissotriton
10072	2849 SNP	FALSE	montandoni_vulgaris	VULGARIS	0.929929	Lissotriton
10073	2849 SNP	TRUE	montandoni_vulgaris	MONTANDONI	0.012506	Lissotriton
10073	2849 SNP	TRUE	montandoni_vulgaris	VULGARIS	0.987494	Lissotriton
10075	2849 SNP	TRUE	montandoni_vulgaris	MONTANDONI	0.006897	Lissotriton
10075	2849 SNP	TRUE	montandoni_vulgaris	VULGARIS	0.993103	Lissotriton
10076	2849 SNP	TRUE	montandoni_vulgaris	MONTANDONI	0.012802	Lissotriton
10076	2849 SNP	TRUE	montandoni_vulgaris	VULGARIS	0.987198	Lissotriton
10077	2849 SNP	TRUE	montandoni_vulgaris	MONTANDONI	1e-05	Lissotriton
10077	2849 SNP	TRUE	montandoni_vulgaris	VULGARIS	0.99999	Lissotriton
10078	2849 SNP	TRUE	montandoni_vulgaris	MONTANDONI	0.999791	Lissotriton
10078	2849 SNP	TRUE	montandoni_vulgaris	VULGARIS	0.000209	Lissotriton
10079	2849 SNP	TRUE	montandoni_vulgaris	MONTANDONI	0.982183	Lissotriton
10079	2849 SNP	TRUE	montandoni_vulgaris	VULGARIS	0.017817	Lissotriton
10080	2849 SNP	TRUE	montandoni_vulgaris	MONTANDONI	0.993951	Lissotriton
10080	2849 SNP	TRUE	montandoni_vulgaris	VULGARIS	0.006049	Lissotriton
10081	2849 SNP	TRUE	montandoni_vulgaris	MONTANDONI	0.98509	Lissotriton
10081	2849 SNP	TRUE	montandoni_vulgaris	VULGARIS	0.01491	Lissotriton
10082	2849 SNP	TRUE	montandoni_vulgaris	MONTANDONI	0.99999	Lissotriton
10082	2849 SNP	TRUE	montandoni_vulgaris	VULGARIS	1e-05	Lissotriton
10083	2849 SNP	TRUE	montandoni_vulgaris	MONTANDONI	0.99999	Lissotriton
10083	2849 SNP	TRUE	montandoni_vulgaris	VULGARIS	1e-05	Lissotriton
10084	2849 SNP	TRUE	montandoni_vulgaris	MONTANDONI	0.998857	Lissotriton
10084	2849 SNP	TRUE	montandoni_vulgaris	VULGARIS	0.001143	Lissotriton
10085	2849 SNP	TRUE	montandoni_vulgaris	MONTANDONI	0.99999	Lissotriton
10085	2849 SNP	TRUE	montandoni_vulgaris	VULGARIS	1e-05	Lissotriton
10086	2849 SNP	TRUE	montandoni_vulgaris	MONTANDONI	0.992267	Lissotriton
10086	2849 SNP	TRUE	montandoni_vulgaris	VULGARIS	0.007733	Lissotriton
10087	2849 SNP	TRUE	montandoni_vulgaris	MONTANDONI	0.99999	Lissotriton
10087	2849 SNP	TRUE	montandoni_vulgaris	VULGARIS	1e-05	Lissotriton
10088	2849 SNP	TRUE	montandoni_vulgaris	MONTANDONI	0.998849	Lissotriton
10088	2849 SNP	TRUE	montandoni_vulgaris	VULGARIS	0.001151	Lissotriton
10089	2849 SNP	TRUE	montandoni_vulgaris	MONTANDONI	0.998366	Lissotriton
10089	2849 SNP	TRUE	montandoni_vulgaris	VULGARIS	0.001634	Lissotriton
10090	2849 SNP	TRUE	montandoni_vulgaris	MONTANDONI	0.99999	Lissotriton
10090	2849 SNP	TRUE	montandoni_vulgaris	VULGARIS	1e-05	Lissotriton
10091	2849 SNP	TRUE	montandoni_vulgaris	MONTANDONI	0.994337	Lissotriton
10091	2849 SNP	TRUE	montandoni_vulgaris	VULGARIS	0.005663	Lissotriton
10093	2849 SNP	TRUE	montandoni_vulgaris	MONTANDONI	0.99999	Lissotriton
10093	2849 SNP	TRUE	montandoni_vulgaris	VULGARIS	1e-05	Lissotriton
10095	2849 SNP	TRUE	montandoni_vulgaris	MONTANDONI	0.997296	Lissotriton
10095	2849 SNP	TRUE	montandoni_vulgaris	VULGARIS	0.002704	Lissotriton
10096	2849 SNP	TRUE	montandoni_vulgaris	MONTANDONI	0.99999	Lissotriton
10096	2849 SNP	TRUE	montandoni_vulgaris	VULGARIS	1e-05	Lissotriton
10099	2849 SNP	TRUE	montandoni_vulgaris	MONTANDONI	0.99999	Lissotriton
10099	2849 SNP	TRUE	montandoni_vulgaris	VULGARIS	1e-05	Lissotriton
10100	2849 SNP	TRUE	montandoni_vulgaris	MONTANDONI	0.99999	Lissotriton
10100	2849 SNP	TRUE	montandoni_vulgaris	VULGARIS	1e-05	Lissotriton
10101	2849 SNP	TRUE	montandoni_vulgaris	MONTANDONI	0.99738	Lissotriton
10101	2849 SNP	TRUE	montandoni_vulgaris	VULGARIS	0.00262	Lissotriton
10103	2849 SNP	TRUE	montandoni_vulgaris	MONTANDONI	0.994372	Lissotriton
10103	2849 SNP	TRUE	montandoni_vulgaris	VULGARIS	0.005628	Lissotriton
10106	2849 SNP	TRUE	montandoni_vulgaris	MONTANDONI	0.99999	Lissotriton
10106	2849 SNP	TRUE	montandoni_vulgaris	VULGARIS	1e-05	Lissotriton
10107	2849 SNP	TRUE	montandoni_vulgaris	MONTANDONI	0.99999	Lissotriton
10107	2849 SNP	TRUE	montandoni_vulgaris	VULGARIS	1e-05	Lissotriton
10109	2849 SNP	TRUE	montandoni_vulgaris	MONTANDONI	0.99999	Lissotriton
10109	2849 SNP	TRUE	montandoni_vulgaris	VULGARIS	1e-05	Lissotriton
10110	2849 SNP	TRUE	montandoni_vulgaris	MONTANDONI	0.99999	Lissotriton
10110	2849 SNP	TRUE	montandoni_vulgaris	VULGARIS	1e-05	Lissotriton
10111	2849 SNP	TRUE	montandoni_vulgaris	MONTANDONI	0.99999	Lissotriton
10111	2849 SNP	TRUE	montandoni_vulgaris	VULGARIS	1e-05	Lissotriton
10112	2849 SNP	TRUE	montandoni_vulgaris	MONTANDONI	0.99999	Lissotriton
10112	2849 SNP	TRUE	montandoni_vulgaris	VULGARIS	1e-05	Lissotriton
10114	2849 SNP	TRUE	montandoni_vulgaris	MONTANDONI	0.99999	Lissotriton
10114	2849 SNP	TRUE	montandoni_vulgaris	VULGARIS	1e-05	Lissotriton
10116	2849 SNP	TRUE	montandoni_vulgaris	MONTANDONI	0.987696	Lissotriton
10116	2849 SNP	TRUE	montandoni_vulgaris	VULGARIS	0.012304	Lissotriton
10118	2849 SNP	TRUE	montandoni_vulgaris	MONTANDONI	0.99999	Lissotriton
10118	2849 SNP	TRUE	montandoni_vulgaris	VULGARIS	1e-05	Lissotriton
10119	2849 SNP	TRUE	montandoni_vulgaris	MONTANDONI	0.99999	Lissotriton
10119	2849 SNP	TRUE	montandoni_vulgaris	VULGARIS	1e-05	Lissotriton
10121	2849 SNP	TRUE	montandoni_vulgaris	MONTANDONI	0.99999	Lissotriton
10121	2849 SNP	TRUE	montandoni_vulgaris	VULGARIS	1e-05	Lissotriton
10122	2849 SNP	TRUE	montandoni_vulgaris	MONTANDONI	0.99999	Lissotriton
10122	2849 SNP	TRUE	montandoni_vulgaris	VULGARIS	1e-05	Lissotriton
10124	2849 SNP	TRUE	montandoni_vulgaris	MONTANDONI	0.998781	Lissotriton
10124	2849 SNP	TRUE	montandoni_vulgaris	VULGARIS	0.001219	Lissotriton
10125	2849 SNP	TRUE	montandoni_vulgaris	MONTANDONI	0.998325	Lissotriton
10125	2849 SNP	TRUE	montandoni_vulgaris	VULGARIS	0.001675	Lissotriton
10126	2849 SNP	TRUE	montandoni_vulgaris	MONTANDONI	0.99999	Lissotriton
10126	2849 SNP	TRUE	montandoni_vulgaris	VULGARIS	1e-05	Lissotriton
10127	2849 SNP	TRUE	montandoni_vulgaris	MONTANDONI	0.99999	Lissotriton
10127	2849 SNP	TRUE	montandoni_vulgaris	VULGARIS	1e-05	Lissotriton
10128	2849 SNP	TRUE	montandoni_vulgaris	MONTANDONI	0.99999	Lissotriton
10128	2849 SNP	TRUE	montandoni_vulgaris	VULGARIS	1e-05	Lissotriton
10129	2849 SNP	TRUE	montandoni_vulgaris	MONTANDONI	0.99999	Lissotriton
10129	2849 SNP	TRUE	montandoni_vulgaris	VULGARIS	1e-05	Lissotriton
10130	2849 SNP	TRUE	montandoni_vulgaris	MONTANDONI	0.998347	Lissotriton
10130	2849 SNP	TRUE	montandoni_vulgaris	VULGARIS	0.001653	Lissotriton
10139	2849 SNP	TRUE	montandoni_vulgaris	MONTANDONI	0.99999	Lissotriton
10139	2849 SNP	TRUE	montandoni_vulgaris	VULGARIS	1e-05	Lissotriton
10140	2849 SNP	TRUE	montandoni_vulgaris	MONTANDONI	0.99999	Lissotriton
10140	2849 SNP	TRUE	montandoni_vulgaris	VULGARIS	1e-05	Lissotriton
10141	2849 SNP	TRUE	montandoni_vulgaris	MONTANDONI	0.99999	Lissotriton
10141	2849 SNP	TRUE	montandoni_vulgaris	VULGARIS	1e-05	Lissotriton
10142	2849 SNP	TRUE	montandoni_vulgaris	MONTANDONI	0.99999	Lissotriton
10142	2849 SNP	TRUE	montandoni_vulgaris	VULGARIS	1e-05	Lissotriton
10143	2849 SNP	TRUE	montandoni_vulgaris	MONTANDONI	0.999324	Lissotriton
10143	2849 SNP	TRUE	montandoni_vulgaris	VULGARIS	0.000676	Lissotriton
10144	2849 SNP	TRUE	montandoni_vulgaris	MONTANDONI	0.996239	Lissotriton
10144	2849 SNP	TRUE	montandoni_vulgaris	VULGARIS	0.003761	Lissotriton
10145	2849 SNP	TRUE	montandoni_vulgaris	MONTANDONI	0.99839	Lissotriton
10145	2849 SNP	TRUE	montandoni_vulgaris	VULGARIS	0.00161	Lissotriton
10146	2849 SNP	TRUE	montandoni_vulgaris	MONTANDONI	0.995054	Lissotriton
10146	2849 SNP	TRUE	montandoni_vulgaris	VULGARIS	0.004946	Lissotriton
10147	2849 SNP	TRUE	montandoni_vulgaris	MONTANDONI	0.99999	Lissotriton
10147	2849 SNP	TRUE	montandoni_vulgaris	VULGARIS	1e-05	Lissotriton
10148	inferred	TRUE	montandoni_vulgaris	MONTANDONI	0.99926	Lissotriton
10148	inferred	TRUE	montandoni_vulgaris	VULGARIS	0.0007402	Lissotriton
10149	2849 SNP	TRUE	montandoni_vulgaris	MONTANDONI	0.99999	Lissotriton
10149	2849 SNP	TRUE	montandoni_vulgaris	VULGARIS	1e-05	Lissotriton
10150	2849 SNP	TRUE	montandoni_vulgaris	MONTANDONI	0.99999	Lissotriton
10150	2849 SNP	TRUE	montandoni_vulgaris	VULGARIS	1e-05	Lissotriton
10151	2849 SNP	TRUE	montandoni_vulgaris	MONTANDONI	0.99999	Lissotriton
10151	2849 SNP	TRUE	montandoni_vulgaris	VULGARIS	1e-05	Lissotriton
10152	2849 SNP	TRUE	montandoni_vulgaris	MONTANDONI	0.99999	Lissotriton
10152	2849 SNP	TRUE	montandoni_vulgaris	VULGARIS	1e-05	Lissotriton
10153	2849 SNP	TRUE	montandoni_vulgaris	MONTANDONI	0.99999	Lissotriton
10153	2849 SNP	TRUE	montandoni_vulgaris	VULGARIS	1e-05	Lissotriton
10155	2849 SNP	TRUE	montandoni_vulgaris	MONTANDONI	0.99999	Lissotriton
10155	2849 SNP	TRUE	montandoni_vulgaris	VULGARIS	1e-05	Lissotriton
10159	2849 SNP	TRUE	montandoni_vulgaris	MONTANDONI	0.99999	Lissotriton
10159	2849 SNP	TRUE	montandoni_vulgaris	VULGARIS	1e-05	Lissotriton
10160	2849 SNP	TRUE	montandoni_vulgaris	MONTANDONI	0.99999	Lissotriton
10160	2849 SNP	TRUE	montandoni_vulgaris	VULGARIS	1e-05	Lissotriton
10161	2849 SNP	TRUE	montandoni_vulgaris	MONTANDONI	0.99999	Lissotriton
10161	2849 SNP	TRUE	montandoni_vulgaris	VULGARIS	1e-05	Lissotriton
10164	2849 SNP	TRUE	montandoni_vulgaris	MONTANDONI	0.99999	Lissotriton
10164	2849 SNP	TRUE	montandoni_vulgaris	VULGARIS	1e-05	Lissotriton
10165	2849 SNP	TRUE	montandoni_vulgaris	MONTANDONI	0.99999	Lissotriton
10165	2849 SNP	TRUE	montandoni_vulgaris	VULGARIS	1e-05	Lissotriton
10166	2849 SNP	TRUE	montandoni_vulgaris	MONTANDONI	0.994725	Lissotriton
10166	2849 SNP	TRUE	montandoni_vulgaris	VULGARIS	0.005275	Lissotriton
10167	2849 SNP	TRUE	montandoni_vulgaris	MONTANDONI	0.99999	Lissotriton
10167	2849 SNP	TRUE	montandoni_vulgaris	VULGARIS	1e-05	Lissotriton
10168	2849 SNP	TRUE	montandoni_vulgaris	MONTANDONI	0.99999	Lissotriton
10168	2849 SNP	TRUE	montandoni_vulgaris	VULGARIS	1e-05	Lissotriton
10169	2849 SNP	TRUE	montandoni_vulgaris	MONTANDONI	0.99999	Lissotriton
10169	2849 SNP	TRUE	montandoni_vulgaris	VULGARIS	1e-05	Lissotriton
10170	2849 SNP	TRUE	montandoni_vulgaris	MONTANDONI	0.998751	Lissotriton
10170	2849 SNP	TRUE	montandoni_vulgaris	VULGARIS	0.001249	Lissotriton
10171	2849 SNP	TRUE	montandoni_vulgaris	MONTANDONI	0.99999	Lissotriton
10171	2849 SNP	TRUE	montandoni_vulgaris	VULGARIS	1e-05	Lissotriton
10172	2849 SNP	TRUE	montandoni_vulgaris	MONTANDONI	0.99999	Lissotriton
10172	2849 SNP	TRUE	montandoni_vulgaris	VULGARIS	1e-05	Lissotriton
10173	2849 SNP	TRUE	montandoni_vulgaris	MONTANDONI	0.998454	Lissotriton
10173	2849 SNP	TRUE	montandoni_vulgaris	VULGARIS	0.001546	Lissotriton
10174	2849 SNP	TRUE	montandoni_vulgaris	MONTANDONI	0.99999	Lissotriton
10174	2849 SNP	TRUE	montandoni_vulgaris	VULGARIS	1e-05	Lissotriton
1458	inferred	TRUE	montandoni_vulgaris	MONTANDONI	1.02853e-05	Lissotriton
1458	inferred	TRUE	montandoni_vulgaris	VULGARIS	0.99999	Lissotriton
1459	inferred	TRUE	montandoni_vulgaris	MONTANDONI	1.02853e-05	Lissotriton
1459	inferred	TRUE	montandoni_vulgaris	VULGARIS	0.99999	Lissotriton
1460	inferred	TRUE	montandoni_vulgaris	MONTANDONI	1.02853e-05	Lissotriton
1460	inferred	TRUE	montandoni_vulgaris	VULGARIS	0.99999	Lissotriton
1468	> 20000 SNP	TRUE	montandoni_vulgaris	MONTANDONI	1.02853e-05	Lissotriton
1468	> 20000 SNP	TRUE	montandoni_vulgaris	VULGARIS	0.99999	Lissotriton
1469	inferred	TRUE	montandoni_vulgaris	MONTANDONI	1.02853e-05	Lissotriton
1469	inferred	TRUE	montandoni_vulgaris	VULGARIS	0.99999	Lissotriton
1470	inferred	TRUE	montandoni_vulgaris	MONTANDONI	0	Lissotriton
1470	inferred	TRUE	montandoni_vulgaris	VULGARIS	1	Lissotriton
1471	inferred	TRUE	montandoni_vulgaris	MONTANDONI	0	Lissotriton
1471	inferred	TRUE	montandoni_vulgaris	VULGARIS	1	Lissotriton
1473	inferred	TRUE	montandoni_vulgaris	MONTANDONI	0	Lissotriton
1473	inferred	TRUE	montandoni_vulgaris	VULGARIS	1	Lissotriton
1474	inferred	TRUE	montandoni_vulgaris	MONTANDONI	0	Lissotriton
1474	inferred	TRUE	montandoni_vulgaris	VULGARIS	1	Lissotriton
1482	inferred	TRUE	montandoni_vulgaris	MONTANDONI	0	Lissotriton
1482	inferred	TRUE	montandoni_vulgaris	VULGARIS	1	Lissotriton
1527	inferred	TRUE	montandoni_vulgaris	MONTANDONI	1.03155e-05	Lissotriton
1527	inferred	TRUE	montandoni_vulgaris	VULGARIS	0.99999	Lissotriton
1528	inferred	TRUE	montandoni_vulgaris	MONTANDONI	1.03155e-05	Lissotriton
1528	inferred	TRUE	montandoni_vulgaris	VULGARIS	0.99999	Lissotriton
1529	inferred	TRUE	montandoni_vulgaris	MONTANDONI	1.03155e-05	Lissotriton
1529	inferred	TRUE	montandoni_vulgaris	VULGARIS	0.99999	Lissotriton
1530	inferred	TRUE	montandoni_vulgaris	MONTANDONI	1.03155e-05	Lissotriton
1530	inferred	TRUE	montandoni_vulgaris	VULGARIS	0.99999	Lissotriton
1531	inferred	TRUE	montandoni_vulgaris	MONTANDONI	1.03155e-05	Lissotriton
1531	inferred	TRUE	montandoni_vulgaris	VULGARIS	0.99999	Lissotriton
1533	inferred	TRUE	montandoni_vulgaris	MONTANDONI	0	Lissotriton
1533	inferred	TRUE	montandoni_vulgaris	VULGARIS	1	Lissotriton
1534	inferred	TRUE	montandoni_vulgaris	MONTANDONI	0	Lissotriton
1534	inferred	TRUE	montandoni_vulgaris	VULGARIS	1	Lissotriton
1535	inferred	TRUE	montandoni_vulgaris	MONTANDONI	0	Lissotriton
1535	inferred	TRUE	montandoni_vulgaris	VULGARIS	1	Lissotriton
1536	inferred	TRUE	montandoni_vulgaris	MONTANDONI	0	Lissotriton
1536	inferred	TRUE	montandoni_vulgaris	VULGARIS	1	Lissotriton
1537	inferred	TRUE	montandoni_vulgaris	MONTANDONI	0	Lissotriton
1537	inferred	TRUE	montandoni_vulgaris	VULGARIS	1	Lissotriton
1545	inferred	TRUE	montandoni_vulgaris	MONTANDONI	1.00147e-05	Lissotriton
1545	inferred	TRUE	montandoni_vulgaris	VULGARIS	0.99999	Lissotriton
1546	inferred	TRUE	montandoni_vulgaris	MONTANDONI	1.00147e-05	Lissotriton
1546	inferred	TRUE	montandoni_vulgaris	VULGARIS	0.99999	Lissotriton
1547	inferred	TRUE	montandoni_vulgaris	MONTANDONI	1.00147e-05	Lissotriton
1547	inferred	TRUE	montandoni_vulgaris	VULGARIS	0.99999	Lissotriton
1548	inferred	TRUE	montandoni_vulgaris	MONTANDONI	1.00147e-05	Lissotriton
1548	inferred	TRUE	montandoni_vulgaris	VULGARIS	0.99999	Lissotriton
1552	inferred	TRUE	montandoni_vulgaris	MONTANDONI	1.00147e-05	Lissotriton
1552	inferred	TRUE	montandoni_vulgaris	VULGARIS	0.99999	Lissotriton
1553	inferred	TRUE	montandoni_vulgaris	MONTANDONI	1.00147e-05	Lissotriton
1553	inferred	TRUE	montandoni_vulgaris	VULGARIS	0.99999	Lissotriton
1559	inferred	TRUE	montandoni_vulgaris	MONTANDONI	1.00147e-05	Lissotriton
1559	inferred	TRUE	montandoni_vulgaris	VULGARIS	0.99999	Lissotriton
1560	inferred	TRUE	montandoni_vulgaris	MONTANDONI	1.00147e-05	Lissotriton
1560	inferred	TRUE	montandoni_vulgaris	VULGARIS	0.99999	Lissotriton
1609	2849 SNP	TRUE	montandoni_vulgaris	MONTANDONI	0.022557	Lissotriton
1609	2849 SNP	TRUE	montandoni_vulgaris	VULGARIS	0.977443	Lissotriton
1610	2849 SNP	TRUE	montandoni_vulgaris	MONTANDONI	0.005094	Lissotriton
1610	2849 SNP	TRUE	montandoni_vulgaris	VULGARIS	0.994906	Lissotriton
1611	2849 SNP	TRUE	montandoni_vulgaris	MONTANDONI	0.004053	Lissotriton
1611	2849 SNP	TRUE	montandoni_vulgaris	VULGARIS	0.995947	Lissotriton
1612	2849 SNP	TRUE	montandoni_vulgaris	MONTANDONI	0.002998	Lissotriton
1612	2849 SNP	TRUE	montandoni_vulgaris	VULGARIS	0.997002	Lissotriton
1613	2849 SNP	TRUE	montandoni_vulgaris	MONTANDONI	0.000493	Lissotriton
1613	2849 SNP	TRUE	montandoni_vulgaris	VULGARIS	0.999507	Lissotriton
1614	2849 SNP	TRUE	montandoni_vulgaris	MONTANDONI	0.001307	Lissotriton
1614	2849 SNP	TRUE	montandoni_vulgaris	VULGARIS	0.998693	Lissotriton
1615	2849 SNP	TRUE	montandoni_vulgaris	MONTANDONI	1e-05	Lissotriton
1615	2849 SNP	TRUE	montandoni_vulgaris	VULGARIS	0.99999	Lissotriton
1616	2849 SNP	TRUE	montandoni_vulgaris	MONTANDONI	0.007397	Lissotriton
1616	2849 SNP	TRUE	montandoni_vulgaris	VULGARIS	0.992603	Lissotriton
1617	2849 SNP	TRUE	montandoni_vulgaris	MONTANDONI	0.003742	Lissotriton
1617	2849 SNP	TRUE	montandoni_vulgaris	VULGARIS	0.996258	Lissotriton
1618	2849 SNP	TRUE	montandoni_vulgaris	MONTANDONI	1e-05	Lissotriton
1618	2849 SNP	TRUE	montandoni_vulgaris	VULGARIS	0.99999	Lissotriton
1619	2849 SNP	TRUE	montandoni_vulgaris	MONTANDONI	1e-05	Lissotriton
1619	2849 SNP	TRUE	montandoni_vulgaris	VULGARIS	0.99999	Lissotriton
1620	2849 SNP	TRUE	montandoni_vulgaris	MONTANDONI	1e-05	Lissotriton
1620	2849 SNP	TRUE	montandoni_vulgaris	VULGARIS	0.99999	Lissotriton
1621	2849 SNP	TRUE	montandoni_vulgaris	MONTANDONI	0.001108	Lissotriton
1621	2849 SNP	TRUE	montandoni_vulgaris	VULGARIS	0.998892	Lissotriton
1624	2849 SNP	TRUE	montandoni_vulgaris	MONTANDONI	0.975873	Lissotriton
1624	2849 SNP	TRUE	montandoni_vulgaris	VULGARIS	0.024127	Lissotriton
1626	2849 SNP	TRUE	montandoni_vulgaris	MONTANDONI	0.984491	Lissotriton
1626	2849 SNP	TRUE	montandoni_vulgaris	VULGARIS	0.015509	Lissotriton
1630	2849 SNP	TRUE	montandoni_vulgaris	MONTANDONI	0.981509	Lissotriton
1630	2849 SNP	TRUE	montandoni_vulgaris	VULGARIS	0.018491	Lissotriton
1631	2849 SNP	FALSE	montandoni_vulgaris	MONTANDONI	0.947077	Lissotriton
1631	2849 SNP	FALSE	montandoni_vulgaris	VULGARIS	0.052923	Lissotriton
1634	2849 SNP	FALSE	montandoni_vulgaris	MONTANDONI	0.954135	Lissotriton
1634	2849 SNP	FALSE	montandoni_vulgaris	VULGARIS	0.045865	Lissotriton
1635	2849 SNP	FALSE	montandoni_vulgaris	MONTANDONI	0.963834	Lissotriton
1635	2849 SNP	FALSE	montandoni_vulgaris	VULGARIS	0.036166	Lissotriton
1636	2849 SNP	TRUE	montandoni_vulgaris	MONTANDONI	0.985089	Lissotriton
1636	2849 SNP	TRUE	montandoni_vulgaris	VULGARIS	0.014911	Lissotriton
1639	2849 SNP	FALSE	montandoni_vulgaris	MONTANDONI	0.953616	Lissotriton
1639	2849 SNP	FALSE	montandoni_vulgaris	VULGARIS	0.046384	Lissotriton
1641	2849 SNP	FALSE	montandoni_vulgaris	MONTANDONI	0.940875	Lissotriton
1641	2849 SNP	FALSE	montandoni_vulgaris	VULGARIS	0.059125	Lissotriton
1642	2849 SNP	TRUE	montandoni_vulgaris	MONTANDONI	0.971751	Lissotriton
1642	2849 SNP	TRUE	montandoni_vulgaris	VULGARIS	0.028249	Lissotriton
1647	2849 SNP	FALSE	montandoni_vulgaris	MONTANDONI	0.939141	Lissotriton
1647	2849 SNP	FALSE	montandoni_vulgaris	VULGARIS	0.060859	Lissotriton
1648	2849 SNP	TRUE	montandoni_vulgaris	MONTANDONI	0.980969	Lissotriton
1648	2849 SNP	TRUE	montandoni_vulgaris	VULGARIS	0.019031	Lissotriton
1652	2849 SNP	TRUE	montandoni_vulgaris	MONTANDONI	0.983405	Lissotriton
1652	2849 SNP	TRUE	montandoni_vulgaris	VULGARIS	0.016595	Lissotriton
1653	2849 SNP	TRUE	montandoni_vulgaris	MONTANDONI	0.978805	Lissotriton
1653	2849 SNP	TRUE	montandoni_vulgaris	VULGARIS	0.021195	Lissotriton
1657	2849 SNP	TRUE	montandoni_vulgaris	MONTANDONI	0.974853	Lissotriton
1657	2849 SNP	TRUE	montandoni_vulgaris	VULGARIS	0.025147	Lissotriton
18413	inferred	TRUE	montandoni_vulgaris	MONTANDONI	0	Lissotriton
18413	inferred	TRUE	montandoni_vulgaris	VULGARIS	1	Lissotriton
18449	inferred	TRUE	montandoni_vulgaris	MONTANDONI	0	Lissotriton
18449	inferred	TRUE	montandoni_vulgaris	VULGARIS	1	Lissotriton
18450	inferred	TRUE	montandoni_vulgaris	MONTANDONI	0	Lissotriton
18450	inferred	TRUE	montandoni_vulgaris	VULGARIS	1	Lissotriton
18451	inferred	TRUE	montandoni_vulgaris	MONTANDONI	0	Lissotriton
18451	inferred	TRUE	montandoni_vulgaris	VULGARIS	1	Lissotriton
18452	inferred	TRUE	montandoni_vulgaris	MONTANDONI	0	Lissotriton
18452	inferred	TRUE	montandoni_vulgaris	VULGARIS	1	Lissotriton
18453	inferred	TRUE	montandoni_vulgaris	MONTANDONI	0	Lissotriton
18453	inferred	TRUE	montandoni_vulgaris	VULGARIS	1	Lissotriton
18454	inferred	TRUE	montandoni_vulgaris	MONTANDONI	0	Lissotriton
18454	inferred	TRUE	montandoni_vulgaris	VULGARIS	1	Lissotriton
18455	inferred	TRUE	montandoni_vulgaris	MONTANDONI	0	Lissotriton
18455	inferred	TRUE	montandoni_vulgaris	VULGARIS	1	Lissotriton
18456	inferred	TRUE	montandoni_vulgaris	MONTANDONI	0	Lissotriton
18456	inferred	TRUE	montandoni_vulgaris	VULGARIS	1	Lissotriton
18457	inferred	TRUE	montandoni_vulgaris	MONTANDONI	0	Lissotriton
18457	inferred	TRUE	montandoni_vulgaris	VULGARIS	1	Lissotriton
18458	inferred	TRUE	montandoni_vulgaris	MONTANDONI	0	Lissotriton
18458	inferred	TRUE	montandoni_vulgaris	VULGARIS	1	Lissotriton
18459	inferred	TRUE	montandoni_vulgaris	MONTANDONI	0	Lissotriton
18459	inferred	TRUE	montandoni_vulgaris	VULGARIS	1	Lissotriton
18460	inferred	TRUE	montandoni_vulgaris	MONTANDONI	0	Lissotriton
18460	inferred	TRUE	montandoni_vulgaris	VULGARIS	1	Lissotriton
18461	inferred	TRUE	montandoni_vulgaris	MONTANDONI	0	Lissotriton
18461	inferred	TRUE	montandoni_vulgaris	VULGARIS	1	Lissotriton
18462	inferred	TRUE	montandoni_vulgaris	MONTANDONI	0	Lissotriton
18462	inferred	TRUE	montandoni_vulgaris	VULGARIS	1	Lissotriton
18464	inferred	TRUE	montandoni_vulgaris	MONTANDONI	0	Lissotriton
18464	inferred	TRUE	montandoni_vulgaris	VULGARIS	1	Lissotriton
18503	inferred	TRUE	montandoni_vulgaris	MONTANDONI	0	Lissotriton
18503	inferred	TRUE	montandoni_vulgaris	VULGARIS	1	Lissotriton
18504	inferred	TRUE	montandoni_vulgaris	MONTANDONI	0	Lissotriton
18504	inferred	TRUE	montandoni_vulgaris	VULGARIS	1	Lissotriton
18505	inferred	TRUE	montandoni_vulgaris	MONTANDONI	0	Lissotriton
18505	inferred	TRUE	montandoni_vulgaris	VULGARIS	1	Lissotriton
18506	inferred	TRUE	montandoni_vulgaris	MONTANDONI	0	Lissotriton
18506	inferred	TRUE	montandoni_vulgaris	VULGARIS	1	Lissotriton
18507	inferred	TRUE	montandoni_vulgaris	MONTANDONI	0	Lissotriton
18507	inferred	TRUE	montandoni_vulgaris	VULGARIS	1	Lissotriton
18508	inferred	TRUE	montandoni_vulgaris	MONTANDONI	0	Lissotriton
18508	inferred	TRUE	montandoni_vulgaris	VULGARIS	1	Lissotriton
18509	inferred	TRUE	montandoni_vulgaris	MONTANDONI	0	Lissotriton
18509	inferred	TRUE	montandoni_vulgaris	VULGARIS	1	Lissotriton
18510	inferred	TRUE	montandoni_vulgaris	MONTANDONI	0	Lissotriton
18510	inferred	TRUE	montandoni_vulgaris	VULGARIS	1	Lissotriton
18511	inferred	TRUE	montandoni_vulgaris	MONTANDONI	0	Lissotriton
18511	inferred	TRUE	montandoni_vulgaris	VULGARIS	1	Lissotriton
18512	inferred	TRUE	montandoni_vulgaris	MONTANDONI	0	Lissotriton
18512	inferred	TRUE	montandoni_vulgaris	VULGARIS	1	Lissotriton
18513	inferred	TRUE	montandoni_vulgaris	MONTANDONI	0	Lissotriton
18513	inferred	TRUE	montandoni_vulgaris	VULGARIS	1	Lissotriton
18514	inferred	TRUE	montandoni_vulgaris	MONTANDONI	0	Lissotriton
18514	inferred	TRUE	montandoni_vulgaris	VULGARIS	1	Lissotriton
18515	inferred	TRUE	montandoni_vulgaris	MONTANDONI	0	Lissotriton
18515	inferred	TRUE	montandoni_vulgaris	VULGARIS	1	Lissotriton
18516	inferred	TRUE	montandoni_vulgaris	MONTANDONI	0	Lissotriton
18516	inferred	TRUE	montandoni_vulgaris	VULGARIS	1	Lissotriton
18517	inferred	TRUE	montandoni_vulgaris	MONTANDONI	0	Lissotriton
18517	inferred	TRUE	montandoni_vulgaris	VULGARIS	1	Lissotriton
18518	inferred	TRUE	montandoni_vulgaris	MONTANDONI	0	Lissotriton
18518	inferred	TRUE	montandoni_vulgaris	VULGARIS	1	Lissotriton
18519	inferred	TRUE	montandoni_vulgaris	MONTANDONI	0	Lissotriton
18519	inferred	TRUE	montandoni_vulgaris	VULGARIS	1	Lissotriton
18520	inferred	TRUE	montandoni_vulgaris	MONTANDONI	0	Lissotriton
18520	inferred	TRUE	montandoni_vulgaris	VULGARIS	1	Lissotriton
18521	inferred	TRUE	montandoni_vulgaris	MONTANDONI	0	Lissotriton
18521	inferred	TRUE	montandoni_vulgaris	VULGARIS	1	Lissotriton
18522	inferred	TRUE	montandoni_vulgaris	MONTANDONI	0	Lissotriton
18522	inferred	TRUE	montandoni_vulgaris	VULGARIS	1	Lissotriton
1857	inferred	TRUE	montandoni_vulgaris	MONTANDONI	1	Lissotriton
1857	inferred	TRUE	montandoni_vulgaris	VULGARIS	0	Lissotriton
18583	inferred	TRUE	montandoni_vulgaris	MONTANDONI	0	Lissotriton
18583	inferred	TRUE	montandoni_vulgaris	VULGARIS	1	Lissotriton
18584	inferred	TRUE	montandoni_vulgaris	MONTANDONI	0	Lissotriton
18584	inferred	TRUE	montandoni_vulgaris	VULGARIS	1	Lissotriton
18585	inferred	TRUE	montandoni_vulgaris	MONTANDONI	0	Lissotriton
18585	inferred	TRUE	montandoni_vulgaris	VULGARIS	1	Lissotriton
18586	inferred	TRUE	montandoni_vulgaris	MONTANDONI	0	Lissotriton
18586	inferred	TRUE	montandoni_vulgaris	VULGARIS	1	Lissotriton
18587	inferred	TRUE	montandoni_vulgaris	MONTANDONI	0	Lissotriton
18587	inferred	TRUE	montandoni_vulgaris	VULGARIS	1	Lissotriton
18588	inferred	TRUE	montandoni_vulgaris	MONTANDONI	0	Lissotriton
18588	inferred	TRUE	montandoni_vulgaris	VULGARIS	1	Lissotriton
18589	inferred	TRUE	montandoni_vulgaris	MONTANDONI	0	Lissotriton
18589	inferred	TRUE	montandoni_vulgaris	VULGARIS	1	Lissotriton
18590	inferred	TRUE	montandoni_vulgaris	MONTANDONI	0	Lissotriton
18590	inferred	TRUE	montandoni_vulgaris	VULGARIS	1	Lissotriton
18591	inferred	TRUE	montandoni_vulgaris	MONTANDONI	0	Lissotriton
18591	inferred	TRUE	montandoni_vulgaris	VULGARIS	1	Lissotriton
18592	inferred	TRUE	montandoni_vulgaris	MONTANDONI	0	Lissotriton
18592	inferred	TRUE	montandoni_vulgaris	VULGARIS	1	Lissotriton
18593	inferred	TRUE	montandoni_vulgaris	MONTANDONI	0	Lissotriton
18593	inferred	TRUE	montandoni_vulgaris	VULGARIS	1	Lissotriton
18594	inferred	TRUE	montandoni_vulgaris	MONTANDONI	0	Lissotriton
18594	inferred	TRUE	montandoni_vulgaris	VULGARIS	1	Lissotriton
18655	inferred	TRUE	montandoni_vulgaris	MONTANDONI	0	Lissotriton
18655	inferred	TRUE	montandoni_vulgaris	VULGARIS	1	Lissotriton
18656	inferred	TRUE	montandoni_vulgaris	MONTANDONI	0	Lissotriton
18656	inferred	TRUE	montandoni_vulgaris	VULGARIS	1	Lissotriton
18657	inferred	TRUE	montandoni_vulgaris	MONTANDONI	0	Lissotriton
18657	inferred	TRUE	montandoni_vulgaris	VULGARIS	1	Lissotriton
18658	inferred	TRUE	montandoni_vulgaris	MONTANDONI	0	Lissotriton
18658	inferred	TRUE	montandoni_vulgaris	VULGARIS	1	Lissotriton
18659	inferred	TRUE	montandoni_vulgaris	MONTANDONI	0	Lissotriton
18659	inferred	TRUE	montandoni_vulgaris	VULGARIS	1	Lissotriton
18660	inferred	TRUE	montandoni_vulgaris	MONTANDONI	0	Lissotriton
18660	inferred	TRUE	montandoni_vulgaris	VULGARIS	1	Lissotriton
18661	inferred	TRUE	montandoni_vulgaris	MONTANDONI	0	Lissotriton
18661	inferred	TRUE	montandoni_vulgaris	VULGARIS	1	Lissotriton
18662	inferred	TRUE	montandoni_vulgaris	MONTANDONI	0	Lissotriton
18662	inferred	TRUE	montandoni_vulgaris	VULGARIS	1	Lissotriton
18663	inferred	TRUE	montandoni_vulgaris	MONTANDONI	0	Lissotriton
18663	inferred	TRUE	montandoni_vulgaris	VULGARIS	1	Lissotriton
18664	inferred	TRUE	montandoni_vulgaris	MONTANDONI	0	Lissotriton
18664	inferred	TRUE	montandoni_vulgaris	VULGARIS	1	Lissotriton
18665	inferred	TRUE	montandoni_vulgaris	MONTANDONI	0	Lissotriton
18665	inferred	TRUE	montandoni_vulgaris	VULGARIS	1	Lissotriton
18666	inferred	TRUE	montandoni_vulgaris	MONTANDONI	0	Lissotriton
18666	inferred	TRUE	montandoni_vulgaris	VULGARIS	1	Lissotriton
18667	inferred	TRUE	montandoni_vulgaris	MONTANDONI	0	Lissotriton
18667	inferred	TRUE	montandoni_vulgaris	VULGARIS	1	Lissotriton
18668	inferred	TRUE	montandoni_vulgaris	MONTANDONI	0	Lissotriton
18668	inferred	TRUE	montandoni_vulgaris	VULGARIS	1	Lissotriton
18669	inferred	TRUE	montandoni_vulgaris	MONTANDONI	0	Lissotriton
18669	inferred	TRUE	montandoni_vulgaris	VULGARIS	1	Lissotriton
18670	inferred	TRUE	montandoni_vulgaris	MONTANDONI	0	Lissotriton
18670	inferred	TRUE	montandoni_vulgaris	VULGARIS	1	Lissotriton
18671	inferred	TRUE	montandoni_vulgaris	MONTANDONI	0	Lissotriton
18671	inferred	TRUE	montandoni_vulgaris	VULGARIS	1	Lissotriton
18672	inferred	TRUE	montandoni_vulgaris	MONTANDONI	0	Lissotriton
18672	inferred	TRUE	montandoni_vulgaris	VULGARIS	1	Lissotriton
18673	inferred	TRUE	montandoni_vulgaris	MONTANDONI	0	Lissotriton
18673	inferred	TRUE	montandoni_vulgaris	VULGARIS	1	Lissotriton
18674	inferred	TRUE	montandoni_vulgaris	MONTANDONI	0	Lissotriton
18674	inferred	TRUE	montandoni_vulgaris	VULGARIS	1	Lissotriton
1890	inferred	TRUE	montandoni_vulgaris	MONTANDONI	1.00004e-05	Lissotriton
1890	inferred	TRUE	montandoni_vulgaris	VULGARIS	0.99999	Lissotriton
18927	inferred	TRUE	montandoni_vulgaris	MONTANDONI	0	Lissotriton
18927	inferred	TRUE	montandoni_vulgaris	VULGARIS	1	Lissotriton
18928	inferred	TRUE	montandoni_vulgaris	MONTANDONI	0	Lissotriton
18928	inferred	TRUE	montandoni_vulgaris	VULGARIS	1	Lissotriton
18929	inferred	TRUE	montandoni_vulgaris	MONTANDONI	0	Lissotriton
18929	inferred	TRUE	montandoni_vulgaris	VULGARIS	1	Lissotriton
1893	inferred	TRUE	montandoni_vulgaris	MONTANDONI	1.00004e-05	Lissotriton
1893	inferred	TRUE	montandoni_vulgaris	VULGARIS	0.99999	Lissotriton
1894	inferred	TRUE	montandoni_vulgaris	MONTANDONI	1.00004e-05	Lissotriton
1894	inferred	TRUE	montandoni_vulgaris	VULGARIS	0.99999	Lissotriton
18951	inferred	TRUE	montandoni_vulgaris	MONTANDONI	0	Lissotriton
18951	inferred	TRUE	montandoni_vulgaris	VULGARIS	1	Lissotriton
18952	inferred	TRUE	montandoni_vulgaris	MONTANDONI	0	Lissotriton
18952	inferred	TRUE	montandoni_vulgaris	VULGARIS	1	Lissotriton
18953	inferred	TRUE	montandoni_vulgaris	MONTANDONI	0	Lissotriton
18953	inferred	TRUE	montandoni_vulgaris	VULGARIS	1	Lissotriton
18954	inferred	TRUE	montandoni_vulgaris	MONTANDONI	0	Lissotriton
18954	inferred	TRUE	montandoni_vulgaris	VULGARIS	1	Lissotriton
18955	inferred	TRUE	montandoni_vulgaris	MONTANDONI	0	Lissotriton
18955	inferred	TRUE	montandoni_vulgaris	VULGARIS	1	Lissotriton
18956	inferred	TRUE	montandoni_vulgaris	MONTANDONI	0	Lissotriton
18956	inferred	TRUE	montandoni_vulgaris	VULGARIS	1	Lissotriton
18957	inferred	TRUE	montandoni_vulgaris	MONTANDONI	0	Lissotriton
18957	inferred	TRUE	montandoni_vulgaris	VULGARIS	1	Lissotriton
18958	inferred	TRUE	montandoni_vulgaris	MONTANDONI	0	Lissotriton
18958	inferred	TRUE	montandoni_vulgaris	VULGARIS	1	Lissotriton
18959	inferred	TRUE	montandoni_vulgaris	MONTANDONI	0	Lissotriton
18959	inferred	TRUE	montandoni_vulgaris	VULGARIS	1	Lissotriton
18960	inferred	TRUE	montandoni_vulgaris	MONTANDONI	0	Lissotriton
18960	inferred	TRUE	montandoni_vulgaris	VULGARIS	1	Lissotriton
18961	inferred	TRUE	montandoni_vulgaris	MONTANDONI	0	Lissotriton
18961	inferred	TRUE	montandoni_vulgaris	VULGARIS	1	Lissotriton
18962	inferred	TRUE	montandoni_vulgaris	MONTANDONI	0	Lissotriton
18962	inferred	TRUE	montandoni_vulgaris	VULGARIS	1	Lissotriton
18963	inferred	TRUE	montandoni_vulgaris	MONTANDONI	0	Lissotriton
18963	inferred	TRUE	montandoni_vulgaris	VULGARIS	1	Lissotriton
18964	inferred	TRUE	montandoni_vulgaris	MONTANDONI	0	Lissotriton
18964	inferred	TRUE	montandoni_vulgaris	VULGARIS	1	Lissotriton
18965	inferred	TRUE	montandoni_vulgaris	MONTANDONI	0	Lissotriton
18965	inferred	TRUE	montandoni_vulgaris	VULGARIS	1	Lissotriton
18966	inferred	TRUE	montandoni_vulgaris	MONTANDONI	0	Lissotriton
18966	inferred	TRUE	montandoni_vulgaris	VULGARIS	1	Lissotriton
18967	inferred	TRUE	montandoni_vulgaris	MONTANDONI	0	Lissotriton
18967	inferred	TRUE	montandoni_vulgaris	VULGARIS	1	Lissotriton
18968	inferred	TRUE	montandoni_vulgaris	MONTANDONI	0	Lissotriton
18968	inferred	TRUE	montandoni_vulgaris	VULGARIS	1	Lissotriton
18969	inferred	TRUE	montandoni_vulgaris	MONTANDONI	0	Lissotriton
18969	inferred	TRUE	montandoni_vulgaris	VULGARIS	1	Lissotriton
1897	inferred	TRUE	montandoni_vulgaris	MONTANDONI	1.00004e-05	Lissotriton
1897	inferred	TRUE	montandoni_vulgaris	VULGARIS	0.99999	Lissotriton
18970	inferred	TRUE	montandoni_vulgaris	MONTANDONI	0	Lissotriton
18970	inferred	TRUE	montandoni_vulgaris	VULGARIS	1	Lissotriton
1898	> 20000 SNP	TRUE	montandoni_vulgaris	MONTANDONI	1.00004e-05	Lissotriton
1898	> 20000 SNP	TRUE	montandoni_vulgaris	VULGARIS	0.99999	Lissotriton
1899	inferred	TRUE	montandoni_vulgaris	MONTANDONI	1.00004e-05	Lissotriton
1899	inferred	TRUE	montandoni_vulgaris	VULGARIS	0.99999	Lissotriton
1900	inferred	TRUE	montandoni_vulgaris	MONTANDONI	1.00004e-05	Lissotriton
1900	inferred	TRUE	montandoni_vulgaris	VULGARIS	0.99999	Lissotriton
1901	inferred	TRUE	montandoni_vulgaris	MONTANDONI	1.00004e-05	Lissotriton
1901	inferred	TRUE	montandoni_vulgaris	VULGARIS	0.99999	Lissotriton
1902	inferred	TRUE	montandoni_vulgaris	MONTANDONI	1.00004e-05	Lissotriton
1902	inferred	TRUE	montandoni_vulgaris	VULGARIS	0.99999	Lissotriton
1903	inferred	TRUE	montandoni_vulgaris	MONTANDONI	1.00004e-05	Lissotriton
1903	inferred	TRUE	montandoni_vulgaris	VULGARIS	0.99999	Lissotriton
19032	inferred	TRUE	montandoni_vulgaris	MONTANDONI	0	Lissotriton
19032	inferred	TRUE	montandoni_vulgaris	VULGARIS	1	Lissotriton
19033	inferred	TRUE	montandoni_vulgaris	MONTANDONI	0	Lissotriton
19033	inferred	TRUE	montandoni_vulgaris	VULGARIS	1	Lissotriton
19034	inferred	TRUE	montandoni_vulgaris	MONTANDONI	0	Lissotriton
19034	inferred	TRUE	montandoni_vulgaris	VULGARIS	1	Lissotriton
19035	inferred	TRUE	montandoni_vulgaris	MONTANDONI	0	Lissotriton
19035	inferred	TRUE	montandoni_vulgaris	VULGARIS	1	Lissotriton
19036	inferred	TRUE	montandoni_vulgaris	MONTANDONI	0	Lissotriton
19036	inferred	TRUE	montandoni_vulgaris	VULGARIS	1	Lissotriton
19037	inferred	TRUE	montandoni_vulgaris	MONTANDONI	0	Lissotriton
19037	inferred	TRUE	montandoni_vulgaris	VULGARIS	1	Lissotriton
19038	inferred	TRUE	montandoni_vulgaris	MONTANDONI	0	Lissotriton
19038	inferred	TRUE	montandoni_vulgaris	VULGARIS	1	Lissotriton
19039	inferred	TRUE	montandoni_vulgaris	MONTANDONI	0	Lissotriton
19039	inferred	TRUE	montandoni_vulgaris	VULGARIS	1	Lissotriton
1904	inferred	TRUE	montandoni_vulgaris	MONTANDONI	1.00004e-05	Lissotriton
1904	inferred	TRUE	montandoni_vulgaris	VULGARIS	0.99999	Lissotriton
19040	inferred	TRUE	montandoni_vulgaris	MONTANDONI	0	Lissotriton
19040	inferred	TRUE	montandoni_vulgaris	VULGARIS	1	Lissotriton
19041	inferred	TRUE	montandoni_vulgaris	MONTANDONI	0	Lissotriton
19041	inferred	TRUE	montandoni_vulgaris	VULGARIS	1	Lissotriton
19042	inferred	TRUE	montandoni_vulgaris	MONTANDONI	0	Lissotriton
19042	inferred	TRUE	montandoni_vulgaris	VULGARIS	1	Lissotriton
19046	inferred	TRUE	montandoni_vulgaris	MONTANDONI	0	Lissotriton
19046	inferred	TRUE	montandoni_vulgaris	VULGARIS	1	Lissotriton
19047	inferred	TRUE	montandoni_vulgaris	MONTANDONI	0	Lissotriton
19047	inferred	TRUE	montandoni_vulgaris	VULGARIS	1	Lissotriton
19048	inferred	TRUE	montandoni_vulgaris	MONTANDONI	0	Lissotriton
19048	inferred	TRUE	montandoni_vulgaris	VULGARIS	1	Lissotriton
19049	inferred	TRUE	montandoni_vulgaris	MONTANDONI	0	Lissotriton
19049	inferred	TRUE	montandoni_vulgaris	VULGARIS	1	Lissotriton
1905	inferred	TRUE	montandoni_vulgaris	MONTANDONI	1.00004e-05	Lissotriton
1905	inferred	TRUE	montandoni_vulgaris	VULGARIS	0.99999	Lissotriton
19050	inferred	TRUE	montandoni_vulgaris	MONTANDONI	0	Lissotriton
19050	inferred	TRUE	montandoni_vulgaris	VULGARIS	1	Lissotriton
1906	inferred	TRUE	montandoni_vulgaris	MONTANDONI	1.00004e-05	Lissotriton
1906	inferred	TRUE	montandoni_vulgaris	VULGARIS	0.99999	Lissotriton
1907	inferred	TRUE	montandoni_vulgaris	MONTANDONI	1.00004e-05	Lissotriton
1907	inferred	TRUE	montandoni_vulgaris	VULGARIS	0.99999	Lissotriton
1908	inferred	TRUE	montandoni_vulgaris	MONTANDONI	1.00004e-05	Lissotriton
1908	inferred	TRUE	montandoni_vulgaris	VULGARIS	0.99999	Lissotriton
1910	inferred	TRUE	montandoni_vulgaris	MONTANDONI	1.00004e-05	Lissotriton
1910	inferred	TRUE	montandoni_vulgaris	VULGARIS	0.99999	Lissotriton
1911	inferred	TRUE	montandoni_vulgaris	MONTANDONI	1.00004e-05	Lissotriton
1911	inferred	TRUE	montandoni_vulgaris	VULGARIS	0.99999	Lissotriton
1912	inferred	TRUE	montandoni_vulgaris	MONTANDONI	1.00004e-05	Lissotriton
1912	inferred	TRUE	montandoni_vulgaris	VULGARIS	0.99999	Lissotriton
1913	inferred	TRUE	montandoni_vulgaris	MONTANDONI	1.00004e-05	Lissotriton
1913	inferred	TRUE	montandoni_vulgaris	VULGARIS	0.99999	Lissotriton
1914	inferred	TRUE	montandoni_vulgaris	MONTANDONI	1.00004e-05	Lissotriton
1914	inferred	TRUE	montandoni_vulgaris	VULGARIS	0.99999	Lissotriton
1921	2849 SNP	FALSE	montandoni_vulgaris	MONTANDONI	0.316625	Lissotriton
1921	2849 SNP	FALSE	montandoni_vulgaris	VULGARIS	0.683375	Lissotriton
1922	2849 SNP	FALSE	montandoni_vulgaris	MONTANDONI	0.408026	Lissotriton
1922	2849 SNP	FALSE	montandoni_vulgaris	VULGARIS	0.591974	Lissotriton
1923	2849 SNP	FALSE	montandoni_vulgaris	MONTANDONI	0.111794	Lissotriton
1923	2849 SNP	FALSE	montandoni_vulgaris	VULGARIS	0.888206	Lissotriton
1924	2849 SNP	FALSE	montandoni_vulgaris	MONTANDONI	0.507015	Lissotriton
1924	2849 SNP	FALSE	montandoni_vulgaris	VULGARIS	0.492985	Lissotriton
1925	2849 SNP	FALSE	montandoni_vulgaris	MONTANDONI	0.141716	Lissotriton
1925	2849 SNP	FALSE	montandoni_vulgaris	VULGARIS	0.858284	Lissotriton
1926	2849 SNP	FALSE	montandoni_vulgaris	MONTANDONI	0.229584	Lissotriton
1926	2849 SNP	FALSE	montandoni_vulgaris	VULGARIS	0.770416	Lissotriton
1928	2849 SNP	FALSE	montandoni_vulgaris	MONTANDONI	0.942696	Lissotriton
1928	2849 SNP	FALSE	montandoni_vulgaris	VULGARIS	0.057304	Lissotriton
1932	2849 SNP	FALSE	montandoni_vulgaris	MONTANDONI	0.913876	Lissotriton
1932	2849 SNP	FALSE	montandoni_vulgaris	VULGARIS	0.086124	Lissotriton
19322	inferred	TRUE	montandoni_vulgaris	MONTANDONI	0	Lissotriton
19322	inferred	TRUE	montandoni_vulgaris	VULGARIS	1	Lissotriton
19323	inferred	TRUE	montandoni_vulgaris	MONTANDONI	0	Lissotriton
19323	inferred	TRUE	montandoni_vulgaris	VULGARIS	1	Lissotriton
19324	inferred	TRUE	montandoni_vulgaris	MONTANDONI	0	Lissotriton
19324	inferred	TRUE	montandoni_vulgaris	VULGARIS	1	Lissotriton
19325	inferred	TRUE	montandoni_vulgaris	MONTANDONI	0	Lissotriton
19325	inferred	TRUE	montandoni_vulgaris	VULGARIS	1	Lissotriton
19326	inferred	TRUE	montandoni_vulgaris	MONTANDONI	0	Lissotriton
19326	inferred	TRUE	montandoni_vulgaris	VULGARIS	1	Lissotriton
19327	inferred	TRUE	montandoni_vulgaris	MONTANDONI	0	Lissotriton
19327	inferred	TRUE	montandoni_vulgaris	VULGARIS	1	Lissotriton
19328	inferred	TRUE	montandoni_vulgaris	MONTANDONI	0	Lissotriton
19328	inferred	TRUE	montandoni_vulgaris	VULGARIS	1	Lissotriton
19329	inferred	TRUE	montandoni_vulgaris	MONTANDONI	0	Lissotriton
19329	inferred	TRUE	montandoni_vulgaris	VULGARIS	1	Lissotriton
19330	inferred	TRUE	montandoni_vulgaris	MONTANDONI	0	Lissotriton
19330	inferred	TRUE	montandoni_vulgaris	VULGARIS	1	Lissotriton
19331	inferred	TRUE	montandoni_vulgaris	MONTANDONI	0	Lissotriton
19331	inferred	TRUE	montandoni_vulgaris	VULGARIS	1	Lissotriton
19332	inferred	TRUE	montandoni_vulgaris	MONTANDONI	0	Lissotriton
19332	inferred	TRUE	montandoni_vulgaris	VULGARIS	1	Lissotriton
19333	inferred	TRUE	montandoni_vulgaris	MONTANDONI	0	Lissotriton
19333	inferred	TRUE	montandoni_vulgaris	VULGARIS	1	Lissotriton
19334	inferred	TRUE	montandoni_vulgaris	MONTANDONI	0	Lissotriton
19334	inferred	TRUE	montandoni_vulgaris	VULGARIS	1	Lissotriton
19335	inferred	TRUE	montandoni_vulgaris	MONTANDONI	0	Lissotriton
19335	inferred	TRUE	montandoni_vulgaris	VULGARIS	1	Lissotriton
19336	inferred	TRUE	montandoni_vulgaris	MONTANDONI	0	Lissotriton
19336	inferred	TRUE	montandoni_vulgaris	VULGARIS	1	Lissotriton
19337	inferred	TRUE	montandoni_vulgaris	MONTANDONI	0	Lissotriton
19337	inferred	TRUE	montandoni_vulgaris	VULGARIS	1	Lissotriton
19338	inferred	TRUE	montandoni_vulgaris	MONTANDONI	0	Lissotriton
19338	inferred	TRUE	montandoni_vulgaris	VULGARIS	1	Lissotriton
19339	inferred	TRUE	montandoni_vulgaris	MONTANDONI	0	Lissotriton
19339	inferred	TRUE	montandoni_vulgaris	VULGARIS	1	Lissotriton
19340	inferred	TRUE	montandoni_vulgaris	MONTANDONI	0	Lissotriton
19340	inferred	TRUE	montandoni_vulgaris	VULGARIS	1	Lissotriton
19341	inferred	TRUE	montandoni_vulgaris	MONTANDONI	0	Lissotriton
19341	inferred	TRUE	montandoni_vulgaris	VULGARIS	1	Lissotriton
19347	inferred	TRUE	montandoni_vulgaris	MONTANDONI	0	Lissotriton
19347	inferred	TRUE	montandoni_vulgaris	VULGARIS	1	Lissotriton
19348	inferred	TRUE	montandoni_vulgaris	MONTANDONI	0	Lissotriton
19348	inferred	TRUE	montandoni_vulgaris	VULGARIS	1	Lissotriton
19349	inferred	TRUE	montandoni_vulgaris	MONTANDONI	0	Lissotriton
19349	inferred	TRUE	montandoni_vulgaris	VULGARIS	1	Lissotriton
19350	inferred	TRUE	montandoni_vulgaris	MONTANDONI	0	Lissotriton
19350	inferred	TRUE	montandoni_vulgaris	VULGARIS	1	Lissotriton
19351	inferred	TRUE	montandoni_vulgaris	MONTANDONI	0	Lissotriton
19351	inferred	TRUE	montandoni_vulgaris	VULGARIS	1	Lissotriton
19352	inferred	TRUE	montandoni_vulgaris	MONTANDONI	0	Lissotriton
19352	inferred	TRUE	montandoni_vulgaris	VULGARIS	1	Lissotriton
19353	inferred	TRUE	montandoni_vulgaris	MONTANDONI	0	Lissotriton
19353	inferred	TRUE	montandoni_vulgaris	VULGARIS	1	Lissotriton
19354	inferred	TRUE	montandoni_vulgaris	MONTANDONI	0	Lissotriton
19354	inferred	TRUE	montandoni_vulgaris	VULGARIS	1	Lissotriton
19355	inferred	TRUE	montandoni_vulgaris	MONTANDONI	0	Lissotriton
19355	inferred	TRUE	montandoni_vulgaris	VULGARIS	1	Lissotriton
19356	inferred	TRUE	montandoni_vulgaris	MONTANDONI	0	Lissotriton
19356	inferred	TRUE	montandoni_vulgaris	VULGARIS	1	Lissotriton
19357	inferred	TRUE	montandoni_vulgaris	MONTANDONI	0	Lissotriton
19357	inferred	TRUE	montandoni_vulgaris	VULGARIS	1	Lissotriton
19358	inferred	TRUE	montandoni_vulgaris	MONTANDONI	0	Lissotriton
19358	inferred	TRUE	montandoni_vulgaris	VULGARIS	1	Lissotriton
19359	inferred	TRUE	montandoni_vulgaris	MONTANDONI	0	Lissotriton
19359	inferred	TRUE	montandoni_vulgaris	VULGARIS	1	Lissotriton
19360	inferred	TRUE	montandoni_vulgaris	MONTANDONI	0	Lissotriton
19360	inferred	TRUE	montandoni_vulgaris	VULGARIS	1	Lissotriton
19361	inferred	TRUE	montandoni_vulgaris	MONTANDONI	0	Lissotriton
19361	inferred	TRUE	montandoni_vulgaris	VULGARIS	1	Lissotriton
19362	inferred	TRUE	montandoni_vulgaris	MONTANDONI	0	Lissotriton
19362	inferred	TRUE	montandoni_vulgaris	VULGARIS	1	Lissotriton
19363	inferred	TRUE	montandoni_vulgaris	MONTANDONI	0	Lissotriton
19363	inferred	TRUE	montandoni_vulgaris	VULGARIS	1	Lissotriton
19364	inferred	TRUE	montandoni_vulgaris	MONTANDONI	0	Lissotriton
19364	inferred	TRUE	montandoni_vulgaris	VULGARIS	1	Lissotriton
19365	inferred	TRUE	montandoni_vulgaris	MONTANDONI	0	Lissotriton
19365	inferred	TRUE	montandoni_vulgaris	VULGARIS	1	Lissotriton
19366	inferred	TRUE	montandoni_vulgaris	MONTANDONI	0	Lissotriton
19366	inferred	TRUE	montandoni_vulgaris	VULGARIS	1	Lissotriton
19367	inferred	TRUE	montandoni_vulgaris	MONTANDONI	0	Lissotriton
19367	inferred	TRUE	montandoni_vulgaris	VULGARIS	1	Lissotriton
19368	inferred	TRUE	montandoni_vulgaris	MONTANDONI	0	Lissotriton
19368	inferred	TRUE	montandoni_vulgaris	VULGARIS	1	Lissotriton
19369	inferred	TRUE	montandoni_vulgaris	MONTANDONI	0	Lissotriton
19369	inferred	TRUE	montandoni_vulgaris	VULGARIS	1	Lissotriton
1937	2849 SNP	FALSE	montandoni_vulgaris	MONTANDONI	0.94068	Lissotriton
1937	2849 SNP	FALSE	montandoni_vulgaris	VULGARIS	0.05932	Lissotriton
19370	inferred	TRUE	montandoni_vulgaris	MONTANDONI	0	Lissotriton
19370	inferred	TRUE	montandoni_vulgaris	VULGARIS	1	Lissotriton
19371	inferred	TRUE	montandoni_vulgaris	MONTANDONI	0	Lissotriton
19371	inferred	TRUE	montandoni_vulgaris	VULGARIS	1	Lissotriton
19372	inferred	TRUE	montandoni_vulgaris	MONTANDONI	0	Lissotriton
19372	inferred	TRUE	montandoni_vulgaris	VULGARIS	1	Lissotriton
19373	inferred	TRUE	montandoni_vulgaris	MONTANDONI	0	Lissotriton
19373	inferred	TRUE	montandoni_vulgaris	VULGARIS	1	Lissotriton
19374	inferred	TRUE	montandoni_vulgaris	MONTANDONI	0	Lissotriton
19374	inferred	TRUE	montandoni_vulgaris	VULGARIS	1	Lissotriton
19375	inferred	TRUE	montandoni_vulgaris	MONTANDONI	0	Lissotriton
19375	inferred	TRUE	montandoni_vulgaris	VULGARIS	1	Lissotriton
19376	inferred	TRUE	montandoni_vulgaris	MONTANDONI	0	Lissotriton
19376	inferred	TRUE	montandoni_vulgaris	VULGARIS	1	Lissotriton
19377	inferred	TRUE	montandoni_vulgaris	MONTANDONI	0	Lissotriton
19377	inferred	TRUE	montandoni_vulgaris	VULGARIS	1	Lissotriton
19378	inferred	TRUE	montandoni_vulgaris	MONTANDONI	0	Lissotriton
19378	inferred	TRUE	montandoni_vulgaris	VULGARIS	1	Lissotriton
19379	inferred	TRUE	montandoni_vulgaris	MONTANDONI	0	Lissotriton
19379	inferred	TRUE	montandoni_vulgaris	VULGARIS	1	Lissotriton
19380	inferred	TRUE	montandoni_vulgaris	MONTANDONI	0	Lissotriton
19380	inferred	TRUE	montandoni_vulgaris	VULGARIS	1	Lissotriton
19381	inferred	TRUE	montandoni_vulgaris	MONTANDONI	0	Lissotriton
19381	inferred	TRUE	montandoni_vulgaris	VULGARIS	1	Lissotriton
19382	inferred	TRUE	montandoni_vulgaris	MONTANDONI	0	Lissotriton
19382	inferred	TRUE	montandoni_vulgaris	VULGARIS	1	Lissotriton
19383	inferred	TRUE	montandoni_vulgaris	MONTANDONI	0	Lissotriton
19383	inferred	TRUE	montandoni_vulgaris	VULGARIS	1	Lissotriton
19384	inferred	TRUE	montandoni_vulgaris	MONTANDONI	0	Lissotriton
19384	inferred	TRUE	montandoni_vulgaris	VULGARIS	1	Lissotriton
19385	inferred	TRUE	montandoni_vulgaris	MONTANDONI	0	Lissotriton
19385	inferred	TRUE	montandoni_vulgaris	VULGARIS	1	Lissotriton
19386	inferred	TRUE	montandoni_vulgaris	MONTANDONI	0	Lissotriton
19386	inferred	TRUE	montandoni_vulgaris	VULGARIS	1	Lissotriton
19387	inferred	TRUE	montandoni_vulgaris	MONTANDONI	0	Lissotriton
19387	inferred	TRUE	montandoni_vulgaris	VULGARIS	1	Lissotriton
19388	inferred	TRUE	montandoni_vulgaris	MONTANDONI	0	Lissotriton
19388	inferred	TRUE	montandoni_vulgaris	VULGARIS	1	Lissotriton
19389	inferred	TRUE	montandoni_vulgaris	MONTANDONI	0	Lissotriton
19389	inferred	TRUE	montandoni_vulgaris	VULGARIS	1	Lissotriton
1939	2849 SNP	FALSE	montandoni_vulgaris	MONTANDONI	0.940376	Lissotriton
1939	2849 SNP	FALSE	montandoni_vulgaris	VULGARIS	0.059624	Lissotriton
19390	inferred	TRUE	montandoni_vulgaris	MONTANDONI	0	Lissotriton
19390	inferred	TRUE	montandoni_vulgaris	VULGARIS	1	Lissotriton
19391	inferred	TRUE	montandoni_vulgaris	MONTANDONI	0	Lissotriton
19391	inferred	TRUE	montandoni_vulgaris	VULGARIS	1	Lissotriton
19392	inferred	TRUE	montandoni_vulgaris	MONTANDONI	0	Lissotriton
19392	inferred	TRUE	montandoni_vulgaris	VULGARIS	1	Lissotriton
19393	inferred	TRUE	montandoni_vulgaris	MONTANDONI	0	Lissotriton
19393	inferred	TRUE	montandoni_vulgaris	VULGARIS	1	Lissotriton
19394	inferred	TRUE	montandoni_vulgaris	MONTANDONI	0	Lissotriton
19394	inferred	TRUE	montandoni_vulgaris	VULGARIS	1	Lissotriton
19395	inferred	TRUE	montandoni_vulgaris	MONTANDONI	0	Lissotriton
19395	inferred	TRUE	montandoni_vulgaris	VULGARIS	1	Lissotriton
19396	inferred	TRUE	montandoni_vulgaris	MONTANDONI	0	Lissotriton
19396	inferred	TRUE	montandoni_vulgaris	VULGARIS	1	Lissotriton
19397	inferred	TRUE	montandoni_vulgaris	MONTANDONI	0	Lissotriton
19397	inferred	TRUE	montandoni_vulgaris	VULGARIS	1	Lissotriton
19422	inferred	TRUE	montandoni_vulgaris	MONTANDONI	0	Lissotriton
19422	inferred	TRUE	montandoni_vulgaris	VULGARIS	1	Lissotriton
19423	inferred	TRUE	montandoni_vulgaris	MONTANDONI	0	Lissotriton
19423	inferred	TRUE	montandoni_vulgaris	VULGARIS	1	Lissotriton
19424	inferred	TRUE	montandoni_vulgaris	MONTANDONI	0	Lissotriton
19424	inferred	TRUE	montandoni_vulgaris	VULGARIS	1	Lissotriton
19425	inferred	TRUE	montandoni_vulgaris	MONTANDONI	0	Lissotriton
19425	inferred	TRUE	montandoni_vulgaris	VULGARIS	1	Lissotriton
19426	inferred	TRUE	montandoni_vulgaris	MONTANDONI	0	Lissotriton
19426	inferred	TRUE	montandoni_vulgaris	VULGARIS	1	Lissotriton
19427	inferred	TRUE	montandoni_vulgaris	MONTANDONI	0	Lissotriton
19427	inferred	TRUE	montandoni_vulgaris	VULGARIS	1	Lissotriton
19428	inferred	TRUE	montandoni_vulgaris	MONTANDONI	0	Lissotriton
19428	inferred	TRUE	montandoni_vulgaris	VULGARIS	1	Lissotriton
19429	inferred	TRUE	montandoni_vulgaris	MONTANDONI	0	Lissotriton
19429	inferred	TRUE	montandoni_vulgaris	VULGARIS	1	Lissotriton
19430	inferred	TRUE	montandoni_vulgaris	MONTANDONI	0	Lissotriton
19430	inferred	TRUE	montandoni_vulgaris	VULGARIS	1	Lissotriton
19431	inferred	TRUE	montandoni_vulgaris	MONTANDONI	0	Lissotriton
19431	inferred	TRUE	montandoni_vulgaris	VULGARIS	1	Lissotriton
19432	inferred	TRUE	montandoni_vulgaris	MONTANDONI	0	Lissotriton
19432	inferred	TRUE	montandoni_vulgaris	VULGARIS	1	Lissotriton
19433	inferred	TRUE	montandoni_vulgaris	MONTANDONI	0	Lissotriton
19433	inferred	TRUE	montandoni_vulgaris	VULGARIS	1	Lissotriton
19434	inferred	TRUE	montandoni_vulgaris	MONTANDONI	0	Lissotriton
19434	inferred	TRUE	montandoni_vulgaris	VULGARIS	1	Lissotriton
19435	inferred	TRUE	montandoni_vulgaris	MONTANDONI	0	Lissotriton
19435	inferred	TRUE	montandoni_vulgaris	VULGARIS	1	Lissotriton
19436	inferred	TRUE	montandoni_vulgaris	MONTANDONI	0	Lissotriton
19436	inferred	TRUE	montandoni_vulgaris	VULGARIS	1	Lissotriton
19437	inferred	TRUE	montandoni_vulgaris	MONTANDONI	0	Lissotriton
19437	inferred	TRUE	montandoni_vulgaris	VULGARIS	1	Lissotriton
19438	inferred	TRUE	montandoni_vulgaris	MONTANDONI	0	Lissotriton
19438	inferred	TRUE	montandoni_vulgaris	VULGARIS	1	Lissotriton
19439	inferred	TRUE	montandoni_vulgaris	MONTANDONI	0	Lissotriton
19439	inferred	TRUE	montandoni_vulgaris	VULGARIS	1	Lissotriton
19469	inferred	TRUE	montandoni_vulgaris	MONTANDONI	0	Lissotriton
19469	inferred	TRUE	montandoni_vulgaris	VULGARIS	1	Lissotriton
19470	inferred	TRUE	montandoni_vulgaris	MONTANDONI	0	Lissotriton
19470	inferred	TRUE	montandoni_vulgaris	VULGARIS	1	Lissotriton
19471	inferred	TRUE	montandoni_vulgaris	MONTANDONI	0	Lissotriton
19471	inferred	TRUE	montandoni_vulgaris	VULGARIS	1	Lissotriton
19472	inferred	TRUE	montandoni_vulgaris	MONTANDONI	0	Lissotriton
19472	inferred	TRUE	montandoni_vulgaris	VULGARIS	1	Lissotriton
19473	inferred	TRUE	montandoni_vulgaris	MONTANDONI	0	Lissotriton
19473	inferred	TRUE	montandoni_vulgaris	VULGARIS	1	Lissotriton
19474	inferred	TRUE	montandoni_vulgaris	MONTANDONI	0	Lissotriton
19474	inferred	TRUE	montandoni_vulgaris	VULGARIS	1	Lissotriton
19475	inferred	TRUE	montandoni_vulgaris	MONTANDONI	0	Lissotriton
19475	inferred	TRUE	montandoni_vulgaris	VULGARIS	1	Lissotriton
19476	inferred	TRUE	montandoni_vulgaris	MONTANDONI	0	Lissotriton
19476	inferred	TRUE	montandoni_vulgaris	VULGARIS	1	Lissotriton
19477	inferred	TRUE	montandoni_vulgaris	MONTANDONI	0	Lissotriton
19477	inferred	TRUE	montandoni_vulgaris	VULGARIS	1	Lissotriton
19478	inferred	TRUE	montandoni_vulgaris	MONTANDONI	0	Lissotriton
19478	inferred	TRUE	montandoni_vulgaris	VULGARIS	1	Lissotriton
19479	inferred	TRUE	montandoni_vulgaris	MONTANDONI	0	Lissotriton
19479	inferred	TRUE	montandoni_vulgaris	VULGARIS	1	Lissotriton
19480	inferred	TRUE	montandoni_vulgaris	MONTANDONI	0	Lissotriton
19480	inferred	TRUE	montandoni_vulgaris	VULGARIS	1	Lissotriton
19481	inferred	TRUE	montandoni_vulgaris	MONTANDONI	0	Lissotriton
19481	inferred	TRUE	montandoni_vulgaris	VULGARIS	1	Lissotriton
19482	inferred	TRUE	montandoni_vulgaris	MONTANDONI	0	Lissotriton
19482	inferred	TRUE	montandoni_vulgaris	VULGARIS	1	Lissotriton
19483	inferred	TRUE	montandoni_vulgaris	MONTANDONI	0	Lissotriton
19483	inferred	TRUE	montandoni_vulgaris	VULGARIS	1	Lissotriton
19484	inferred	TRUE	montandoni_vulgaris	MONTANDONI	0	Lissotriton
19484	inferred	TRUE	montandoni_vulgaris	VULGARIS	1	Lissotriton
19485	inferred	TRUE	montandoni_vulgaris	MONTANDONI	0	Lissotriton
19485	inferred	TRUE	montandoni_vulgaris	VULGARIS	1	Lissotriton
19486	inferred	TRUE	montandoni_vulgaris	MONTANDONI	0	Lissotriton
19486	inferred	TRUE	montandoni_vulgaris	VULGARIS	1	Lissotriton
19487	inferred	TRUE	montandoni_vulgaris	MONTANDONI	0	Lissotriton
19487	inferred	TRUE	montandoni_vulgaris	VULGARIS	1	Lissotriton
19488	inferred	TRUE	montandoni_vulgaris	MONTANDONI	0	Lissotriton
19488	inferred	TRUE	montandoni_vulgaris	VULGARIS	1	Lissotriton
19489	inferred	TRUE	montandoni_vulgaris	MONTANDONI	0	Lissotriton
19489	inferred	TRUE	montandoni_vulgaris	VULGARIS	1	Lissotriton
19490	inferred	TRUE	montandoni_vulgaris	MONTANDONI	0	Lissotriton
19490	inferred	TRUE	montandoni_vulgaris	VULGARIS	1	Lissotriton
19491	inferred	TRUE	montandoni_vulgaris	MONTANDONI	0	Lissotriton
19491	inferred	TRUE	montandoni_vulgaris	VULGARIS	1	Lissotriton
19627	inferred	TRUE	montandoni_vulgaris	MONTANDONI	0	Lissotriton
19627	inferred	TRUE	montandoni_vulgaris	VULGARIS	1	Lissotriton
19628	inferred	TRUE	montandoni_vulgaris	MONTANDONI	0	Lissotriton
19628	inferred	TRUE	montandoni_vulgaris	VULGARIS	1	Lissotriton
19629	inferred	TRUE	montandoni_vulgaris	MONTANDONI	0	Lissotriton
19629	inferred	TRUE	montandoni_vulgaris	VULGARIS	1	Lissotriton
19630	inferred	TRUE	montandoni_vulgaris	MONTANDONI	0	Lissotriton
19630	inferred	TRUE	montandoni_vulgaris	VULGARIS	1	Lissotriton
19631	inferred	TRUE	montandoni_vulgaris	MONTANDONI	0	Lissotriton
19631	inferred	TRUE	montandoni_vulgaris	VULGARIS	1	Lissotriton
19632	inferred	TRUE	montandoni_vulgaris	MONTANDONI	0	Lissotriton
19632	inferred	TRUE	montandoni_vulgaris	VULGARIS	1	Lissotriton
19633	inferred	TRUE	montandoni_vulgaris	MONTANDONI	0	Lissotriton
19633	inferred	TRUE	montandoni_vulgaris	VULGARIS	1	Lissotriton
19634	inferred	TRUE	montandoni_vulgaris	MONTANDONI	0	Lissotriton
19634	inferred	TRUE	montandoni_vulgaris	VULGARIS	1	Lissotriton
19635	inferred	TRUE	montandoni_vulgaris	MONTANDONI	0	Lissotriton
19635	inferred	TRUE	montandoni_vulgaris	VULGARIS	1	Lissotriton
19636	inferred	TRUE	montandoni_vulgaris	MONTANDONI	0	Lissotriton
19636	inferred	TRUE	montandoni_vulgaris	VULGARIS	1	Lissotriton
19637	inferred	TRUE	montandoni_vulgaris	MONTANDONI	0	Lissotriton
19637	inferred	TRUE	montandoni_vulgaris	VULGARIS	1	Lissotriton
19638	inferred	TRUE	montandoni_vulgaris	MONTANDONI	0	Lissotriton
19638	inferred	TRUE	montandoni_vulgaris	VULGARIS	1	Lissotriton
19639	inferred	TRUE	montandoni_vulgaris	MONTANDONI	0	Lissotriton
19639	inferred	TRUE	montandoni_vulgaris	VULGARIS	1	Lissotriton
19640	inferred	TRUE	montandoni_vulgaris	MONTANDONI	0	Lissotriton
19640	inferred	TRUE	montandoni_vulgaris	VULGARIS	1	Lissotriton
19641	inferred	TRUE	montandoni_vulgaris	MONTANDONI	0	Lissotriton
19641	inferred	TRUE	montandoni_vulgaris	VULGARIS	1	Lissotriton
19642	inferred	TRUE	montandoni_vulgaris	MONTANDONI	0	Lissotriton
19642	inferred	TRUE	montandoni_vulgaris	VULGARIS	1	Lissotriton
19643	inferred	TRUE	montandoni_vulgaris	MONTANDONI	0	Lissotriton
19643	inferred	TRUE	montandoni_vulgaris	VULGARIS	1	Lissotriton
19644	inferred	TRUE	montandoni_vulgaris	MONTANDONI	0	Lissotriton
19644	inferred	TRUE	montandoni_vulgaris	VULGARIS	1	Lissotriton
19645	inferred	TRUE	montandoni_vulgaris	MONTANDONI	0	Lissotriton
19645	inferred	TRUE	montandoni_vulgaris	VULGARIS	1	Lissotriton
19646	inferred	TRUE	montandoni_vulgaris	MONTANDONI	0	Lissotriton
19646	inferred	TRUE	montandoni_vulgaris	VULGARIS	1	Lissotriton
19647	inferred	TRUE	montandoni_vulgaris	MONTANDONI	0	Lissotriton
19647	inferred	TRUE	montandoni_vulgaris	VULGARIS	1	Lissotriton
19648	inferred	TRUE	montandoni_vulgaris	MONTANDONI	0	Lissotriton
19648	inferred	TRUE	montandoni_vulgaris	VULGARIS	1	Lissotriton
19649	inferred	TRUE	montandoni_vulgaris	MONTANDONI	0	Lissotriton
19649	inferred	TRUE	montandoni_vulgaris	VULGARIS	1	Lissotriton
19650	inferred	TRUE	montandoni_vulgaris	MONTANDONI	0	Lissotriton
19650	inferred	TRUE	montandoni_vulgaris	VULGARIS	1	Lissotriton
19651	inferred	TRUE	montandoni_vulgaris	MONTANDONI	0	Lissotriton
19651	inferred	TRUE	montandoni_vulgaris	VULGARIS	1	Lissotriton
19652	inferred	TRUE	montandoni_vulgaris	MONTANDONI	0	Lissotriton
19652	inferred	TRUE	montandoni_vulgaris	VULGARIS	1	Lissotriton
19653	inferred	TRUE	montandoni_vulgaris	MONTANDONI	0	Lissotriton
19653	inferred	TRUE	montandoni_vulgaris	VULGARIS	1	Lissotriton
19654	inferred	TRUE	montandoni_vulgaris	MONTANDONI	0	Lissotriton
19654	inferred	TRUE	montandoni_vulgaris	VULGARIS	1	Lissotriton
19655	inferred	TRUE	montandoni_vulgaris	MONTANDONI	0	Lissotriton
19655	inferred	TRUE	montandoni_vulgaris	VULGARIS	1	Lissotriton
19656	inferred	TRUE	montandoni_vulgaris	MONTANDONI	0	Lissotriton
19656	inferred	TRUE	montandoni_vulgaris	VULGARIS	1	Lissotriton
19657	inferred	TRUE	montandoni_vulgaris	MONTANDONI	0	Lissotriton
19657	inferred	TRUE	montandoni_vulgaris	VULGARIS	1	Lissotriton
19658	inferred	TRUE	montandoni_vulgaris	MONTANDONI	0	Lissotriton
19658	inferred	TRUE	montandoni_vulgaris	VULGARIS	1	Lissotriton
19659	inferred	TRUE	montandoni_vulgaris	MONTANDONI	0	Lissotriton
19659	inferred	TRUE	montandoni_vulgaris	VULGARIS	1	Lissotriton
19660	inferred	TRUE	montandoni_vulgaris	MONTANDONI	0	Lissotriton
19660	inferred	TRUE	montandoni_vulgaris	VULGARIS	1	Lissotriton
19661	inferred	TRUE	montandoni_vulgaris	MONTANDONI	0	Lissotriton
19661	inferred	TRUE	montandoni_vulgaris	VULGARIS	1	Lissotriton
19662	inferred	TRUE	montandoni_vulgaris	MONTANDONI	0	Lissotriton
19662	inferred	TRUE	montandoni_vulgaris	VULGARIS	1	Lissotriton
19663	inferred	TRUE	montandoni_vulgaris	MONTANDONI	0	Lissotriton
19663	inferred	TRUE	montandoni_vulgaris	VULGARIS	1	Lissotriton
19664	inferred	TRUE	montandoni_vulgaris	MONTANDONI	0	Lissotriton
19664	inferred	TRUE	montandoni_vulgaris	VULGARIS	1	Lissotriton
19665	inferred	TRUE	montandoni_vulgaris	MONTANDONI	0	Lissotriton
19665	inferred	TRUE	montandoni_vulgaris	VULGARIS	1	Lissotriton
19666	inferred	TRUE	montandoni_vulgaris	MONTANDONI	0	Lissotriton
19666	inferred	TRUE	montandoni_vulgaris	VULGARIS	1	Lissotriton
19667	inferred	TRUE	montandoni_vulgaris	MONTANDONI	0	Lissotriton
19667	inferred	TRUE	montandoni_vulgaris	VULGARIS	1	Lissotriton
19668	inferred	TRUE	montandoni_vulgaris	MONTANDONI	0	Lissotriton
19668	inferred	TRUE	montandoni_vulgaris	VULGARIS	1	Lissotriton
19669	inferred	TRUE	montandoni_vulgaris	MONTANDONI	0	Lissotriton
19669	inferred	TRUE	montandoni_vulgaris	VULGARIS	1	Lissotriton
19670	inferred	TRUE	montandoni_vulgaris	MONTANDONI	0	Lissotriton
19670	inferred	TRUE	montandoni_vulgaris	VULGARIS	1	Lissotriton
19671	inferred	TRUE	montandoni_vulgaris	MONTANDONI	0	Lissotriton
19671	inferred	TRUE	montandoni_vulgaris	VULGARIS	1	Lissotriton
19672	inferred	TRUE	montandoni_vulgaris	MONTANDONI	0	Lissotriton
19672	inferred	TRUE	montandoni_vulgaris	VULGARIS	1	Lissotriton
19673	inferred	TRUE	montandoni_vulgaris	MONTANDONI	0	Lissotriton
19673	inferred	TRUE	montandoni_vulgaris	VULGARIS	1	Lissotriton
19674	inferred	TRUE	montandoni_vulgaris	MONTANDONI	0	Lissotriton
19674	inferred	TRUE	montandoni_vulgaris	VULGARIS	1	Lissotriton
19675	inferred	TRUE	montandoni_vulgaris	MONTANDONI	0	Lissotriton
19675	inferred	TRUE	montandoni_vulgaris	VULGARIS	1	Lissotriton
19676	inferred	TRUE	montandoni_vulgaris	MONTANDONI	0	Lissotriton
19676	inferred	TRUE	montandoni_vulgaris	VULGARIS	1	Lissotriton
19677	inferred	TRUE	montandoni_vulgaris	MONTANDONI	0	Lissotriton
19677	inferred	TRUE	montandoni_vulgaris	VULGARIS	1	Lissotriton
19678	inferred	TRUE	montandoni_vulgaris	MONTANDONI	0	Lissotriton
19678	inferred	TRUE	montandoni_vulgaris	VULGARIS	1	Lissotriton
19679	inferred	TRUE	montandoni_vulgaris	MONTANDONI	0	Lissotriton
19679	inferred	TRUE	montandoni_vulgaris	VULGARIS	1	Lissotriton
19680	inferred	TRUE	montandoni_vulgaris	MONTANDONI	0	Lissotriton
19680	inferred	TRUE	montandoni_vulgaris	VULGARIS	1	Lissotriton
19681	inferred	TRUE	montandoni_vulgaris	MONTANDONI	0	Lissotriton
19681	inferred	TRUE	montandoni_vulgaris	VULGARIS	1	Lissotriton
19682	inferred	TRUE	montandoni_vulgaris	MONTANDONI	0	Lissotriton
19682	inferred	TRUE	montandoni_vulgaris	VULGARIS	1	Lissotriton
2045	inferred	TRUE	montandoni_vulgaris	MONTANDONI	0.99996	Lissotriton
2045	inferred	TRUE	montandoni_vulgaris	VULGARIS	4.00017e-05	Lissotriton
2046	inferred	TRUE	montandoni_vulgaris	MONTANDONI	0.99996	Lissotriton
2046	inferred	TRUE	montandoni_vulgaris	VULGARIS	4.00017e-05	Lissotriton
2047	inferred	TRUE	montandoni_vulgaris	MONTANDONI	0.99996	Lissotriton
2047	inferred	TRUE	montandoni_vulgaris	VULGARIS	4.00017e-05	Lissotriton
2048	inferred	TRUE	montandoni_vulgaris	MONTANDONI	0.99996	Lissotriton
2048	inferred	TRUE	montandoni_vulgaris	VULGARIS	4.00017e-05	Lissotriton
2049	inferred	TRUE	montandoni_vulgaris	MONTANDONI	0.99996	Lissotriton
2049	inferred	TRUE	montandoni_vulgaris	VULGARIS	4.00017e-05	Lissotriton
2050	> 20000 SNP	TRUE	montandoni_vulgaris	MONTANDONI	0.99996	Lissotriton
2050	> 20000 SNP	TRUE	montandoni_vulgaris	VULGARIS	4.00017e-05	Lissotriton
2051	inferred	TRUE	montandoni_vulgaris	MONTANDONI	0.99996	Lissotriton
2051	inferred	TRUE	montandoni_vulgaris	VULGARIS	4.00017e-05	Lissotriton
2052	inferred	TRUE	montandoni_vulgaris	MONTANDONI	0.99996	Lissotriton
2052	inferred	TRUE	montandoni_vulgaris	VULGARIS	4.00017e-05	Lissotriton
2053	inferred	TRUE	montandoni_vulgaris	MONTANDONI	0.99996	Lissotriton
2053	inferred	TRUE	montandoni_vulgaris	VULGARIS	4.00017e-05	Lissotriton
2054	inferred	TRUE	montandoni_vulgaris	MONTANDONI	0.99996	Lissotriton
2054	inferred	TRUE	montandoni_vulgaris	VULGARIS	4.00017e-05	Lissotriton
20780	inferred	TRUE	montandoni_vulgaris	MONTANDONI	0	Lissotriton
20780	inferred	TRUE	montandoni_vulgaris	VULGARIS	1	Lissotriton
20781	inferred	TRUE	montandoni_vulgaris	MONTANDONI	0	Lissotriton
20781	inferred	TRUE	montandoni_vulgaris	VULGARIS	1	Lissotriton
20782	inferred	TRUE	montandoni_vulgaris	MONTANDONI	0	Lissotriton
20782	inferred	TRUE	montandoni_vulgaris	VULGARIS	1	Lissotriton
20783	inferred	TRUE	montandoni_vulgaris	MONTANDONI	0	Lissotriton
20783	inferred	TRUE	montandoni_vulgaris	VULGARIS	1	Lissotriton
20784	inferred	TRUE	montandoni_vulgaris	MONTANDONI	0	Lissotriton
20784	inferred	TRUE	montandoni_vulgaris	VULGARIS	1	Lissotriton
20785	inferred	TRUE	montandoni_vulgaris	MONTANDONI	0	Lissotriton
20785	inferred	TRUE	montandoni_vulgaris	VULGARIS	1	Lissotriton
20786	inferred	TRUE	montandoni_vulgaris	MONTANDONI	0	Lissotriton
20786	inferred	TRUE	montandoni_vulgaris	VULGARIS	1	Lissotriton
20787	inferred	TRUE	montandoni_vulgaris	MONTANDONI	0	Lissotriton
20787	inferred	TRUE	montandoni_vulgaris	VULGARIS	1	Lissotriton
20788	inferred	TRUE	montandoni_vulgaris	MONTANDONI	0	Lissotriton
20788	inferred	TRUE	montandoni_vulgaris	VULGARIS	1	Lissotriton
20789	inferred	TRUE	montandoni_vulgaris	MONTANDONI	0	Lissotriton
20789	inferred	TRUE	montandoni_vulgaris	VULGARIS	1	Lissotriton
20790	inferred	TRUE	montandoni_vulgaris	MONTANDONI	0	Lissotriton
20790	inferred	TRUE	montandoni_vulgaris	VULGARIS	1	Lissotriton
20791	inferred	TRUE	montandoni_vulgaris	MONTANDONI	0	Lissotriton
20791	inferred	TRUE	montandoni_vulgaris	VULGARIS	1	Lissotriton
20792	inferred	TRUE	montandoni_vulgaris	MONTANDONI	0	Lissotriton
20792	inferred	TRUE	montandoni_vulgaris	VULGARIS	1	Lissotriton
20793	inferred	TRUE	montandoni_vulgaris	MONTANDONI	0	Lissotriton
20793	inferred	TRUE	montandoni_vulgaris	VULGARIS	1	Lissotriton
20794	inferred	TRUE	montandoni_vulgaris	MONTANDONI	0	Lissotriton
20794	inferred	TRUE	montandoni_vulgaris	VULGARIS	1	Lissotriton
20795	inferred	TRUE	montandoni_vulgaris	MONTANDONI	0	Lissotriton
20795	inferred	TRUE	montandoni_vulgaris	VULGARIS	1	Lissotriton
20796	inferred	TRUE	montandoni_vulgaris	MONTANDONI	0	Lissotriton
20796	inferred	TRUE	montandoni_vulgaris	VULGARIS	1	Lissotriton
20797	inferred	TRUE	montandoni_vulgaris	MONTANDONI	0	Lissotriton
20797	inferred	TRUE	montandoni_vulgaris	VULGARIS	1	Lissotriton
20798	inferred	TRUE	montandoni_vulgaris	MONTANDONI	0	Lissotriton
20798	inferred	TRUE	montandoni_vulgaris	VULGARIS	1	Lissotriton
20799	inferred	TRUE	montandoni_vulgaris	MONTANDONI	0	Lissotriton
20799	inferred	TRUE	montandoni_vulgaris	VULGARIS	1	Lissotriton
20800	inferred	TRUE	montandoni_vulgaris	MONTANDONI	0	Lissotriton
20800	inferred	TRUE	montandoni_vulgaris	VULGARIS	1	Lissotriton
20801	inferred	TRUE	montandoni_vulgaris	MONTANDONI	0	Lissotriton
20801	inferred	TRUE	montandoni_vulgaris	VULGARIS	1	Lissotriton
20802	inferred	TRUE	montandoni_vulgaris	MONTANDONI	0	Lissotriton
20802	inferred	TRUE	montandoni_vulgaris	VULGARIS	1	Lissotriton
20803	inferred	TRUE	montandoni_vulgaris	MONTANDONI	0	Lissotriton
20803	inferred	TRUE	montandoni_vulgaris	VULGARIS	1	Lissotriton
20804	inferred	TRUE	montandoni_vulgaris	MONTANDONI	0	Lissotriton
20804	inferred	TRUE	montandoni_vulgaris	VULGARIS	1	Lissotriton
20805	inferred	TRUE	montandoni_vulgaris	MONTANDONI	0	Lissotriton
20805	inferred	TRUE	montandoni_vulgaris	VULGARIS	1	Lissotriton
20806	inferred	TRUE	montandoni_vulgaris	MONTANDONI	0	Lissotriton
20806	inferred	TRUE	montandoni_vulgaris	VULGARIS	1	Lissotriton
20807	inferred	TRUE	montandoni_vulgaris	MONTANDONI	0	Lissotriton
20807	inferred	TRUE	montandoni_vulgaris	VULGARIS	1	Lissotriton
20808	inferred	TRUE	montandoni_vulgaris	MONTANDONI	0	Lissotriton
20808	inferred	TRUE	montandoni_vulgaris	VULGARIS	1	Lissotriton
20809	inferred	TRUE	montandoni_vulgaris	MONTANDONI	0	Lissotriton
20809	inferred	TRUE	montandoni_vulgaris	VULGARIS	1	Lissotriton
20810	inferred	TRUE	montandoni_vulgaris	MONTANDONI	0	Lissotriton
20810	inferred	TRUE	montandoni_vulgaris	VULGARIS	1	Lissotriton
20811	inferred	TRUE	montandoni_vulgaris	MONTANDONI	0	Lissotriton
20811	inferred	TRUE	montandoni_vulgaris	VULGARIS	1	Lissotriton
20812	inferred	TRUE	montandoni_vulgaris	MONTANDONI	0	Lissotriton
20812	inferred	TRUE	montandoni_vulgaris	VULGARIS	1	Lissotriton
20831	inferred	TRUE	montandoni_vulgaris	MONTANDONI	0	Lissotriton
20831	inferred	TRUE	montandoni_vulgaris	VULGARIS	1	Lissotriton
20832	inferred	TRUE	montandoni_vulgaris	MONTANDONI	0	Lissotriton
20832	inferred	TRUE	montandoni_vulgaris	VULGARIS	1	Lissotriton
20833	inferred	TRUE	montandoni_vulgaris	MONTANDONI	0	Lissotriton
20833	inferred	TRUE	montandoni_vulgaris	VULGARIS	1	Lissotriton
20834	inferred	TRUE	montandoni_vulgaris	MONTANDONI	0	Lissotriton
20834	inferred	TRUE	montandoni_vulgaris	VULGARIS	1	Lissotriton
20835	inferred	TRUE	montandoni_vulgaris	MONTANDONI	0	Lissotriton
20835	inferred	TRUE	montandoni_vulgaris	VULGARIS	1	Lissotriton
20836	inferred	TRUE	montandoni_vulgaris	MONTANDONI	0	Lissotriton
20836	inferred	TRUE	montandoni_vulgaris	VULGARIS	1	Lissotriton
20837	inferred	TRUE	montandoni_vulgaris	MONTANDONI	0	Lissotriton
20837	inferred	TRUE	montandoni_vulgaris	VULGARIS	1	Lissotriton
20838	inferred	TRUE	montandoni_vulgaris	MONTANDONI	0	Lissotriton
20838	inferred	TRUE	montandoni_vulgaris	VULGARIS	1	Lissotriton
20839	inferred	TRUE	montandoni_vulgaris	MONTANDONI	0	Lissotriton
20839	inferred	TRUE	montandoni_vulgaris	VULGARIS	1	Lissotriton
20840	inferred	TRUE	montandoni_vulgaris	MONTANDONI	0	Lissotriton
20840	inferred	TRUE	montandoni_vulgaris	VULGARIS	1	Lissotriton
20841	inferred	TRUE	montandoni_vulgaris	MONTANDONI	0	Lissotriton
20841	inferred	TRUE	montandoni_vulgaris	VULGARIS	1	Lissotriton
20842	inferred	TRUE	montandoni_vulgaris	MONTANDONI	0	Lissotriton
20842	inferred	TRUE	montandoni_vulgaris	VULGARIS	1	Lissotriton
20843	inferred	TRUE	montandoni_vulgaris	MONTANDONI	0	Lissotriton
20843	inferred	TRUE	montandoni_vulgaris	VULGARIS	1	Lissotriton
20844	inferred	TRUE	montandoni_vulgaris	MONTANDONI	0	Lissotriton
20844	inferred	TRUE	montandoni_vulgaris	VULGARIS	1	Lissotriton
[truncated: 23,714 more rows]

## Sheet: Tab_S6_primers
Table S6. Primers used to amplify second (third in the case of Clethrionomys MHC-I) exons of MHC genes in all taxa analysed. The table also includes the source of the original sequences used for primer design and the expected length of the product.
SYSTEM	SOURCE_SPECIES	SEQUENCES_SOURCE	ACCESSIONS (NCBI database)	CLASS	F (5’ >> 3’)	R (5’ >> 3’)	PRODUCT_LENGTH *
Salmo	S. salar	Allele sequences from database	IPD-MHC database (Maccari et al., 2017)	MHC-I	CHCTGMARTAYTTCTACA CCCTGSGSTAYTTYTACA CACTGCGTTATGTGTACA CCTGGAAAGCCTTTTTAA CTCTGAAGAACTTCTATA	CCAGTYTGATTGAARCGB CCACTTTGGTTAAAACGY WTGGACTGGTTGAAGCGA KTTGTTTGGTTGAARCGY	214 bp
				MHC-II	AGTGCCSATWCTCCTCAAA	TCTTGTCCAGTATGGYRC	203 bp
Solea	S. senegalensis S. solea S. ovata	Transcriptome assemblies from database (S. senegalensis, S. solea) De novo transcriptome assembly of S. ovata	Solea-DB database (Benzekri et al., 2014) SRR5997845	MHC-I	YACTCTCTRRRGTATTTC	CCAGTTTGGTKGARGCGY	218 bp
				MHC-II	GATGGATTTGAGSWWTAT GATGGATTCAGASWRTAT GATGGATTCAAATTATAT	ACACAGACTCTCTCCCTC AGACAGTATCTCTCCYTC	191 bp
Bombina	B. bombina B. orientalis B. variegata scabra B. variegata variegata	Genome assembly of B. variegata Transcriptome assemblies (B. bombina, B. orientalis, B. variegata)	Nürnberger et al. (2021) HADQ00000000.1 HADR00000000.1 HADS00000000.1 HADT00000000.1	MHC-I	GTCTCAGARMCAGGRCAT ATCTCAGAGTCARGACAA ATTACAGATCCGAGGTCT	BTGGTTGARGCGSCTCAT YTGGTTAAAGCGTTTCAT CTGRTTGARACGGCTCAT TTGATTGAAACGAGTCAT	192 bp
				MHC-II	TGTCACTWYATAAAYGGC	TCTCCTGTCTGCTGTGAC TTTGCGATCTACTGTGAG TCTCCTGTCTATGATTGC	204 bp
Lissotriton	-	-	Fijarczyk et al. (2018) Dudek et al. (2019)	MHC-I	CRCACTYCCTMCDGTACT CRCACTCTTWCAGAGSTT CACACWCCCTCCGRTAYT	GTMTGGTTGACTCKRTCCRTC GTCTGGTKGACTYGCYCYATC GTCTGCTTGACTTGGTTCATC	223 bp
				MHC-II	TCTCTCCRCAGYGGACTTYG TCTSTCCTCAGATGATTTYG	CTCACGCCTCCGKTKGTACAGG CTCACGCHTCCGSTGCTCCAKG	244 bp
Triturus	-	-	Gaczorek, Marszałek et al. (2023)	MHC-I	CRCACTYCCTMCDGTACT CRCACTCTTWCAGAGSTT CGCMCTCCCTYCGRTACT CVCACTYCCTCCGRTAYT CGCACWCYYTCCRRTACT	GTMTGGTTGACTCKRTCCRTC GTCTGGTKGACTYGCYCYATC GTYTGSTTGACTYGGBTCATC GTYTGGTTRACTYGGTYCATC GTCTGGTTGACTCGGGTAACY	223 bp
				MHC-II	GAGTGTCASTTCSTGAACGGCTCTCAG	CTYACGCHTCCGSTGCTCCAKG	200 bp
Anguis	A. colchica A. fragilis	De novo transcriptome assemblies	SAMN38937655 - SAMN38937658	MHC-I	TYRCACTCCMTGCGCYAT TYGCACTCCCWGYRCTAT TCCCGCTTCTTTCGCACG TCACACTCCCTGTTGTAT	YYRCTGTGATTRTAGGAC CCAGTCTGKTTGTAATAC TTGCTCTGATTGTAGCGG CCGTTCTGCTCACCAGGA TTGCTCTGGGTGCTGTAT CYRSTCTGGTTGTAGTAH	224 bp
				MHC-II	GASTGCYRCTTCAGCAAC GACTGCCACTTCTACAAC	TAGTTGTDGCGRCAGAWG	191 bp
Emys	E. orbicularis	De novo transcriptome assemblies	GA03C – GA03L	MHC-I	GCACTCCAGGCGYVTWTT GCACTCGCTGCGCTATTT	BCCCBCGCTCTGGTTGTW CCCCTYGSTCYGRTTGTA	226 bp
				MHC-II	TTCACCAACGGCACCGAG	CTCCGGTYGATGGTGAAA	197 bp
Natrix	N. astreptophora N. helvetica N. natrix	Genome assemblies	Schöneberg et al.. (2023)	MHC-I	WTTRCRCATTTTCTACAC	CTGCTGGAGTTGTGRTAG	222 bp
				MHC-II	TYTCCCSCACCAARATGG TCTTCGCCACAAAGATGG	GTGATGGGGDCCTYCAGG GTRATGKGGGCCTCCAGG GTGATAGGGACTTCCAGG	217 bp
Podarcis	-	-	Gaczorek, Chechetkin et al. (2023)	MHC-I	ACTTCTCACTCYMTGCGC	CYRCTCTGGTTGWAGYGA	233 bp
				MHC-II	GAGCATTTYCTSYWCCAG GGGTGTCCTCCACAGTCG GAACATTTCCTGTGCCAG	YGYSCCGGGMCTGGGAGA CRCGCYGSGCCTGGGMGA CGCGCCGCGGTTTGAAGA	235 bp
Sphyrapicus	S. nuchalis S. ruber S. varius	Genome assemblies	Natola et al. (2022)	MHC-I	CTGCACTCCCTGCRCTAY GGCCATTCCCTGCGCTAT	ACTCTGGTTGTATCTYGC GGTGTGGTTGTATCTCTT	222 bp
				MHC-II	AGTTCCTCAACGGCMCCG AGTACTTCAACGGCACGG	GTAGTTGTKCCGRCAGWA	167 bp
Clethrionomys	C. glareolus	Published primers (MHC-II) Allele sequences from literature	Migalska et al. (2022) Migalska et al. (2017) Migalska et al. (2019)	MHC-I exon 3	TCCYYGYAGGYTCWCACA TTCCTGCAGGCATTCACA	CMGYACCTRTGCGCAGCA CYGCACCTKTGYRSAGCA	255 bp
				MHC-II DQB	GTCCGCAGGGGATTTCGTG	ARTTGTGTCTGCACACCST	204 bp
* we accounted for possible deletions of insertions of codons by setting a tolerance for the product length of ± 6 bp
Benzekri, H., Armesto, P., Cousin, X., Rovira, M., Crespo, D., Merlo, M. A., Mazurais, D., Bautista, R., Guerrero-Fernández, D., Fernandez-Pozo, N., Ponce, M., Infante, C., Zambonino, J. L., Nidelet, S., Gut, M., Rebordinos, L., Planas, J. v, Bégout, M.-L., Claros, M. G., & Manchado, M. (2014). De novo assembly, characterization and functional annotation of Senegalese sole (Solea senegalensis) an…
Dudek, K., Gaczorek, T. S., Zieliński, P., & Babik, W. (2019). Massive introgression of major histocompatibility complex (MHC) genes in newt hybrid zones. Molecular Ecology, 28(21), 4798–4810. https://doi.org/10.1111/mec.15254
Fijarczyk, A., Dudek, K., Niedzicka, M., & Babik, W. (2018). Balancing selection and introgression of newt immune-response genes. Proceedings of the Royal Society B, 285(1884), 1–9. https://doi.org/10.1098/rspb.2018.0819
Gaczorek, T. S., Marszałek, M., Dudek, K., Arntzen, J. W., Wielstra, B., & Babik, W. (2023). Interspecific introgression of MHC genes in Triturus newts: Evidence from multiple contact zones. Molecular Ecology, 32(4), 867–880. https://doi.org/10.1111/mec.16804
Gaczorek, T. S., Chechetkin, M., Dudek, K., Caeiro-Dias, G., Crochet, P.-A., Geniez, P., Pinho, C. & Babik W. (in press). Widespread introgression of MHC genes in Iberian Podarcis lizards. Molecular Ecology. https://doi.org/10.1111/mec.16974
Maccari, G., Robinson, J., Ballingall, K., Guethlein, L. A., Grimholt, U., Kaufman, J., Ho, C. S., de Groot, N. G., Flicek, P., Bontrop, R. E., Hammond, J. A., & Marsh, S. G. E. (2017). IPD-MHC 2.0: An improved inter-species database for the study of the major histocompatibility complex. Nucleic Acids Research, 45(D1), D860–D864. https://doi.org/10.1093/nar/gkw1050
Migalska, M., Przesmycka, K., Alsarraf, M., Bajer, A., Behnke-Borowczyk, J., Grzybek, M., Behnke, J. M., & Radwan, J. (2022). Long term patterns of association between MHC and helminth burdens in the bank vole support Red Queen dynamics. Molecular Ecology, 31(12), 3400–3415. https://doi.org/10.1111/mec.16486
Migalska, M., Sebastian, A., Konczal, M., Kotlík, P., & Radwan, J. (2017). De novo transcriptome assembly facilitates characterisation of fast-evolving gene families, MHC class I in the bank vole (Myodes glareolus). Heredity, 118(4), 348–357. https://doi.org/10.1038/hdy.2016.105
Migalska, M., Sebastian, A., & Radwan, J. (2019). Major histocompatibility complex class I diversity limits the repertoire of T cell receptors. Proceedings of the National Academy of Sciences, 116(11), 5021–5026. https://doi.org/10.1073/pnas.1807864116
Natola, L., Seneviratne, S. S., Irwin, D. (2022). Population genomics of an emergent tri-species hybrid zone. Molecular Ecology. 31(20), 5356-5367. https://doi.org/10.1111/mec.16650
Schöneberg, Y., Winter, S., Arribas, O., Di Nicola M. R., Master, M., Owens, J. B., Rovatsos, M., Wüster, W., Janke, A., Fritz, U. (2023) Genomics reveals broad hybridization in deeply divergent Palearctic grass and water snakes (Natrix spp.). Molecular Phylogenetics and Evolution. 184, 107787. https://doi.org/10.1016/j.ympev.2023.107787
